# Supplementary material for: An undiscovered circadian clock to regulate phytoplankton photosynthesis
Source: PNAS Nexus. 2024 Nov 6;3(11):pgae497. doi: 10.1093/pnasnexus/pgae497 (PMC11563040; doi:10.1093/pnasnexus/pgae497)
Supplement: pgae497_Supplementary_Data [file pgae497_supplementary_data.zip]

Archive with 9 entries (9 files):
- PNASNEXUS-PNASNEXUS-2024-00646RR-s01.xlsx
- PNASNEXUS-PNASNEXUS-2024-00646RR-s02.xlsx
- PNASNEXUS-PNASNEXUS-2024-00646RR-s03.xlsx
- PNASNEXUS-PNASNEXUS-2024-00646RR-s04.xlsx
- PNASNEXUS-PNASNEXUS-2024-00646RR-s05.xlsx
- PNASNEXUS-PNASNEXUS-2024-00646RR-s06.xlsx
- PNASNEXUS-PNASNEXUS-2024-00646RR-s07.xlsx
- PNASNEXUS-PNASNEXUS-2024-00646RR-s08.xlsx
- PNASNEXUS-PNASNEXUS-2024-00646RR-s09.docx
