# Supplementary material for: An undiscovered circadian clock to regulate phytoplankton photosynthesis
Source: PNAS Nexus. 2024 Nov 6;3(11):pgae497. doi: 10.1093/pnasnexus/pgae497 (PMC11563040; doi:10.1093/pnasnexus/pgae497)
Supplement: pgae497_Supplementary_Data [file pgae497_supplementary_data.zip › PNASNEXUS-PNASNEXUS-2024-00646RR-s01.xlsx]

## Sheet: Table 1
Table 1 | Monitoring of optical density at 750 nm throughout the experiment
Date				OD measurement at 750 nm							OD measurement at 750 nm
		Time (h)	Dilution	CL1	CL2	CL3	Mean	SD	Sample volume (mL)	Dilution	DL1	DL2	DL3	Mean	SD	Sample volume (mL)
May 7th	13:00:00	0		0.05	0.05	0.051	0.0503333	0.00057735			0.05	0.052	0.05	0.0506667	0.0011547
	14:00:00	1		0.054	0.055	0.054	0.0543333	0.00057735			0.058	0.057	0.057	0.0573333	0.00057735
	17:00:00	4		0.065	0.063	0.065	0.0643333	0.0011547			0.071	0.071	0.071	0.071	0
	20:00:00	7		0.076	0.076	0.076	0.076	0			0.077	0.077	0.077	0.077	0
	23:00:00	10		0.093	0.094	0.094	0.0936667	0.00057735			0.077	0.076	0.075	0.076	0.001
May 8th	1900-01-01 02:00:00	13		0.108	0.105	0.109	0.107333	0.00208167			0.079	0.078	0.076	0.0776667	0.00152753
	1900-01-01 05:00:00	16	0.75	0.121333	0.12	0.122667	0.121333	0.00133333			0.078	0.076	0.077	0.077	0.001
	1900-01-01 08:00:00	20	0.666667	0.1455	0.1425	0.1455	0.1445	0.00173205			0.082	0.081	0.081	0.0813333	0.00057735
	1900-01-01 11:00:00	22	0.666667	0.1695	0.165	0.1695	0.168	0.00259808			0.098	0.097	0.096	0.097	0.001
	1900-01-01 14:00:00	25	0.5	0.188	0.19	0.186	0.188	0.002		0.8	0.1175	0.1225	0.12	0.12	0.0025
	1900-01-01 17:00:00	28	0.5	0.2	0.202	0.2	0.200667	0.0011547		0.666667	0.1395	0.138	0.135	0.1375	0.00229129
	1900-01-01 20:00:00	31	0.5	0.222	0.22	0.22	0.220667	0.0011547		0.666667	0.153	0.1575	0.156	0.1555	0.00229129
	1900-01-01 23:00:00	34	0.4	0.2425	0.2375	0.245	0.241667	0.00381881		0.666667	0.156	0.1545	0.1515	0.154	0.00229129
May 9th	1900-01-02 02:00:00	37	0.4	0.2525	0.2425	0.255	0.25	0.00661438		0.666667	0.159	0.1545	0.153	0.1555	0.0031225
	1900-01-02 02:00:00	37	0.5	0.2	0.202	0.192	0.198	0.0052915
	1900-01-02 05:00:00	40	0.4	0.225	0.225	0.22	0.223333	0.00288675		0.666667	0.1605	0.156	0.153	0.1565	0.00377492
	1900-01-02 08:00:00	43	0.4	0.25	0.255	0.255	0.253333	0.00288675		0.666667	0.168	0.165	0.165	0.166	0.00173205
	1900-01-02 08:00:00	43	0.5	0.2	0.192	0.196	0.196	0.004
	1900-01-02 11:00:00	46	0.4	0.22	0.22	0.2125	0.2175	0.00433013		0.5	0.192	0.198	0.192	0.194	0.0034641
	1900-01-02 14:00:00	49	0.4	0.24	0.2425	0.2425	0.241667	0.00144338		0.4	0.2175	0.2225	0.21	0.216667	0.00629153
	1900-01-02 14:00:00	49	0.5	0.204	0.202	0.198	0.201333	0.00305505
	1900-01-02 17:00:00	52	0.4	0.225	0.2325	0.225	0.2275	0.00433013		0.4	0.245	0.2525	0.2425	0.246667	0.00520416
	1900-01-02 20:00:00	55	0.4	0.25	0.25	0.2475	0.249167	0.00144338		0.4	0.25	0.25	0.2475	0.249167	0.00144338
	1900-01-02 20:00:00	55	0.5	0.202	0.2	0.196	0.199333	0.00305505		0.5	0.19	0.192	0.194	0.192	0.002
	1900-01-02 23:00:00	58	0.4	0.2175	0.2175	0.2175	0.2175	3.39935e-17		0.4	0.1925	0.195	0.195	0.194167	0.00144338
May 10th	1900-01-03 02:00:00	61	0.4	0.24	0.24	0.235	0.238333	0.00288675		0.5	0.194	0.2	0.192	0.195333	0.00416333
	1900-01-03 02:00:00	61	0.5	0.19	0.188	0.192	0.19	0.002
	1900-01-03 05:00:00	64	0.4	0.21	0.2075	0.215	0.210833	0.00381881		0.5	0.198	0.198	0.19	0.195333	0.0046188
	1900-01-03 08:00:00	67	0.4	0.235	0.2375	0.235	0.235833	0.00144338	40	0.5	0.2	0.2	0.19	0.196667	0.0057735
	1900-01-03 08:00:00	67	0.5	0.2	0.194	0.19	0.194667	0.00503322
	1900-01-03 11:00:00	70	0.4	0.2275	0.2175	0.2175	0.220833	0.0057735		0.4	0.23	0.2275	0.21	0.2225	0.0108972
	1900-01-03 14:00:00	73	0.4	0.245	0.24	0.2425	0.2425	0.0025	40	0.4	0.2525	0.2525	0.25	0.251667	0.00144338
	1900-01-03 14:00:00	73	0.5	0.204	0.2	0.196	0.2	0.004		0.5	0.202	0.206	0.206	0.204667	0.0023094
	1900-01-03 17:00:00	76	0.4	0.23	0.23525	0.2275	0.230917	0.00395548		0.4	0.2275	0.2275	0.2275	0.2275	3.39935e-17
	1900-01-03 20:00:00	79	0.4	0.25	0.2575	0.265	0.2575	0.0075	40	0.4	0.2675	0.265	0.26	0.264167	0.00381881
	1900-01-03 20:00:00	79	0.5	0.196	0.202	0.202	0.2	0.0034641
	1900-01-03 23:00:00	82	0.4	0.22	0.2225	0.2175	0.22	0.0025		0.4	0.26	0.2575	0.2575	0.258333	0.00144338
May 11th	1900-01-04 02:00:00	85	0.4	0.24	0.245	0.245	0.243333	0.00288675	40	0.4	0.265	0.26	0.255	0.26	0.005
	1900-01-04 02:00:00	85	0.5	0.192	0.192	0.192	0.192	3.39935e-17
	1900-01-04 05:00:00	88	0.4	0.2125	0.2225	0.215	0.216667	0.00520416		0.4	0.26	0.26	0.2525	0.2575	0.00433013
	1900-01-04 08:00:00	91	0.4	0.245	0.2525	0.2425	0.246667	0.00520416	40	0.4	0.275	0.2775	0.275	0.275833	0.00144338	40
	1900-01-04 08:00:00	91	0.5	0.184	0.182	0.184	0.183333	0.0011547		0.5	0.212	0.218	0.214	0.214667	0.00305505
	1900-01-04 11:00:00	94	0.4	0.2025	0.1975	0.2	0.2	0.0025		0.4	0.235	0.235	0.2375	0.235833	0.00144338
	1900-01-04 14:00:00	97	0.4	0.23	0.225	0.2225	0.225833	0.00381881	40	0.4	0.2625	0.2675	0.27	0.266667	0.00381881	40
	1900-01-04 14:00:00	97	0.5	0.174	0.17	0.176	0.173333	0.00305505		0.5	0.218	0.212	0.2204	0.2168	0.00432666
	1900-01-04 17:00:00	100	0.5	0.192	0.194	0.192	0.192667	0.0011547		0.4	0.2425	0.245	0.26	0.249167	0.00946485
	1900-01-04 20:00:00	103	0.4	0.2225	0.22	0.2225	0.221667	0.00144338	40	0.4	0.26	0.2575	0.27	0.2625	0.00661438	40
	1900-01-04 20:00:00	103	0.5	0.186	0.184	0.188	0.186	0.002
	1900-01-04 23:00:00	107	0.5	0.22	0.222	0.224	0.222	0.002		0.4	0.26	0.2625	0.2625	0.261667	0.00144338
May 12th	1900-01-05 02:00:00	109	0.4	0.2425	0.2425	0.2425	0.2425	3.39935e-17	40	0.4	0.26	0.26	0.26	0.26	0	40
	1900-01-05 02:00:00	109	0.5	0.174	0.17	0.172	0.172	0.002
	06:00:00	113	0.4	0.2	0.2025	0.2025	0.201667	0.00144338		0.4	0.2575	0.2575	0.265	0.26	0.00433013
	1900-01-05 08:00:00	116	0.4	0.22	0.2225	0.22	0.220833	0.00144338	40	0.4	0.2725	0.2725	0.2725	0.2725	0	40
	1900-01-05 08:00:00	116	0.5	0.176	0.176	0.174	0.175333	0.0011547		0.5	0.186	0.19	0.188	0.188	0.002
	1900-01-05 11:00:00	119	0.5	0.188	0.194	0.186	0.189333	0.00416333		0.5	0.208	0.212	0.212	0.210667	0.0023094
	1900-01-05 14:00:00	122	0.5	0.218	0.218	0.218	0.218	0	40	0.4	0.25	0.25	0.2425	0.2475	0.00433013	40
	1900-01-05 14:00:00	122	0.5	0.172	0.17	0.172	0.171333	0.0011547		0.5	0.188	0.184	0.184	0.185333	0.0023094
	1900-01-05 17:00:00	125	0.5	0.192	0.2	0.196	0.196	0.004		0.5	0.214	0.21	0.208	0.210667	0.00305505
	1900-01-05 20:00:00	128	0.4	0.2175	0.225	0.22	0.220833	0.00381881	40	0.4	0.2325	0.235	0.2325	0.233333	0.00144338	40
	1900-01-05 20:00:00	128	0.5	0.172	0.174	0.176	0.174	0.002
	1900-01-05 23:00:00	131	0.4	0.1875	0.1925	0.195	0.191667	0.00381881		0.4	0.235	0.235	0.2275	0.2325	0.00433013
May 13th	1900-01-06 02:00:00	134	0.5	0.218	0.22	0.218	0.218667	0.0011547	40	0.4	0.2325	0.2325	0.23	0.231667	0.00144338	40

## Sheet: Table 2
Table 2| Monitoring of chlorophyll fluorescence parameters throughout the experiment
Date			Maximal quantum yield (QYmax)											Effective quantum yield (QYeff)											Non-photochemical quenching (NPQ)											qP
		Time (h)	CL1	CL2	CL3	Mean	SD	DL1	DL2	DL3	Mean	SD	Time (h)	CL1	CL2	CL3	Mean	SD	DL1	DL2	DL3	Mean	SD	Time (h)	CL1	CL2	CL3	Mean	SD	DL1	DL2	DL3	Mean	SD	Time (h)	CL1	CL2	CL3	Mean	SD	DL1	DL2	DL3	Mean	SD
May 7th	13:00:00	0											0											0											0
	14:00:00	1	0.66	0.65	0.66	0.656667	0.0057735	0.67	0.69	0.71	0.69	0.02	1	0.47	0.47	0.46	0.466667	0.0057735	0.5	0.49	0.48	0.49	0.01	1	0.06	0.08	0.08	0.0733333	0.011547	0.05	0.04	0.05	0.0466667	0.0057735	1	0.86	0.86	0.86	0.86	0	0.9	0.89	0.88	0.89	0.01
	17:00:00	4	0.69	0.68	0.68	0.683333	0.0057735	0.69	0.7	0.71	0.7	0.01	4	0.52	0.51	0.51	0.513333	0.0057735	0.51	0.5	0.49	0.5	0.01	4	0.1	0.09	0.09	0.0933333	0.0057735	0.1	0.12	0.15	0.123333	0.0251661	4	0.85	0.86	0.86	0.856667	0.0057735	0.88	0.87	0.87	0.873333	0.0057735
	20:00:00	7	0.67	0.67	0.68	0.673333	0.0057735	0.69	0.68	0.69	0.686667	0.0057735	7	0.5	0.49	0.49	0.493333	0.0057735	0.47	0.47	0.46	0.466667	0.0057735	7	0.1	0.11	0.11	0.106667	0.0057735	0.04	0.04	0.03	0.0366667	0.0057735	7	0.87	0.88	0.88	0.876667	0.0057735	0.85	0.84	0.84	0.843333	0.0057735
	23:00:00	10	0.66	0.68	0.69	0.676667	0.0152753	0.69	0.69	0.7	0.693333	0.0057735	10	0.48	0.48	0.48	0.48	0	0.46	0.47	0.46	0.463333	0.0057735	10	0.12	0.13	0.15	0.133333	0.0152753	0.03	0.02	0.04	0.03	0.01	10	0.87	0.87	0.88	0.873333	0.0057735	0.85	0.85	0.85	0.85	0
May 8th	1900-01-01 02:00:00	13	0.7	0.7	0.7	0.7	1.35974e-16	0.69	0.7	0.71	0.7	0.01	13	0.51	0.5	0.49	0.5	0.01	0.45	0.46	0.45	0.453333	0.0057735	13	0.12	0.1	0.11	0.11	0.01	0.07	0.05	0.07	0.0633333	0.011547	13	0.86	0.86	0.86	0.86	0	0.87	0.86	0.86	0.863333	0.0057735
	1900-01-01 05:00:00	16	0.71	0.7	0.7	0.703333	0.0057735	0.69	0.69	0.69	0.69	0	16	0.52	0.5	0.5	0.506667	0.011547	0.45	0.45	0.45	0.45	0	16	0.11	0.1	0.08	0.0966667	0.0152753	0.07	0.07	0.07	0.07	0	16	0.84	0.843	0.85	0.844333	0.0051316	0.86	0.85	0.85	0.853333	0.0057735
	1900-01-01 08:00:00	20	0.73	0.73	0.72	0.726667	0.0057735	0.72	0.72	0.73	0.723333	0.0057735	20	0.55	0.55	0.55	0.55	0	0.55	0.55	0.54	0.546667	0.0057735	20	0.09	0.09	0.08	0.0866667	0.0057735	0.09	0.09	0.09	0.09	1.69967e-17	20	0.84	0.85	0.84	0.843333	0.0057735	0.85	0.85	0.85	0.85	0
	1900-01-01 11:00:00	22	0.72	0.72	0.72	0.72	1.35974e-16	0.71	0.71	0.73	0.716667	0.011547	22	0.51	0.51	0.5	0.506667	0.0057735	0.53	0.52	0.52	0.523333	0.0057735	22	0.11	0.1	0.09	0.1	0.01	0.14	0.16	0.14	0.146667	0.011547	22	0.87	0.87	0.87	0.87	0	0.88	0.88	0.88	0.88	0
	1900-01-01 14:00:00	25	0.7	0.71	0.72	0.71	0.01	0.73	0.73	0.75	0.736667	0.011547	25	0.51	0.5	0.49	0.5	0.01	0.5	0.49	0.48	0.49	0.01	25	0.11	0.1	0.09	0.1	0.01	0.11	0.15	0.16	0.14	0.0264575	25	0.89	0.89	0.87	0.883333	0.011547	0.88	0.88	0.88	0.88	0
	1900-01-01 17:00:00	28	0.7	0.7	0.71	0.703333	0.0057735	0.71	0.71	0.72	0.713333	0.0057735	28	0.5	0.49	0.5	0.496667	0.0057735	0.49	0.48	0.48	0.483333	0.0057735	28	0.09	0.09	0.08	0.0866667	0.0057735	0.13	0.16	0.17	0.153333	0.0208167	28	0.88	0.88	0.87	0.876667	0.0057735	0.86	0.86	0.86	0.86	0
	1900-01-01 20:00:00	31	0.72	0.7	0.72	0.713333	0.011547	0.71	0.71	0.72	0.713333	0.0057735	31	0.49	0.47	0.48	0.48	0.01	0.46	0.46	0.46	0.46	0	31	0.07	0.05	0.08	0.0666667	0.0152753	0.1	0.08	0.07	0.0833333	0.0152753	31	0.87	0.88	0.87	0.873333	0.0057735	0.85	0.85	0.84	0.846667	0.0057735
	1900-01-01 23:00:00	34	0.71	0.71	0.71	0.71	0	0.71	0.71	0.72	0.713333	0.0057735	34	0.46	0.46	0.45	0.456667	0.0057735	0.45	0.45	0.44	0.446667	0.0057735	34	0.09	0.11	0.13	0.11	0.02	0.07	0.08	0.08	0.0766667	0.0057735	34	0.87	0.87	0.87	0.87	0	0.86	0.86	0.86	0.86	0
May 9th	1900-01-02 02:00:00	37	0.69	0.65	0.68	0.673333	0.0208167	0.71	0.71	0.71	0.71	0	37	0.42	0.4	0.42	0.413333	0.011547	0.45	0.45	0.45	0.45	0	37	0.06	0.04	0.04	0.0466667	0.011547	0.15	0.19	0.17	0.17	0.02	37	0.85	0.86	0.85	0.853333	0.0057735	0.89	0.88	0.88	0.883333	0.0057735
	1900-01-02 05:00:00	40	0.72	0.7	0.71	0.71	0.01	0.71	0.71	0.73	0.716667	0.011547	40	0.46	0.43	0.44	0.443333	0.0152753	0.43	0.43	0.43	0.43	0	40	0.09	0.09	0.08	0.0866667	0.0057735	0.26	0.31	0.28	0.283333	0.0251661	40	0.83	0.84	0.85	0.84	0.01	0.91	0.91	0.9	0.906667	0.0057735
	1900-01-02 08:00:00	43	0.71	0.68	0.72	0.703333	0.0208167	0.73	0.73	0.73	0.73	0	43	0.43	0.4	0.43	0.42	0.0173205	0.51	0.5	0.49	0.5	0.01	43	0.08	0.07	0.1	0.0833333	0.0152753	0.12	0.13	0.15	0.133333	0.0152753	43	0.84	0.84	0.84	0.84	0	0.86	0.88	0.87	0.87	0.01
	1900-01-02 11:00:00	46	0.72	0.71	0.72	0.716667	0.0057735	0.76	0.76	0.75	0.756667	0.0057735	46	0.44	0.43	0.44	0.436667	0.0057735	0.51	0.5	0.48	0.496667	0.0152753	46	0.09	0.09	0.07	0.0833333	0.011547	0.15	0.12	0.15	0.14	0.0173205	46	0.83	0.83	0.83	0.83	0	0.88	0.88	0.87	0.876667	0.0057735
	1900-01-02 14:00:00	49	0.72	0.7	0.73	0.716667	0.0152753	0.75	0.75	0.75	0.75	0	49	0.44	0.42	0.43	0.43	0.01	0.49	0.47	0.47	0.476667	0.011547	49	0.09	0.05	0.07	0.07	0.02	0.12	0.09	0.11	0.106667	0.0152753	49	0.84	0.82	0.82	0.826667	0.011547	0.88	0.87	0.88	0.876667	0.0057735
	1900-01-02 17:00:00	52	0.72	0.72	0.73	0.723333	0.0057735	0.72	0.71	0.73	0.72	0.01	52	0.45	0.44	0.45	0.446667	0.0057735	0.45	0.45	0.44	0.446667	0.0057735	52	0.09	0.07	0.07	0.0766667	0.011547	0.09	0.11	0.16	0.12	0.0360555	52	0.83	0.82	0.83	0.826667	0.0057735	0.86	0.87	0.87	0.866667	0.0057735
	1900-01-02 20:00:00	55	0.72	0.7	0.7	0.706667	0.011547	0.69	0.68	0.72	0.696667	0.0208167	55	0.43	0.41	0.43	0.423333	0.011547	0.44	0.43	0.43	0.433333	0.0057735	55	0.05	0.06	0.04	0.05	0.01	0.08	0.06	0.08	0.0733333	0.011547	55	0.82	0.82	0.83	0.823333	0.0057735	0.86	0.87	0.85	0.86	0.01
	1900-01-02 23:00:00	58	0.73	0.72	0.73	0.726667	0.0057735	0.71	0.71	0.73	0.716667	0.011547	58	0.45	0.44	0.44	0.443333	0.0057735	0.41	0.41	0.42	0.413333	0.0057735	58	0.09	0.1	0.09	0.0933333	0.0057735	0.25	0.2	0.17	0.206667	0.0404145	58	0.82	0.82	0.83	0.823333	0.0057735	0.89	0.9	0.86	0.883333	0.0208167
	1900-01-03 02:00:00	61	0.72	0.71	0.73	0.72	0.01	0.71	0.71	0.72	0.713333	0.0057735	61	0.44	0.42	0.43	0.43	0.01	0.41	0.4	0.42	0.41	0.01	61	0.06	0.05	0.06	0.0566667	0.0057735	0.26	0.28	0.2	0.246667	0.0416333	61	0.83	0.83	0.82	0.826667	0.0057735	0.92	0.94	0.9	0.92	0.02
	1900-01-03 05:00:00	64	0.72	0.72	0.73	0.723333	0.0057735	0.71	0.7	0.72	0.71	0.01	64	0.45	0.43	0.44	0.44	0.01	0.39	0.39	0.4	0.393333	0.0057735	64	0.1	0.08	0.08	0.0866667	0.011547	0.3	0.28	0.31	0.296667	0.0152753	64	0.82	0.82	0.82	0.82	0	0.97	0.98	0.94	0.963333	0.0208167
	1900-01-03 08:00:00	67	0.73	0.71	0.72	0.72	0.01	0.73	0.72	0.73	0.726667	0.0057735	67	0.44	0.43	0.43	0.433333	0.0057735	0.45	0.44	0.45	0.446667	0.0057735	67	0.06	0.07	0.04	0.0566667	0.0152753	0.13	0.14	0.14	0.136667	0.0057735	67	0.82	0.82	0.81	0.816667	0.0057735	0.87	0.87	0.87	0.87	0
	1900-01-03 11:00:00	70	0.73	0.72	0.73	0.726667	0.0057735	0.74	0.74	0.75	0.743333	0.0057735	70	0.46	0.45	0.45	0.453333	0.0057735	0.46	0.45	0.45	0.453333	0.0057735	70	0.08	0.09	0.08	0.0833333	0.0057735	0.16	0.13	0.12	0.136667	0.0208167	70	0.83	0.83	0.83	0.83	0	0.87	0.87	0.87	0.87	0
May 10th	1900-01-03 14:00:00	73	0.73	0.72	0.72	0.723333	0.0057735	0.74	0.73	0.74	0.736667	0.0057735	73	0.45	0.44	0.43	0.44	0.01	0.44	0.43	0.43	0.433333	0.0057735	73	0.07	0.06	0.06	0.0633333	0.0057735	0.09	0.12	0.17	0.126667	0.0404145	73	0.82	0.82	0.82	0.82	0	0.87	0.88	0.88	0.876667	0.0057735
	1900-01-03 17:00:00	76	0.74	0.73	0.74	0.736667	0.0057735	0.72	0.72	0.73	0.723333	0.0057735	76	0.46	0.44	0.44	0.446667	0.011547	0.45	0.44	0.45	0.446667	0.0057735	76	0.07	0.07	0.08	0.0733333	0.0057735	0.09	0.13	0.13	0.116667	0.023094	76	0.82	0.82	0.82	0.82	0	0.86	0.87	0.87	0.866667	0.0057735
	1900-01-03 20:00:00	79	0.71	0.69	0.7	0.7	0.01	0.71	0.7	0.72	0.71	0.01	79	0.43	0.41	0.41	0.416667	0.011547	0.42	0.42	0.42	0.42	0	79	0.05	0.04	0.06	0.05	0.01	0.1	0.08	0.14	0.106667	0.0305505	79	0.83	0.83	0.83	0.83	0	0.86	0.87	0.86	0.863333	0.0057735
	1900-01-03 23:00:00	82	0.73	0.73	0.73	0.73	0	0.71	0.69	0.71	0.703333	0.011547	82	0.45	0.43	0.43	0.436667	0.011547	0.4	0.41	0.41	0.406667	0.0057735	82	0.09	0.08	0.08	0.0833333	0.0057735	0.15	0.14	0.15	0.146667	0.0057735	82	0.82	0.81	0.82	0.816667	0.0057735	0.89	0.9	0.9	0.896667	0.0057735
	1900-01-04 02:00:00	85	0.73	0.73	0.73	0.73	0	0.7	0.7	0.71	0.703333	0.0057735	85	0.44	0.43	0.43	0.433333	0.0057735	0.4	0.4	0.4	0.4	6.7987e-17	85	0.08	0.07	0.06	0.07	0.01	0.23	0.22	0.26	0.236667	0.0208167	85	0.82	0.81	0.81	0.813333	0.0057735	0.91	0.92	0.91	0.913333	0.0057735
	1900-01-04 05:00:00	88	0.72	0.72	0.73	0.723333	0.0057735	0.71	0.71	0.71	0.71	0	88	0.45	0.43	0.44	0.44	0.01	0.38	0.37	0.38	0.376667	0.0057735	88	0.12	0.08	0.11	0.103333	0.0208167	0.35	0.35	0.36	0.353333	0.0057735	88	0.83	0.82	0.83	0.826667	0.0057735	0.95	0.95	0.95	0.95	1.35974e-16
	1900-01-04 08:00:00	91	0.73	0.72	0.73	0.726667	0.0057735	0.73	0.71	0.73	0.723333	0.011547	91	0.45	0.43	0.44	0.44	0.01	0.43	0.43	0.43	0.43	0	91	0.1	0.08	0.05	0.0766667	0.0251661	0.17	0.12	0.14	0.143333	0.0251661	91	0.82	0.82	0.81	0.816667	0.0057735	0.87	0.86	0.86	0.863333	0.0057735
	1900-01-04 11:00:00	94	0.73	0.73	0.74	0.733333	0.0057735	0.75	0.75	0.75	0.75	0	94	0.45	0.44	0.45	0.446667	0.0057735	0.45	0.44	0.44	0.443333	0.0057735	94	0.11	0.07	0.07	0.0833333	0.023094	0.13	0.14	0.11	0.126667	0.0152753	94	0.83	0.82	0.83	0.826667	0.0057735	0.86	0.86	0.86	0.86	0
	1900-01-04 14:00:00	97	0.73	0.73	0.74	0.733333	0.0057735	0.72	0.72	0.72	0.72	1.35974e-16	97	0.46	0.45	0.45	0.453333	0.0057735	0.43	0.42	0.43	0.426667	0.0057735	97	0.07	0.07	0.11	0.0833333	0.023094	0.12	0.14	0.16	0.14	0.02	97	0.84	0.83	0.83	0.833333	0.0057735	0.88	0.89	0.88	0.883333	0.0057735
	1900-01-04 17:00:00	100	0.73	0.73	0.73	0.73	0	0.71	0.71	0.72	0.713333	0.0057735	100	0.47	0.46	0.46	0.463333	0.0057735	0.44	0.43	0.43	0.433333	0.0057735	100	0.08	0.08	0.09	0.0833333	0.0057735	0.08	0.11	0.15	0.113333	0.0351188	100	0.84	0.84	0.84	0.84	0	0.84	0.85	0.84	0.843333	0.0057735
	1900-01-04 20:00:00	103	0.73	0.73	0.74	0.733333	0.0057735	0.72	0.71	0.72	0.716667	0.0057735	103	0.46	0.45	0.45	0.453333	0.0057735	0.41	0.41	0.41	0.41	0	103	0.09	0.1	0.08	0.09	0.01	0.12	0.09	0.09	0.1	0.0173205	103	0.84	0.84	0.83	0.836667	0.0057735	0.85	0.85	0.85	0.85	0
	1900-01-04 23:00:00	106	0.73	0.72	0.73	0.726667	0.0057735	0.7	0.7	0.71	0.703333	0.0057735	106	0.46	0.46	0.46	0.46	0	0.39	0.39	0.39	0.39	6.7987e-17	106	0.09	0.09	0.11	0.0966667	0.011547	0.15	0.21	0.21	0.19	0.034641	106	0.83	0.84	0.84	0.836667	0.0057735	0.87	0.9	0.88	0.883333	0.0152753
May 11th	1900-01-05 02:00:00	109	0.73	0.72	0.73	0.726667	0.0057735	0.71	0.7	0.71	0.706667	0.0057735	109	0.45	0.44	0.44	0.443333	0.0057735	0.39	0.38	0.38	0.383333	0.0057735	109	0.07	0.06	0.09	0.0733333	0.0152753	0.23	0.29	0.31	0.276667	0.0416333	109	0.83	0.83	0.82	0.826667	0.0057735	0.89	0.92	0.92	0.91	0.0173205
	1900-01-05 05:00:00	112	0.72	0.73	0.73	0.726667	0.0057735	0.71	0.71	0.71	0.71	0	112	0.46	0.45	0.45	0.453333	0.0057735	0.38	0.37	0.37	0.373333	0.0057735	112	0.08	0.1	0.08	0.0866667	0.011547	0.35	0.39	0.43	0.39	0.04	112	0.84	0.84	0.84	0.84	0	0.93	0.94	0.93	0.933333	0.0057735
	1900-01-05 08:00:00	115	0.73	0.73	0.73	0.73	0	0.72	0.72	0.72	0.72	1.35974e-16	115	0.46	0.45	0.45	0.453333	0.0057735	0.43	0.42	0.42	0.423333	0.0057735	115	0.1	0.07	0.08	0.0833333	0.0152753	0.13	0.1	0.15	0.126667	0.0251661	115	0.84	0.83	0.83	0.833333	0.0057735	0.85	0.84	0.84	0.843333	0.0057735
	1900-01-05 11:00:00	118	0.72	0.73	0.73	0.726667	0.0057735	0.73	0.72	0.73	0.726667	0.0057735	118	0.46	0.47	0.46	0.463333	0.0057735	0.46	0.44	0.44	0.446667	0.011547	118	0.1	0.1	0.1	0.1	1.69967e-17	0.16	0.14	0.14	0.146667	0.011547	118	0.85	0.85	0.84	0.846667	0.0057735	0.85	0.86	0.86	0.856667	0.0057735
	1900-01-05 14:00:00	121	0.71	0.72	0.74	0.723333	0.0152753	0.71	0.72	0.73	0.72	0.01	121	0.47	0.46	0.45	0.46	0.01	0.43	0.42	0.42	0.423333	0.0057735	121	0.09	0.07	0.07	0.0766667	0.011547	0.17	0.22	0.25	0.213333	0.0404145	121	0.85	0.85	0.83	0.843333	0.011547	0.86	0.87	0.88	0.87	0.01
	1900-01-05 17:00:00	124	0.72	0.73	0.74	0.73	0.01	0.71	0.71	0.71	0.71	0	124	0.47	0.47	0.47	0.47	0	0.43	0.42	0.42	0.423333	0.0057735	124	0.1	0.08	0.11	0.0966667	0.0152753	0.15	0.17	0.22	0.18	0.0360555	124	0.85	0.84	0.85	0.846667	0.0057735	0.83	0.84	0.85	0.84	0.01
	1900-01-05 20:00:00	127	0.73	0.74	0.74	0.736667	0.0057735	0.7	0.7	0.72	0.706667	0.011547	127	0.46	0.45	0.45	0.453333	0.0057735	0.4	0.4	0.4	0.4	6.7987e-17	127	0.11	0.1	0.09	0.1	0.01	0.1	0.05	0.1	0.0833333	0.0288675	127	0.85	0.83	0.83	0.836667	0.011547	0.82	0.82	0.83	0.823333	0.0057735
	1900-01-05 23:00:00	130	0.72	0.72	0.73	0.723333	0.0057735	0.7	0.7	0.71	0.703333	0.0057735	130	0.46	0.46	0.45	0.456667	0.0057735	0.39	0.39	0.39	0.39	6.7987e-17	130	0.1	0.08	0.09	0.09	0.01	0.14	0.19	0.19	0.173333	0.0288675	130	0.85	0.84	0.84	0.843333	0.0057735	0.85	0.87	0.86	0.86	0.01
May 12th	1900-01-06 02:00:00	133	0.72	0.72	0.73	0.723333	0.0057735	0.71	0.71	0.72	0.713333	0.0057735	133	0.47	0.46	0.46	0.463333	0.0057735	0.38	0.38	0.38	0.38	6.7987e-17	133	0.11	0.07	0.09	0.09	0.02	0.31	0.27	0.35	0.31	0.04	133	0.85	0.83	0.83	0.836667	0.011547	0.88	0.89	0.87	0.88	0.01
May 13th

## Sheet: Table 3
Table 3| Specific specific growths throughout the experiment.
Date			Specific growth rate (d-1)					Specific growth rate (d-1)
		Time (h)	CL1	CL2	CL3	Mean	SD	DL1	DL2	DL3	Mean	SD
May 7th	13:00:00	0
	14:00:00	1	0.615688	0.762481	0.457267	0.611812	0.152644	1.18736	0.73446	1.04823	0.990016	0.231993
	17:00:00	4	1.48323	1.08641	1.48323	1.35095	0.2291	1.61789	1.75703	1.75703	1.71065	0.080329
	20:00:00	7	1.25077	1.50079	1.25077	1.33411	0.144349	0.649004	0.649004	0.649004	0.649004	0
	23:00:00	10	1.61493	1.70049	1.70049	1.67197	0.0493994	0	-0.104577	-0.210538	-0.105038	0.10527
May 8th	1900-01-01 02:00:00	13	1.19625	0.885325	1.18442	1.08867	0.1762	0.205139	0.207804	0.105962	0.172968	0.0580447
	1900-01-01 05:00:00	16	0.931283	1.06825	0.944982	0.981505	0.0754357	-0.101912	-0.207804	0.104577	-0.0683798	0.158867
	1900-01-01 08:00:00	20	1.45308	1.3748	1.36564	1.39784	0.0480541	0.400083	0.509727	0.40515	0.43832	0.0618918
	1900-01-01 11:00:00	22	1.22141	1.17283	1.22141	1.20522	0.0280517	1.42599	1.44209	1.35919	1.40909	0.0439577
	1900-01-01 14:00:00	25	0.828712	1.12863	0.74315	0.900164	0.202429	1.45177	1.8672	1.78515	1.70137	0.220023
	1900-01-01 17:00:00	28	0.495003	0.489949	0.580566	0.521839	0.0509212	1.37301	0.953141	0.942264	1.08947	0.245612
	1900-01-01 20:00:00	31	0.83488	0.682879	0.762481	0.76008	0.0760291	0.738987	1.05737	1.15665	0.984337	0.218201
	1900-01-01 23:00:00	34	0.706595	0.612321	0.861045	0.726654	0.12557	0.155345	-0.153851	-0.234163	-0.0775564	0.205657
May 9th	1900-01-02 02:00:00	37	0.323276	0.166673	0.320043	0.269997	0.0894963	0.152386	0	0.0788184	0.077068	0.0762079
	1900-01-02 02:00:00	37
	1900-01-02 05:00:00	40	0.942264	0.862662	1.08906	0.964661	0.114848	0.0751179	0.0772953	0	0.0508044	0.0440114
	1900-01-02 08:00:00	43	0.842884	1.00131	1.18109	1.00843	0.169214	0.36536	0.448716	0.60406	0.472712	0.121146
	1900-01-02 08:00:00	43
	1900-01-02 11:00:00	46	0.762481	1.08906	0.646619	0.832719	0.22943	1.06825	1.45857	1.2124	1.24641	0.19737
	1900-01-02 14:00:00	49	0.696091	0.778993	1.05648	0.843854	0.188745	0.997628	0.933281	0.716897	0.882602	0.147067
	1900-01-02 14:00:00	49
	1900-01-02 17:00:00	52	0.783843	1.12498	1.02267	0.977163	0.175062	0.952475	1.01187	1.15115	1.0385	0.101981
	1900-01-02 20:00:00	55	0.842884	0.580566	0.762481	0.728644	0.134393	0.161622	-0.0796026	0.163271	0.0817633	0.139749
	1900-01-02 20:00:00	55
	1900-01-02 23:00:00	58	0.591449	0.671052	0.832674	0.698392	0.122914	0.104577	0.124033	0.0411312	0.0899138	0.0433526
May 10th	1900-01-03 02:00:00	61	0.787521	0.787521	0.619093	0.731378	0.0972415	0.062096	0.202542	-0.124033	0.0468683	0.16382
	1900-01-03 02:00:00	61
	1900-01-03 05:00:00	64	0.800668	0.789515	0.905141	0.831775	0.0637816	0.163271	-0.0804027	-0.0837704	-0.000300704	0.141667
	1900-01-03 08:00:00	67	0.899824	1.08029	0.71158	0.897231	0.184369	0.0804027	0.0804027	0	0.0536018	0.0464205
	1900-01-03 08:00:00	67
	1900-01-03 11:00:00	70	1.03066	0.914726	1.0814	1.00893	0.0854355	1.1181	1.03066	0.800668	0.983142	0.163963
	1900-01-03 14:00:00	73	0.592864	0.787521	0.870423	0.750269	0.14248	0.746656	0.834088	1.39483	0.991857	0.35171
	1900-01-03 14:00:00	73
	1900-01-03 17:00:00	76	0.959675	1.29865	1.19228	1.1502	0.173362	0.95106	0.794193	0.794193	0.846482	0.0905676
	1900-01-03 20:00:00	79	0.667053	0.722968	1.22064	0.870219	0.304756	1.29575	1.22064	1.06825	1.19488	0.115918
	1900-01-03 20:00:00	79
	1900-01-03 23:00:00	82	0.924103	0.773275	0.591449	0.762943	0.166567	-0.227503	-0.229681	-0.0772953	-0.17816	0.0873581
May 11th	1900-01-04 02:00:00	85	0.696091	0.770649	0.952475	0.806405	0.131879	0.152386	0.0772953	-0.0780494	0.0505438	0.117524
	1900-01-04 02:00:00	85
	1900-01-04 05:00:00	88	0.811573	1.17945	0.905141	0.965389	0.191197	-0.152386	0	-0.0788184	-0.077068	0.0762079
	1900-01-04 08:00:00	91	1.13853	1.01187	0.962909	1.03777	0.0906291	0.448716	0.521114	0.682879	0.550903	0.11989
	1900-01-04 08:00:00	91
	1900-01-04 11:00:00	94	0.766433	0.653855	0.667053	0.69578	0.0615418	0.823994	0.600724	0.833533	0.75275	0.131745
	1900-01-04 14:00:00	97	1.01872	1.04289	0.852878	0.971496	0.103435	0.885325	1.03627	1.02603	0.982544	0.0843499
	1900-01-04 14:00:00	97
	1900-01-04 17:00:00	100	0.787521	1.05648	0.696091	0.846696	0.187339	0.852053	1.15738	1.3219	1.11044	0.238414
	1900-01-04 20:00:00	103	1.17945	1.00616	1.17945	1.12169	0.100054	0.557439	0.398092	0.301923	0.419151	0.129054
	1900-01-04 20:00:00	103
	1900-01-04 23:00:00	107	1.00729	1.12645	1.05122	1.06165	0.0602629	0	0.153851	-0.225367	-0.0238387	0.19073
May 12th	1900-01-05 02:00:00	109	1.16849	1.05989	0.952268	1.06022	0.108111	0	-0.0765556	-0.0765556	-0.0510371	0.0441994
	1900-01-05 02:00:00	109
	06:00:00	113	0.835572	1.04965	0.979472	0.954898	0.109133	-0.0772953	-0.0772953	0.152386	-0.000735005	0.132606
	1900-01-05 08:00:00	116	1.14372	1.13025	0.994652	1.08954	0.0824514	0.452951	0.452951	0.22327	0.376391	0.132606
	1900-01-05 08:00:00	116
	1900-01-05 11:00:00	119	0.527664	0.778993	0.533531	0.613396	0.143441	0.894331	0.876498	0.961154	0.910661	0.0446284
	1900-01-05 14:00:00	122	1.18442	0.933095	1.26999	1.12917	0.175111	1.47138	1.319	1.07532	1.28857	0.199775
	1900-01-05 14:00:00	122
	1900-01-05 17:00:00	125	0.880007	1.30015	1.04496	1.07504	0.211681	1.03627	1.05737	0.980819	1.02482	0.0395415
	1900-01-05 20:00:00	128	0.997628	0.942264	0.924103	0.954665	0.0382989	0.663314	0.899824	0.890817	0.817985	0.134025
	1900-01-05 20:00:00	128
	1900-01-05 23:00:00	131	0.690275	0.808327	0.820125	0.772909	0.0718057	0.0855623	0	-0.17392	-0.0294525	0.132225
May 13th	1900-01-06 02:00:00	134	1.20573	1.06825	0.891964	1.05531	0.157282	-0.0855623	-0.0855623	0.0874326	-0.0278974	0.0998786
