# Supplementary material for: An undiscovered circadian clock to regulate phytoplankton photosynthesis
Source: PNAS Nexus. 2024 Nov 6;3(11):pgae497. doi: 10.1093/pnasnexus/pgae497 (PMC11563040; doi:10.1093/pnasnexus/pgae497)
Supplement: pgae497_Supplementary_Data [file pgae497_supplementary_data.zip › PNASNEXUS-PNASNEXUS-2024-00646RR-s02.xlsx]

## Sheet: Table 4
Table 4| Statistics of genome mapping of coding RNAs
Sample	Total reads	Total mapped reads	Uniquely mapped	Read-1	Read-2	Reads map to '+'	Reads map to '-'	Non-splice reads	Splice reads	Reads mapped in proper pairs	Proper-paired reads map to different chrom
ZT1_CL1	114303509	112579019(98.49%)	75030429(65.64%)	37548590(32.85%)	37481839(32.79%)	37502328(32.81%)	37528101(32.83%)	70566546(61.74%)	4463883(3.91%)	73375782(64.19%)	0(0.00%)
ZT1_CL2	94001062	92346195(98.24%)	61556938(65.49%)	30789257(32.75%)	30767681(32.73%)	30771770(32.74%)	30785168(32.75%)	57993595(61.69%)	3563343(3.79%)	60265724(64.11%)	0(0.00%)
ZT1_CL3	101546670	99950004(98.43%)	66610184(65.60%)	33339820(32.83%)	33270364(32.76%)	33289645(32.78%)	33320539(32.81%)	62687591(61.73%)	3922593(3.86%)	65259308(64.27%)	0(0.00%)
ZT7_CL1	113275306	111665222(98.58%)	74426118(65.70%)	37239104(32.87%)	37187014(32.83%)	37194625(32.84%)	37231493(32.87%)	70003288(61.80%)	4422830(3.90%)	72859804(64.32%)	0(0.00%)
ZT7_CL2	108830525	107313355(98.61%)	71540768(65.74%)	35772587(32.87%)	35768181(32.87%)	35753786(32.85%)	35786982(32.88%)	67336584(61.87%)	4204184(3.86%)	70139968(64.45%)	0(0.00%)
ZT7_CL3	100910386	99507799(98.61%)	66330281(65.73%)	33177518(32.88%)	33152763(32.85%)	33154723(32.86%)	33175558(32.88%)	62663484(62.10%)	3666797(3.63%)	64985704(64.40%)	0(0.00%)
ZT13_CL1	94664812	93199233(98.45%)	62138867(65.64%)	31060366(32.81%)	31078501(32.83%)	31072103(32.82%)	31066764(32.82%)	58412427(61.70%)	3726440(3.94%)	61150150(64.60%)	0(0.00%)
ZT13_CL2	104038786	102438452(98.46%)	68292202(65.64%)	34146250(32.82%)	34145952(32.82%)	34147783(32.82%)	34144419(32.82%)	64320569(61.82%)	3971633(3.82%)	67241226(64.63%)	0(0.00%)
ZT13_CL3	105579828	103781421(98.30%)	69194638(65.54%)	34586783(32.76%)	34607855(32.78%)	34595170(32.77%)	34599468(32.77%)	64934767(61.50%)	4259871(4.03%)	68102680(64.50%)	0(0.00%)
ZT19_CL1	104819641	103238424(98.49%)	68825867(65.66%)	34412557(32.83%)	34413310(32.83%)	34415606(32.83%)	34410261(32.83%)	64682653(61.71%)	4143214(3.95%)	67651196(64.54%)	0(0.00%)
ZT19_CL2	92208059	90841704(98.52%)	60587408(65.71%)	30254296(32.81%)	30333112(32.90%)	30261997(32.82%)	30325411(32.89%)	57207226(62.04%)	3380182(3.67%)	59605846(64.64%)	0(0.00%)
ZT19_CL3	93540831	92112827(98.47%)	61412507(65.65%)	30700320(32.82%)	30712187(32.83%)	30703133(32.82%)	30709374(32.83%)	57775159(61.76%)	3637348(3.89%)	60450870(64.63%)	0(0.00%)
ZT25_CL1	101687244	100163258(98.50%)	66775393(65.67%)	33387865(32.83%)	33387528(32.83%)	33389212(32.84%)	33386181(32.83%)	62842316(61.80%)	3933077(3.87%)	65698118(64.61%)	0(0.00%)
ZT25_CL2	88851483	87481318(98.46%)	58321753(65.64%)	29159565(32.82%)	29162188(32.82%)	29162087(32.82%)	29159666(32.82%)	54937056(61.83%)	3384697(3.81%)	57423546(64.63%)	0(0.00%)
ZT25_CL3	101980568	100149100(98.20%)	66799063(65.50%)	33350037(32.70%)	33449026(32.80%)	33353080(32.71%)	33445983(32.80%)	62756508(61.54%)	4042555(3.96%)	65688990(64.41%)	0(0.00%)
ZT1_DL1	89790667	88392971(98.44%)	58932119(65.63%)	29460852(32.81%)	29471267(32.82%)	29456584(32.81%)	29475535(32.83%)	55604450(61.93%)	3327669(3.71%)	58116706(64.72%)	0(0.00%)
ZT1_DL2	86229453	84807456(98.35%)	56537313(65.57%)	28270143(32.78%)	28267170(32.78%)	28267404(32.78%)	28269909(32.78%)	53359244(61.88%)	3178069(3.69%)	55682850(64.58%)	0(0.00%)
ZT1_DL3	95523756	94138776(98.55%)	62756666(65.70%)	31382110(32.85%)	31374556(32.84%)	31371457(32.84%)	31385209(32.86%)	59179066(61.95%)	3577600(3.75%)	61857072(64.76%)	0(0.00%)
ZT7_DL1	91190668	89814512(98.49%)	59878721(65.66%)	29935791(32.83%)	29942930(32.84%)	29929830(32.82%)	29948891(32.84%)	56322495(61.76%)	3556226(3.90%)	59047004(64.75%)	0(0.00%)
ZT7_DL2	97708757	96247290(98.50%)	64163641(65.67%)	32083649(32.84%)	32079992(32.83%)	32069604(32.82%)	32094037(32.85%)	60191862(61.60%)	3971779(4.06%)	63300724(64.79%)	0(0.00%)
ZT7_DL3	98868069	97383829(98.50%)	64916165(65.66%)	32467664(32.84%)	32448501(32.82%)	32445311(32.82%)	32470854(32.84%)	60839582(61.54%)	4076583(4.12%)	64042026(64.78%)	0(0.00%)
ZT13_DL1	92712994	91163054(98.33%)	60784818(65.56%)	30378236(32.77%)	30406582(32.80%)	30386211(32.77%)	30398607(32.79%)	57075453(61.56%)	3709365(4.00%)	59819874(64.52%)	0(0.00%)
ZT13_DL2	116169278	114206587(98.31%)	76149668(65.55%)	38056919(32.76%)	38092749(32.79%)	38069056(32.77%)	38080612(32.78%)	71566730(61.61%)	4582938(3.95%)	74913788(64.49%)	0(0.00%)
ZT13_DL3	107410617	105679307(98.39%)	70459833(65.60%)	35219474(32.79%)	35240359(32.81%)	35225762(32.80%)	35234071(32.80%)	66074062(61.52%)	4385771(4.08%)	69418018(64.63%)	0(0.00%)
ZT19_DL1	96186390	94741681(98.50%)	63162224(65.67%)	31579457(32.83%)	31582767(32.83%)	31569187(32.82%)	31593037(32.85%)	59778872(62.15%)	3383352(3.52%)	62240488(64.71%)	0(0.00%)
ZT19_DL2	106964438	105434146(98.57%)	70297818(65.72%)	35136328(32.85%)	35161490(32.87%)	35136896(32.85%)	35160922(32.87%)	66578738(62.24%)	3719080(3.48%)	69300268(64.79%)	0(0.00%)
ZT19_DL3	107987460	106478404(98.60%)	70990921(65.74%)	35487483(32.86%)	35503438(32.88%)	35480749(32.86%)	35510172(32.88%)	67039903(62.08%)	3951018(3.66%)	69996512(64.82%)	0(0.00%)
ZT25_DL1	104591385	103070996(98.55%)	68712177(65.70%)	34358819(32.85%)	34353358(32.85%)	34340460(32.83%)	34371717(32.86%)	64685772(61.85%)	4026405(3.85%)	67856466(64.88%)	0(0.00%)
ZT25_DL2	115849181	114161936(98.54%)	76102537(65.69%)	38059399(32.85%)	38043138(32.84%)	38035852(32.83%)	38066685(32.86%)	71241625(61.50%)	4860912(4.20%)	75118830(64.84%)	0(0.00%)
ZT25_DL3	131270067	128847465(98.15%)	85890626(65.43%)	42956839(32.72%)	42933787(32.71%)	42914753(32.69%)	42975873(32.74%)	80089775(61.01%)	5800851(4.42%)	84786660(64.59%)	0(0.00%)
