# Supplementary material for: An undiscovered circadian clock to regulate phytoplankton photosynthesis
Source: PNAS Nexus. 2024 Nov 6;3(11):pgae497. doi: 10.1093/pnasnexus/pgae497 (PMC11563040; doi:10.1093/pnasnexus/pgae497)
Supplement: pgae497_Supplementary_Data [file pgae497_supplementary_data.zip › PNASNEXUS-PNASNEXUS-2024-00646RR-s03.xlsx]

## Sheet: Table 5
Table 5|Statistics of genome mapping of small RNAs
Sample	Reads	Aligned_reads	Alignment(%)	Unique reads	Aligned unique reads	Alignment(%)
ZT1_CL1	24695037	20060808	81.23	2072989	1194529	57.62
ZT1_CL2	24416252	22627138	92.67	1237659	794116	64.16
ZT1_CL3	24454197	22068797	90.25	1355885	817982	60.33
ZT7_CL1	24413159	18981268	77.75	2145280	1220956	56.91
ZT7_CL2	23885929	21048615	88.12	1077425	604254	56.08
ZT7_CL3	24065394	22658584	94.15	1050954	699561	66.56
ZT13_CL1	24313427	21470506	88.31	2058139	1188003	57.72
ZT13_CL2	24587545	22324893	90.8	1647022	991164	60.18
ZT13_CL3	24346843	20897822	85.83	1905668	1093792	57.4
ZT19_CL1	23779007	18357706	77.2	2455147	1282994	52.26
ZT19_CL2	24008702	19194447	79.95	2457549	1281277	52.14
ZT19_CL3	23945001	19695583	82.25	1973275	976782	49.5
ZT25_CL1	21045710	13588773	64.57	3068129	1417655	46.21
ZT25_CL2	24261195	19697537	81.19	2500345	1350680	54.02
ZT25_CL3	22382184	19474493	87.01	2008152	1095626	54.56
ZT1_DL1	24591040	22600630	91.91	2038364	1314910	64.51
ZT1_DL2	23793885	21799834	91.62	2185411	1429716	65.42
ZT1_DL3	24408087	21824737	89.42	2417102	1513294	62.61
ZT7_DL1	23967365	19219023	80.19	3198588	1714252	53.59
ZT7_DL2	24253587	17154604	70.73	3935126	1998164	50.78
ZT7_DL3	22552370	17186791	76.21	3309015	1771648	53.54
ZT13_DL1	24046030	17965991	74.71	3224144	1536551	47.66
ZT13_DL2	24165534	20866301	86.35	2687845	1567606	58.32
ZT13_DL3	23930133	18995147	79.38	3321791	1859140	55.97
ZT19_DL1	22592409	19288838	85.38	2850722	1687312	59.19
ZT19_DL2	19980977	15938244	79.77	3136959	1780034	56.74
ZT19_DL3	21214396	15424376	72.71	3965379	2166527	54.64
ZT25_DL1	24324274	19195143	78.91	3423418	1691132	49.4
ZT25_DL2	24139508	19561014	81.03	2489939	1358304	54.55
ZT25_DL3	20114813	16455294	81.81	1711047	919688	53.75

## Sheet: Table 6
Table 6| Categories of small RNAs
ZT1_CL1					ZT1_CL2					ZT1_CL3
Category	Number of reads	Percent(%)	Number of unique reads	Percent(%)	Category	Number of reads	Percent(%)	Number of unique reads	Percent(%)	Category	Number of reads	Percent(%)	Number of unique reads	Percent(%)
Total reads	24695037	100	2072989	100	Total reads	24416252	100	1237659	100	Total reads	24454197	100	1355885	100
miRNA	7065	0.03	1517	0.07	miRNA	1696	0.01	621	0.05	miRNA	2574	0.01	929	0.07
Cis-reg	51091	0.21	6332	0.31	Cis-reg	31614	0.13	2515	0.2	Cis-reg	13078	0.05	3595	0.27
others	83907	0.34	11019	0.53	others	55515	0.23	4242	0.34	others	24339	0.1	6038	0.45
rRNA	71613	0.29	6179	0.3	rRNA	28566	0.12	2645	0.21	rRNA	39162	0.16	3365	0.25
snRNA	46316	0.19	6982	0.34	snRNA	10893	0.04	2974	0.24	snRNA	18667	0.08	4004	0.3
tRNA	12681	0.05	1356	0.07	tRNA	2558	0.01	527	0.04	tRNA	5105	0.02	778	0.06
non-annotated	21502631	87.07	1456442	70.25	non-annotated	22327199	91.44	833968	67.39	non-annotated	22745265	93.01	915760	67.52
ZT7_CL1					ZT7_CL2					ZT7_CL3
Category	Number of reads	Percent(%)	Number of unique reads	Percent(%)	Category	Number of reads	Percent(%)	Number of unique reads	Percent(%)	Category	Number of reads	Percent(%)	Number of unique reads	Percent(%)
Total reads	24413159		2145280		Total reads	23885929	100	1077425	100	Total reads	24065394	100	1050954	100
miRNA	4060	0.02	1023	0.05	miRNA	2984	0.01	892	0.08	miRNA	1983	0.01	717	0.07
Cis-reg	46015	0.19	4917	0.23	Cis-reg	22345	0.09	3593	0.33	Cis-reg	13017	0.05	2919	0.28
others	62619	0.26	8642	0.4	others	60641	0.25	6446	0.6	others	45386	0.19	5133	0.49
rRNA	52507	0.22	4901	0.23	rRNA	34581	0.14	3613	0.34	rRNA	68077	0.28	3066	0.29
snRNA	23635	0.1	5346	0.25	snRNA	16674	0.07	3919	0.36	snRNA	16529	0.07	3510	0.33
tRNA	7455	0.03	1030	0.05	tRNA	4265	0.02	723	0.07	tRNA	3749	0.02	696	0.07
non-annotated	21259848	87.06	1502573	70.04	non-annotated	22476577	94.11	758294	70.38	non-annotated	22581956	93.84	726719	69.15
ZT13_CL1					ZT13_CL2					ZT13_CL3
Category	Number of reads	Percent(%)	Number of unique reads	Percent(%)	Category	Number of reads	Percent(%)	Number of unique reads	Percent(%)	Category	Number of reads	Percent(%)	Number of unique reads	Percent(%)
Total reads	24313427	100	2058139	100	Total reads	24587545	100	1647022	100	Total reads	24346843	100	1905668	100
miRNA	2886	0.01	1054	0.05	miRNA	3542	0.01	1261	0.08	miRNA	10428	0.04	2195	0.12
Cis-reg	19797	0.08	3688	0.18	Cis-reg	18721	0.08	4206	0.26	Cis-reg	218971	0.9	5911	0.31
others	58901	0.24	6420	0.31	others	53201	0.22	6923	0.42	others	330897	1.36	10083	0.53
rRNA	36907	0.15	3759	0.18	rRNA	43601	0.18	4035	0.24	rRNA	152385	0.63	5660	0.3
snRNA	14718	0.06	4200	0.2	snRNA	23534	0.1	4699	0.29	snRNA	153647	0.63	7002	0.37
tRNA	3849	0.02	838	0.04	tRNA	2588	0.01	896	0.05	tRNA	9807	0.04	1218	0.06
non-annotated	21312633	87.67	1411805	68.61	non-annotated	22499875	91.5	1140270	69.23	non-annotated	19898319	81.72	1343527	70.5
ZT19_CL1					ZT19_CL2					ZT19_CL3
Category	Number of reads	Percent(%)	Number of unique reads	Percent(%)	Category	Number of reads	Percent(%)	Number of unique reads	Percent(%)	Category	Number of reads	Percent(%)	Number of unique reads	Percent(%)
Total reads	23779007	100	2455147	100	Total reads	24008702	100	2457549	100	Total reads	23945001	100	1973275	100
miRNA	3747	0.02	1020	0.04	miRNA	2953	0.01	909	0.04	miRNA	7728	0.03	2038	0.1
Cis-reg	28145	0.12	3454	0.14	Cis-reg	22471	0.09	3765	0.15	Cis-reg	129423	0.54	8195	0.42
others	54588	0.23	6208	0.25	others	40238	0.17	6626	0.27	others	268548	1.12	13264	0.67
rRNA	32836	0.14	3588	0.15	rRNA	34863	0.15	3803	0.15	rRNA	99890	0.42	6906	0.35
snRNA	29282	0.12	4057	0.17	snRNA	19218	0.08	4253	0.17	snRNA	48292	0.2	8173	0.41
tRNA	4145	0.02	831	0.03	tRNA	2736	0.01	755	0.03	tRNA	9736	0.04	1589	0.08
non-annotated	20543398	86.39	1758491	71.62	non-annotated	20669262	86.09	1728579	70.34	non-annotated	20789080	86.82	1443023	73.14
ZT25_CL1					ZT25_CL2					ZT25_CL3
Category	Number of reads	Percent(%)	Number of unique reads	Percent(%)	Category	Number of reads	Percent(%)	Number of unique reads	Percent(%)	Category	Number of reads	Percent(%)	Number of unique reads	Percent(%)
Total reads	21045710	100	3068129	100	Total reads	24261195	100	2500345	100	Total reads	22382184	100	2008152	100
miRNA	2604	0.01	869	0.03	miRNA	4327	0.02	1251	0.05	miRNA	3534	0.02	1195	0.06
Cis-reg	12863	0.06	2798	0.09	Cis-reg	34602	0.14	4484	0.18	Cis-reg	154741	0.69	3556	0.18
others	29664	0.14	4837	0.16	others	62425	0.26	7571	0.3	others	185616	0.83	6152	0.31
rRNA	18061	0.09	2993	0.1	rRNA	39100	0.16	4719	0.19	rRNA	73003	0.33	3505	0.17
snRNA	9292	0.04	3232	0.11	snRNA	30646	0.13	4895	0.2	snRNA	26866	0.12	4120	0.21
tRNA	2153	0.01	621	0.02	tRNA	4639	0.02	829	0.03	tRNA	4905	0.02	716	0.04
non-annotated	17891761	85.02	2276678	74.19	non-annotated	21028061	86.67	1779913	71.19	non-annotated	18678346	83.45	1457057	72.54
ZT1_DL1					ZT1_DL2					ZT1_DL3
Category	Number of reads	Percent(%)	Number of unique reads	Percent(%)	Category	Number of reads	Percent(%)	Number of unique reads	Percent(%)	Category	Number of reads	Percent(%)	Number of unique reads	Percent(%)
Total reads	24591040	100	2038364	100	Total reads	23793885	100	2185411	100	Total reads	24408087	100	2417102	100
miRNA	3087	0.01	1006	0.05	miRNA	2439	0.01	910	0.04	miRNA	4566	0.02	1367	0.06
Cis-reg	19620	0.08	5074	0.25	Cis-reg	25420	0.11	5370	0.25	Cis-reg	29537	0.12	4579	0.19
others	36732	0.15	8687	0.43	others	46598	0.2	9589	0.44	others	53120	0.22	7779	0.32
rRNA	59147	0.24	4710	0.23	rRNA	58258	0.24	5150	0.24	rRNA	43894	0.18	4376	0.18
snRNA	19846	0.08	5494	0.27	snRNA	24926	0.1	5971	0.27	snRNA	20501	0.08	5431	0.22
tRNA	3783	0.02	1052	0.05	tRNA	3331	0.01	1163	0.05	tRNA	3407	0.01	979	0.04
non-annotated	21894919	89.03	1345015	65.98	non-annotated	20775917	87.32	1436083	65.71	non-annotated	21343521	87.45	1620407	67.04
ZT7_DL1					ZT7_DL2					ZT7_DL3
Category	Number of reads	Percent(%)	Number of unique reads	Percent(%)	Category	Number of reads	Percent(%)	Number of unique reads	Percent(%)	Category	Number of reads	Percent(%)	Number of unique reads	Percent(%)
Total reads	23967365	100	3198588	100	Total reads	24253587	100	3935126	100	Total reads	22552370	100	3309015	100
miRNA	5171	0.02	1409	0.04	miRNA	4986	0.02	1099	0.03	miRNA	40994	0.18	3950	0.12
Cis-reg	44471	0.19	6075	0.19	Cis-reg	20639	0.09	3122	0.08	Cis-reg	61189	0.27	6728	0.2
others	70310	0.29	10232	0.32	others	30882	0.13	5021	0.13	others	130187	0.58	11692	0.35
rRNA	58041	0.24	5718	0.18	rRNA	28392	0.12	3109	0.08	rRNA	95009	0.42	6710	0.2
snRNA	25802	0.11	6836	0.21	snRNA	16970	0.07	3497	0.09	snRNA	52673	0.23	7683	0.23
tRNA	8501	0.04	1257	0.04	tRNA	3083	0.01	652	0.02	tRNA	7456	0.03	1449	0.04
non-annotated	20438635	85.27	2286882	71.5	non-annotated	19718357	81.29	2774779	70.5	non-annotated	18417915	81.68	2381756	71.99
ZT13_DL1					ZT13_DL2					ZT13_DL3
Category	Number of reads	Percent(%)	Number of unique reads	Percent(%)	Category	Number of reads	Percent(%)	Number of unique reads	Percent(%)	Category	Number of reads	Percent(%)	Number of unique reads	Percent(%)
Total reads	24046030	100	3224144	100	Total reads	24165534	100	2687845	100	Total reads	23930133	100	3321791	100
miRNA	21955	0.09	5264	0.16	miRNA	13427	0.06	3146	0.12	miRNA	14071	0.06	2733	0.08
Cis-reg	284283	1.18	31860	0.99	Cis-reg	50771	0.21	7763	0.29	Cis-reg	112826	0.47	8786	0.26
others	538577	2.24	57748	1.79	others	111354	0.46	13110	0.49	others	137975	0.58	15317	0.46
rRNA	276804	1.15	28275	0.88	rRNA	77533	0.32	7405	0.28	rRNA	69840	0.29	8635	0.26
snRNA	204530	0.85	33624	1.04	snRNA	50799	0.21	8911	0.33	snRNA	84903	0.35	9786	0.29
tRNA	50314	0.21	6744	0.21	tRNA	6483	0.03	1630	0.06	tRNA	10565	0.04	1795	0.05
non-annotated	16886931	70.24	2086156	64.7	non-annotated	20666043	85.51	1837503	68.36	non-annotated	19127323	79.94	2314901	69.71
ZT19_DL1					ZT19_DL2					ZT19_DL3
Category	Number of reads	Percent(%)	Number of unique reads	Percent(%)	Category	Number of reads	Percent(%)	Number of unique reads	Percent(%)	Category	Number of reads	Percent(%)	Number of unique reads	Percent(%)
Total reads	22592409	100	2850722	100	Total reads	19980977	100	3136959	100	Total reads	21214396	100	3965379	100
miRNA	6384	0.03	1728	0.06	miRNA	6201	0.03	1655	0.05	miRNA	5514	0.03	1241	0.03
Cis-reg	46694	0.21	5581	0.2	Cis-reg	42418	0.21	4074	0.13	Cis-reg	36491	0.17	3873	0.1
others	66663	0.3	9442	0.33	others	50810	0.25	6753	0.22	others	35064	0.17	6493	0.16
rRNA	50966	0.23	5255	0.18	rRNA	28286	0.14	4084	0.13	rRNA	23767	0.11	3943	0.1
snRNA	30738	0.14	6386	0.22	snRNA	26660	0.13	4563	0.15	snRNA	32161	0.15	4263	0.11
tRNA	4471	0.02	1211	0.04	tRNA	3327	0.02	823	0.03	tRNA	4798	0.02	842	0.02
non-annotated	19028295	84.21	1946266	68.29	non-annotated	16039538	80.29	2139062	68.18	non-annotated	16216734	76.44	2738706	69.07
ZT25_DL1					ZT25_DL2					ZT25_DL3
Category	Number of reads	Percent(%)	Number of unique reads	Percent(%)	Category	Number of reads	Percent(%)	Number of unique reads	Percent(%)	Category	Number of reads	Percent(%)	Number of unique reads	Percent(%)
Total reads	24324274		3423418	100	Total reads	24139508	100	2489939	100	Total reads	20114813	100	1711047	100
miRNA	34110	0.14	5638	0.16	miRNA	7277	0.03	1583	0.06	miRNA	5921	0.03	1200	0.07
Cis-reg	43875	0.18	10641	0.31	Cis-reg	277852	1.15	5401	0.22	Cis-reg	233580	1.16	4130	0.24
others	75938	0.31	18342	0.54	others	363552	1.51	9492	0.38	others	314040	1.56	6809	0.4
rRNA	50125	0.21	9290	0.27	rRNA	206017	0.85	5282	0.21	rRNA	305662	1.52	4028	0.24
snRNA	48709	0.2	10956	0.32	snRNA	219350	0.91	5893	0.24	snRNA	178216	0.89	4659	0.27
tRNA	7778	0.03	2274	0.07	tRNA	15788	0.07	1207	0.05	tRNA	15209	0.08	887	0.05
non-annotated	20301054	83.46	2349356	68.63	non-annotated	18592643	77.02	1772481	71.18	non-annotated	15539849	77.25	1261429	73.72

## Sheet: Table 7
Table 7|Statistics of miRNA annotation
Sample	Reads	Aligned_reads	Alignment(%)	Unique reads	Aligned unique reads	Alignment(%)	known.miRNA.categorys	novel.miRNA.categorys
ZT1_CL1	24695037	7065	0.03	2072989	1517	0.07	826	16
ZT1_CL2	24416252	1696	0.01	1237659	621	0.05	423	14
ZT1_CL3	24454197	2574	0.01	1355885	929	0.07	559	10
ZT7_CL1	24413159	4060	0.02	2145280	1023	0.05	624	12
ZT7_CL2	23885929	2984	0.01	1077425	892	0.08	530	9
ZT7_CL3	24065394	1983	0.01	1050954	717	0.07	467	14
ZT13_CL1	24313427	2886	0.01	2058139	1054	0.05	575	8
ZT13_CL2	24587545	3542	0.01	1647022	1261	0.08	683	14
ZT13_CL3	24346843	10428	0.04	1905668	2195	0.12	1013	18
ZT19_CL1	23779007	3747	0.02	2455147	1020	0.04	568	14
ZT19_CL2	24008702	2953	0.01	2457549	909	0.04	547	17
ZT19_CL3	23945001	7728	0.03	1973275	2038	0.1	931	13
ZT25_CL1	21045710	2604	0.01	3068129	869	0.03	480	15
ZT25_CL2	24261195	4327	0.02	2500345	1251	0.05	679	20
ZT25_CL3	22382184	3534	0.02	2008152	1195	0.06	606	10
ZT1_DL1	24591040	3087	0.01	2038364	1006	0.05	618	16
ZT1_DL2	23793885	2439	0.01	2185411	910	0.04	597	21
ZT1_DL3	24408087	4566	0.02	2417102	1367	0.06	717	16
ZT7_DL1	23967365	5171	0.02	3198588	1409	0.04	808	16
ZT7_DL2	24253587	4986	0.02	3935126	1099	0.03	580	9
ZT7_DL3	22552370	40994	0.18	3309015	3950	0.12	1255	13
ZT13_DL1	24046030	21955	0.09	3224144	5264	0.16	2251	13
ZT13_DL2	24165534	13427	0.06	2687845	3146	0.12	1269	17
ZT13_DL3	23930133	14071	0.06	3321791	2733	0.08	1333	15
ZT19_DL1	22592409	6384	0.03	2850722	1728	0.06	891	17
ZT19_DL2	19980977	6201	0.03	3136959	1655	0.05	847	12
ZT19_DL3	21214396	5514	0.03	3965379	1241	0.03	662	11
ZT25_DL1	24324274	34110	0.14	3423418	5638	0.16	1467	14
ZT25_DL2	24139508	7277	0.03	2489939	1583	0.06	681	12
ZT25_DL3	20114813	5921	0.03	1711047	1200	0.07	582	8

## Sheet: Table 8
Table 8| Novel miRNA prediction
novel id	miRDeep2 score	consensus mature sequence	consensus star sequence	consensus precursor sequence	precursor coordinate
novel1	382.5	ucaccuguugagaauuaagaucacu	ucaucuucguucauaaccaaacga	ucaucuucguucauaaccaaacgaauguucuucucaaaacucucuugaagcaucuucaccuguugagaauuaagaucacu	bd_34x35:6131..6211:+
novel2	174	gauuggaaaucgauuggguu	agccuuuccacaccaguccuuu	gauuggaaaucgauuggguuggguacagucgcaaaaacuuuaauuuucccggcgaucaagccuuuccacaccaguccuuu	1:911608..911688:-
novel3	95.9	aagggaguagaaagagaacaggcu	ccuuucucacuuacacuccaacua	ccuuucucacuuacacuccaacuaagacaaagagcaaugauuuuugcaagggaguagaaagagaacaggcu	8:709544..709615:-
novel4	85.4	cgaaggugucggagaagaugu	ucuuuucgagcucgggau	ucuuuucgagcucgggaucgaaggugucggagaagaugu	3:341858..341897:+
novel5	48.2	ccgucauugaucagggcaaggu	uacguucagguuuguaucgcaagaug	ccgucauugaucagggcaagguagucgaaaagggcacacauguugaacuccugcaacuacguucagguuuguaucgcaagaug	bd_31x35:64035..64118:-
novel6	38.1	ugccgcccgguuuguucugaaaa	ugacggagcaagccaagguggugg	ugacggagcaagccaaggugguggugucgauugccgcccgguuuguucugaaaa	6:180142..180196:-
novel7	30.2	ugggggggaaccucgacgucgagau	uaugacuuggguuuccuccc	uaugacuuggguuuccucccaaccaugggggggaaccucgacgucgagau	2:179631..179681:+
novel8	26.6	uuccgucgucgaugccguc	gaugccgucgucgaugcccuc	gaugccgucgucgaugcccucguuggaaccuucuucagugccuucuucuguuccgucuuuguccucgauuccgucgucgaugccguc	bd_34x35:11026..11113:-
novel9	5.1	cggacggcgauccgcuagga	uacggauggcgauccgcuagga	uacggauggcgauccgcuaggaauaucggaagguccaacacuuggaaccggagauuccauuccggacggcgauccgcuagga	16:646725..646807:+
novel10	4.9	ccgccgcuguaauggacgaugacga	acaacguugguuggagcgg	ccgccgcuguaauggacgaugacgaagaagaggaagaauacggcucguucgaauacgaugcaacaacguugguuggagcgg	18:577259..577340:-
novel11	4.8	cauuccgggacaaagggu	cgugacacccggaggg	cauuccgggacaaaggguaguucgagagcaccgucggaaguguagacgguuuuuucguccaccgugacacccggaggg	20:552689..552767:-
novel12	4.7	cuucgucggcugcaaacaaaaag	guuugcaaugcugaagaagacuc	guuugcaaugcugaagaagacucggccgacgcuggcucuucgucggcugcaaacaaaaag	22:358620..358680:+
novel13	2	cucggaacggcgcucgguugag	cggcugugugcucggaagggcg	cucggaacggcgcucgguugagagcucggaagggcgcucggcugugugcucggaagggcg	5:750395..750455:+
novel14	2	cucggaacggcgcucgguugag	cggcugugugcucggaagggcg	cucggaacggcgcucgguugagagcucggaagggcgcucggcugugugcucggaagggcg	5:749375..749435:+
novel15	1.6	cagugacuggagugacccuggcguu	cacuccgucaguguuaccuc	cacuccgucaguguuaccucccuccaugaggaaccguagcaacagugacuggagugacccuggcguu	5:796384..796451:-
novel16	1.4	agucuuggaaggaaugaaa	acaucauuuccagugguucg	agucuuggaaggaaugaaauuuucuuuagaaagcaaaaaaaacaucauuuccagugguucg	20:538875..538936:-
novel17	1.2	aggauuguucuguccguuggcgagu	uuggggcgagcaguucuua	uuggggcgagcaguucuuauaaggauuguucuguccguuggcgagu	5:929563..929609:+
novel18	1.1	cggacuguguggcgguag	uucgucgacgaaugcgga	uucgucgacgaaugcggaugcuucgaggaaaccccguuggcguccggacuguguggcgguag	5:1030012..1030074:-
novel19	1.1	cgugugcaagagaaacugcaaaauu	ugcauucucuuaagcgcgacaac	ugcauucucuuaagcgcgacaacaaucgugugcaagagaaacugcaaaauu	4:492876..492927:-
novel20	0.8	gacggaucaguccaaccuuggu	ugaagugacugauaucgucca	ugaagugacugauaucguccaagaggacggaucaguccaaccuuggu	5:956070..956117:+
novel21	0.7	aggauuguucuguccguuggcgagu	uggggcgagcaguucuugua	uggggcgagcaguucuuguaaggauuguucuguccguuggcgagu	5:934851..934896:+
novel22	0.7	cauguacguggacaaagaugguuc	accauuuguccgacaaguc	accauuuguccgacaagucugcagucucuugggaugacauguacguggacaaagaugguuc	31:26528..26589:+
novel23	0.6	caugucaucuauguucucaccacuu	aucuucagagcauagguaacaucau	caugucaucuauguucucaccacuuaggaucucaccacuuaggaucuucagagcauagguaacaucau	24:480368..480436:+
novel24	0.5	auugucuugggagcgagcucuuu	ugacguuccucacggcca	ugacguuccucacggccaccaucggagcgaugcgaaagugugugggauauugucuugggagcgagcucuuu	4:509120..509191:-
novel25	0.4	cugggaucgucaaguacuaccuggg	cccuggagucauuugauc	cccuggagucauuugaucggguuuucgagcucaagccagaugcguaccuuuggcaagcugggaucgucaaguacuaccuggg	1:1958789..1958871:-
novel26	0	agacugugaugguguugagcuu	gucucaacaguuacgguugca	agacugugaugguguugagcuuuacgugaagucucaacaguuacgguugca	1:1415686..1415737:-
novel27	0	ugcuugacgauuggaguaauggu	cguuguucuuuuugucgcgccgc	ugcuugacgauuggaguaaugguauucuacuugcucucgcgauuguaaguccguuguucuuuuugucgcgccgc	3:341245..341319:+
