# Supplementary material for: An undiscovered circadian clock to regulate phytoplankton photosynthesis
Source: PNAS Nexus. 2024 Nov 6;3(11):pgae497. doi: 10.1093/pnasnexus/pgae497 (PMC11563040; doi:10.1093/pnasnexus/pgae497)
Supplement: pgae497_Supplementary_Data [file pgae497_supplementary_data.zip › PNASNEXUS-PNASNEXUS-2024-00646RR-s04.xlsx]

## Sheet: Table 9
Table 9| Expression levels of mRNA in FPKM
gene_id	ZT1_CL1	ZT1_CL2	ZT1_CL3	ZT7_CL1	ZT7_CL2	ZT7_CL3	ZT13_CL1	ZT13_CL2	ZT13_CL3	ZT19_CL1	ZT19_CL2	ZT19_CL3	ZT25_CL1	ZT25_CL2	ZT25_CL3	ZT1_DL1	ZT1_DL2	ZT1_DL3	ZT7_DL1	ZT7_DL2	ZT7_DL3	ZT13_DL1	ZT13_DL2	ZT13_DL3	ZT19_DL1	ZT19_DL2	ZT19_DL3	ZT25_DL1	ZT25_DL2	ZT25_DL3
EPrPhatr3G00000013088	0.549496	1.61759	0.355006	0.707176	1.17758	1.09477	0.292123	0.448589	0.745886	0.807466	0.470617	0.464491	1.3677	0.553963	1.55114	1.52567	1.94744	1.90441	0.730724	0.943451	0.962847	1.02983	0.0797831	2.2101	1.61464	0.0986453	0.825701	4.22874	2.69376	1.93532
Phatr3_EG00032	18.7483	20.6589	14.9641	17.5352	14.735	17.1235	16.831	17.0774	16.0337	15.7443	18.0457	17.003	17.8513	18.9741	16.0785	11.845	8.96026	13.5978	8.80773	12.7808	8.48724	24.0252	24.002	26.6589	32.7143	32.6264	28.7193	13.6224	10.8928	14.0335
Phatr3_EG00033	10.7775	13.785	12.3669	10.7036	9.26919	13.3296	10.7813	12.0084	13.9882	12.4097	15.7851	17.7794	11.5962	12.2814	13.7863	10.4637	10.2616	10.8057	10.0459	9.81988	9.09788	12.7824	13.4113	12.1369	18.4725	19.7649	16.4366	10.9739	12.2899	9.35244
Phatr3_EG00034	0	0	0	0	0	0.0968621	0	0	0	0	0	0	0	0	0	0	0	0	0	0.250422	0	0	0	0	0	0	0.109584	0	0	0
Phatr3_EG00035	11.327	7.52928	8.26213	12.5396	8.56111	10.1106	10.1872	10.639	7.46325	6.89051	8.92911	10.7072	8.58928	9.52817	14.0102	8.50241	5.75533	9.09883	7.88228	9.72387	5.01524	10.2261	7.99311	8.16448	13.0747	13.0313	19.4912	6.58642	11.0657	9.72315
Phatr3_EG00036	0	0	0	0	0.0395592	0	0	0.0376745	0.0357958	0.101722	0	0	0	0	0	0.183046	0.181728	0.355423	0	0.0792351	0.0404321	0.138384	0	0	0.0723224	0.430802	0.242711	0.230366	0.0301645	0.0309593
Phatr3_EG00037	0.457914	0	0.177503	0	0.15701	0	0	0.448589	0.142073	0.403733	0.313745	0.185797	0.151967	0.221585	0	0.363255	0	0	0.324766	0.314484	0	0.549245	0.42551	0.982269	0.430571	0.0657635	0.550468	0.304774	0	0.122877
Phatr3_EG00038	117.681	97.1077	70.478	80.4314	98.3782	72.6504	73.8451	73.2744	100.801	74.7404	88.3049	78.0249	73.9597	87.6096	84.6731	64.5084	45.193	72.7906	68.1471	74.8144	71.3788	102.368	77.8807	95.1373	102.792	91.4454	85.9963	61.0161	86.7483	41.6865
Phatr3_EG00039	141.574	162.184	100.673	104.186	101.028	93.9137	87.5884	100.615	102.292	101.745	95.6725	114.027	128	114.252	110.294	81.4967	89.177	69.4745	164.645	163.648	149.803	129.487	171.451	161.993	112.258	123.011	123.921	121.5	119.716	92.6363
Phatr3_EG00040	31.6768	30.9743	25.8556	22.9331	30.0017	37.4148	37.3698	38.5786	31.3285	24.0877	27.6735	26.9138	19.1137	22.6889	28.7639	25.4215	23.9008	31.4478	22.3876	20.7279	25.1002	22.4736	20.4983	19.0069	7.63725	10.1272	10.0968	18.4293	22.7802	27.3928
Phatr3_EG00041	81.3687	81.5091	102.055	78.7277	91.4788	115.814	114.035	103.994	82.1	79.9932	91.3355	97.9653	80.9845	86.401	103.416	109.661	121.446	108.197	86.7589	86.6312	81.7396	99.8987	107.85	105.384	108.085	107.337	109.497	78.708	85.4829	94.5069
Phatr3_EG00042	35.5318	52.8242	43.3541	33.7277	39.9985	46.2252	46.5748	38.1656	37.0243	32.2066	35.6408	48.2172	40.1704	42.2167	45.9921	25.5664	26.179	31.4907	45.3245	47.8492	43.775	44.4836	42.1532	47.6968	51.1365	54.6619	63.3637	27.0111	30.1493	25.4537
Phatr3_EG00043	0	0	0	0	0	0	0	0	0	0	0	0	0	0	0	0	0	0	0	0	0	0	0	0	0	0	0	0	0	0
Phatr3_EG00044	0	0	0	0	0	0	0	0	0	0	0	0	0	0	0	0	0	0	0	0	0	0	0	0	0	0	0	0	0	0
Phatr3_EG00045	21.2193	22.9774	13.8458	17.1307	12.0931	14.7061	15.8604	16.4258	18.746	18.6349	14.7763	18.3766	20.1314	18.1393	14.8794	18.4688	17.6375	16.7727	13.6688	16.2968	15.6188	18.1177	19.308	18.5392	22.6826	23.859	21.8939	16.9481	18.3542	16.4201
Phatr3_EG00046	0	0	0	0	0	0	0	0	0	0	0	0	0	0	0	0	0	0	0	0	0	0	0	0	0	0	0	0	0	0
Phatr3_EG00047	0	0	0	0	0	0	0	0	0	0	0	0	0	0	0	0	0	0	0	0	0	0	0	0	0	0	0	0	0	0
Phatr3_EG00048	0	0	0	0	0	0	0	0	0	0	0	0	0	0	0	0	0	0	0	0	0	0	0	0	0	0	0	0	0	0
Phatr3_EG00049	0	0	0	0	0	0	0	0	0	0	0	0	0	0	0	0	0	0	0	0	0	0	0	0	0	0	0	0	0	0
Phatr3_EG00050	9.76941	15.8285	22.2619	13.5799	20.7737	21.2743	27.6992	14.8998	25.5527	21.5894	25.4773	24.8384	15.017	16.9797	27.524	20.9668	11.0938	20.939	19.1347	29.5161	24.0851	20.2112	15.2621	18.0728	27.5938	17.2933	22.3045	21.8631	26.2353	24.0816
Phatr3_EG00051	0	0	0	0	0	0	0	0	0	0	0	0	0	0	0	0	0	0	0	0	0	0	0	0	0	0	0	0	0	0
Phatr3_EG00052	0.00632112	0	0.00816761	0.0325399	0.021674	0.033583	0.0268834	0.046443	0.00490302	0.134686	0.0519718	0.00427461	0.0262223	0.035686	0.00892175	0.035101	0.0846312	0.0438146	0.00560391	0.010853	0.0110761	0.0616027	0.0770938	0.00423732	0.0495306	0.0680858	0.0664891	0.0788841	0.0537118	0.0508866
Phatr3_EG00053	11.218	15.6741	16.1756	11.8566	11.8925	17.1313	13.7521	10.9277	17.1925	14.2946	17.6002	19.9731	15.4222	14.03	20.767	7.30842	4.22541	8.1806	9.65695	10.4212	7.45433	14.6662	8.78126	9.69962	9.59698	9.0283	14.6581	7.66478	11.3352	4.18093
Phatr3_EG00054	33.0191	39.6827	33.9554	24.4308	43.8844	36.2115	39.4016	31.7779	29.0185	25.1505	34.3502	31.7521	33.5526	29.0731	40.0835	63.3209	42.8243	57.0427	48.8773	54.8714	58.388	28.1594	19.5284	22.0326	26.585	24.3629	28.2221	96.7774	91.4772	90.9411
Phatr3_EG00055	0	0	0	0	0.132902	0.0205927	0	0.151884	0	0	0	0.0209692	0.102907	0	0	0	0	0	0	0	0	0.0929824	0	0.0207862	0	0	0	0.0257978	0	0
Phatr3_EG00056	25.2209	21.75	16.1266	17.5397	17.7146	19.5039	21.5786	22.5546	21.315	20.1088	21.6448	20.3864	21.8776	20.8783	17.4327	12.1336	11.3462	17.2279	14.1182	13.6394	14.9256	14.6592	13.4861	14.0764	7.77727	6.16981	7.3459	11.3079	13.5802	12.5219
Phatr3_EG00057	0	0	0	0	0.0571081	0	0	0	0	0	0	0	0	0	0	0	0	0	0	0	0	0	0	0	0	0	0.0500543	0.0554265	0	0
Phatr3_EG00058	0	0	0	0	0	0	0	0	0	0	0	0	0	0	0	0	0	0	0	0	0	0	0	0	0	0	0	0	0	0
Phatr3_EG00059	0	0	0	0.0993744	0	0	0	0	0	0	0	0	0	0	0	0	0	0	0	0	0	0	0	0	0	0	0	0	0	0
Phatr3_EG00060	0	0	0	0	0	0	0	0	0	0	0	0	0	0	0	0	0	0	0	0	0	0	0	0	0	0	0	0	0	0
Phatr3_EG00061	2.17197	1.13828	0.892954	2.65405	1.57973	1.74838	1.53954	2.04177	1.65917	1.3782	1.30777	0.845659	0.627976	0.849307	1.04508	2.03625	1.47731	2.2557	1.34204	2.54259	1.98939	2.83706	4.51052	3.92668	4.53838	3.47374	2.02745	2.10816	1.69929	0.949305
Phatr3_EG00062	0	0.0822826	0	0	0	0	0.079251	0	0	0	0.306421	0.226824	0	0.0901719	0.0789026	0	0	0	0	0.095982	0	0	0	0.0749483	0	0	0	0	0	0
Phatr3_EG00063	0	0	0.077884	0	0	0.0800595	0.0854509	0.0984149	0.0935075	0	0	0	0.100019	0	0	0	0.379773	0.0928452	0	0	0	0	0.0700137	0	0.0944619	0	0	0	0.315188	0.323493
Phatr3_EG00064	0.29628	0.272556	0.167487	0.603723	0.476199	0.467307	0.236262	0.846553	0.545803	0.489795	0.634374	0.525938	0.215088	0.0597377	0.339768	2.43848	1.83756	1.76842	2.8893	1.58967	1.6548	1.30489	1.31204	1.93644	1.48	1.62224	1.25214	1.38653	1.81554	1.86338
Phatr3_EG00065	1157.92	2068.27	1051.17	840.541	1177.91	802.215	776.908	748.965	757.338	605.845	711.891	1080.44	1021.4	858.764	908.147	266.95	219.405	250.365	1906.33	1748.8	1257.32	1876.55	1716.37	3154.02	470.727	398.268	753.053	273.626	333.96	178.454
Phatr3_EG00066	0	0	0	0	0	0	0	0	0	0	0	0	0	0	0	0	0	0	0	0	0	0	0	0	0	0	0	0	0	0
Phatr3_EG00067	0.123064	0.090568	0.0795066	0.105585	0.210983	0.0817274	0.261693	0.100465	0	0.180839	0	0.416107	0.102103	0.198503	0.173695	0.0976248	0	0.0947795	0	0	0.215638	0.092256	0	0	0	0	0	0	0	0.165116
Phatr3_EG00068	0.00764672	0	0.0247011	0	0	0.00507821	0	0.0062425	0	0.0674195	0.0419139	0	0	0	0	0.00606601	0	0	0	0.00656447	0	0.0229296	0.071056	0.0102518	0.0659093	0.0219637	0.0459614	0.0254471	0	0.00512983
Phatr3_EG00069	0	0.0327272	0	0.0763076	0.0762396	0.265794	0.0630428	0.0726072	0.0344934	0.130694	0.274222	0.270652	0.184477	0.14346	0.188297	0.352772	0.140092	0.136996	0.236546	0.0763521	0.46753	0.133349	0.129134	0.20867	0.627218	0.159664	0.567994	0.184987	0.290669	0.20883
Phatr3_EG00070	0	0	0.155768	0	0.0516692	0.160119	0	0.0984149	0	0	0.165196	0	0.150029	0	0	0.0478162	0.237358	0	0	0.310472	0.158428	0.180746	0.140027	0.242435	0.425079	0	0.226436	0	0.196992	0.0404367
Phatr3_EG00071	10.5063	27.7198	43.6271	24.6859	34.1185	38.129	32.8478	22.2788	25.9019	21.2042	26.8227	39.7988	22.2803	23.3106	28.2117	9.47573	4.87539	5.30485	25.8171	20.3216	14.8193	54.8715	41.953	51.0825	92.3336	57.1618	68.4883	13.5284	9.11835	6.37557
Phatr3_EG00072	0	0	0	0	0	0	0.0061711	0	0	0	0	0	0.0288928	0	0	0	0.00685663	0	0	0	0	0	0	0	0	0	0	0	0	0
Phatr3_EG00073	22.8126	28.4435	23.3886	24.6647	29.1035	28.8801	25.302	23.6065	25.6148	26.2061	29.3912	27.7912	35.0767	29.7642	27.0171	22.1804	16.6151	21.4906	21.8701	30.2573	27.0841	27.6662	29.6018	23.9095	42.2087	44.0334	40.7041	21.4833	20.721	19.4366
Phatr3_EG00074	0	0	0	0	0	0	0	0	0	0	0	0	0	0	0	0	0	0	0	0	0	0	0	0	0	0	0	0	0	0
Phatr3_EG00075	0.329969	0.223791	0.183919	0.42743	0.332766	0.137495	0.435678	0.316911	0.311145	0.299483	0.265979	0.15751	0.633419	0.281775	0.12328	0.492722	0.433121	0.328873	0.424455	0.249942	0.283423	0.344368	0.379516	0.229866	0.851709	0.603973	0.398607	0.236842	0.194533	0.273446
Phatr3_EG00078	7.84302	7.67164	10.6472	9.7103	7.82941	7.12059	7.67047	5.75438	9.16374	3.93894	5.10165	8.39207	5.93055	7.20618	12.5411	22.3667	19.8599	22.7088	29.2208	20.199	26.007	10.4195	6.80369	10.7812	4.20078	1.78225	5.44512	23.5399	35.7553	21.7787
Phatr3_EG00080	0	0	0	0	0	0	0	0	0.024307	0	0.0858845	0	0	0	0	0.0497187	0	0.265483	0.0833452	0	0.0274552	0.187938	0.254798	0.105034	0.0245551	0	0.25899	0.0260715	0	0
Phatr3_EG00081	17.4135	19.0683	10.9786	12.9568	10.3974	10.8566	11.8856	13.0515	13.4021	14.8347	14.4819	16.6282	17.7854	15.9691	11.6321	12.3253	12.2601	12.047	12.6031	10.5287	10.4295	19.1874	19.7296	18.385	18.5498	18.0665	15.1698	11.2402	11.9119	8.3687
Phatr3_EG00084	0	0	0	0	0	0	0	0	0	0	0	0	0	0	0	0	0	0	0	0	0	0	0	0	0	0	0	0	0	0
Phatr3_EG00085	0.0850411	0.0240712	0	0.011225	0.0616826	0.0130329	0.0231843	0.0587438	0.00507405	0.0480634	0.0179283	0	0.0054274	0	0.018466	0.0415149	0.0360638	0.0302287	0.0811915	0.0112316	0.00573123	0.0441357	0.0455903	0.0175405	0.12302	0.00469739	0.0344042	0.00544239	0.0641371	0.00438848
Phatr3_EG00086	2.38115	2.08938	3.07672	1.33578	2.43366	1.03395	3.31073	2.61677	2.77043	1.2112	2.8237	2.78695	0.987787	0.812479	0.840201	0.944463	1.00979	2.11601	1.05549	2.35863	1.12332	4.53127	2.76581	4.54299	3.3728	3.28818	3.09638	0.990515	0.179584	0.860142
Phatr3_EG00087	63.3246	77.8452	38.9204	56.2019	41.4602	48.5235	54.8449	71.0993	77.5004	65.9631	69.82	54.14	54.7991	58.0204	52.8673	18.4669	17.3924	26.2085	29.6457	27.6276	34.4453	44.5156	47.4344	42.9747	4.08123	3.22172	3.15511	5.95421	7.5293	8.02453
Phatr3_EG00088	1.76963	1.90766	4.21888	1.66798	1.90151	4.75054	2.61473	2.7469	3.82789	2.39897	2.4762	4.29801	1.36482	2.27148	3.51788	3.71716	4.92704	3.57043	2.27593	2.48203	1.92163	6.22202	6.8903	6.38241	10.6634	9.9332	7.79016	2.50908	3.06277	3.12676
Phatr3_EG00089	0	0	0	0.0355656	0.0355339	0.110117	0	0	0	0.182742	0.0284022	0	0	0.0334322	0	0.164421	0.0652944	0.191554	0	0.106759	0.0726358	0.155378	0.0240749	0	0.0324816	0	0.0622898	0.103463	0.0270951	0.333709
Phatr3_EG00090	0	0	0	0	0	0	0	0	0.289381	0	0	0	0	0	0	0	0	0	0	0	0	0	0	0.0833636	0	0	0	0	0	0
Phatr3_EG00091	15.7087	16.5812	18.727	16.1013	19.4477	19.7361	21.8062	20.1642	19.7466	15.7282	18.2129	21.3872	19.7339	21.4595	21.3784	18.35	12.948	17.5334	15.5484	16.4473	13.6939	17.4192	13.4191	17.048	17.4905	16.4415	18.0275	19.6144	20.877	15.0271
Phatr3_EG00092	52.4725	74.1193	65.5134	46.2239	59.524	63.9213	59.8071	59.9029	63.9349	75.075	65.7042	67.9086	67.9354	67.0688	75.2581	38.5514	35.7	40.2349	53.6128	53.8215	57.0384	46.7483	54.8056	45.762	36.5859	39.2136	41.3283	35.7433	38.3778	42.2698
Phatr3_EG00093	13.9321	17.3891	15.6287	10.4201	20.3394	17.8674	19.3521	15.1289	14.0151	12.3031	13.1509	13.4049	13.4536	13.0512	13.2884	15.515	13.9176	19.9563	18.7764	18.0115	19.9474	18.5566	16.548	18.0131	15.6362	15.8501	19.1449	19.6029	22.6688	31.1251
Phatr3_EG00094	34.8225	38.6184	21.1177	29.2413	25.0374	21.2958	23.1328	25.4613	23.791	26.0914	22.0301	21.6269	34.2637	28.6817	20.8677	48.349	44.325	44.8708	31.4059	36.1183	29.3619	13.7884	15.8331	15.0541	22.5629	25.1166	26.1113	41.0638	40.7831	42.7589
Phatr3_EG00095	43.2308	43.1404	23.6028	36.8325	27.3498	23.3376	25.0692	34.2478	24.6896	31.929	25.9595	20.7619	37.3658	35.0479	22.171	52.8293	48.5669	48.8555	38.2924	39.987	39.3587	15.6823	18.4863	13.897	26.8874	29.5301	29.5688	49.0196	42.1519	48.3865
Phatr3_EG00096	12.9199	11.3928	14.0997	12.2333	18.3586	16.2328	18.976	14.3007	16.0704	17.9164	17.864	17.356	10.8642	15.9116	14.1284	10.7108	8.66276	10.4435	12.6923	6.09525	11.8293	12.1723	8.65273	12.484	6.93155	7.98201	7.12727	12.6857	9.39586	7.65229
Phatr3_EG00097	57.4097	42.9251	23.1051	48.0011	28.1438	20.8456	25.4635	39.8719	42.3512	56.4028	38.5439	31.6577	58.7847	51.2721	30.9144	49.1088	50.0581	45.1385	28.8908	21	22.9039	50.3411	59.7146	43.2393	85.6473	72.1189	57.2044	39.3692	31.1651	40.084
Phatr3_EG00098	5.68277	5.50287	4.58924	5.1964	6.56984	4.66777	6.51915	4.70025	6.9598	6.20803	7.04436	6.69985	6.35882	6.90491	5.91004	4.30043	5.3	3.51284	4.27566	4.62172	4.815	9.33303	11.356	13.1073	6.21057	6.30893	5.646	2.8616	2.68807	3.08496
Phatr3_EG00099	11.2171	10.2012	7.19176	7.68448	7.45827	6.40129	5.38125	5.22274	7.97278	7.64615	7.89006	7.70083	8.88185	7.29231	8.99955	10.9283	8.96855	10.4127	8.54534	8.89722	8.557	5.46741	6.39071	8.60571	7.18524	6.55403	7.78678	14.3354	12.1825	6.72388
Phatr3_EG00100	1.60439	1.18074	0.37692	1.12624	0.37508	2.0341	1.86093	3.09582	0.565663	3.00058	1.59894	1.08496	0.847076	0.117632	0.617583	1.38844	0.344609	1.7973	2.19819	0.250422	0.894497	0.984064	0.762372	1.27104	0.914298	1.36155	0.657503	1.82018	1.90669	0.978468
Phatr3_EG00101	105.518	128.334	75.0455	109.832	102.867	67.2538	81.6483	68.0411	139.213	101.993	159.564	109.332	146.961	131.861	120.521	8.53749	5.83121	10.1271	78.1583	87.0414	87.094	113.225	70.6813	106.832	16.8026	17.8095	21.7348	10.1319	9.2295	10.2598
Phatr3_EG00102	1.36693	0.838316	1.95547	1.42409	2.42717	2.57205	2.88367	3.08204	3.00409	2.63038	2.40832	1.36456	0.89108	2.17862	2.04415	1.31672	0.61517	1.70446	1.99087	2.54251	2.48072	2.12265	2.06029	2.53076	0.255021	0.46741	0.75803	0.243693	0.531825	0.61134
Phatr3_EG00103	0.591942	0.290423	0.031869	0.126967	0.0845692	0.147416	0.104896	0.08054	0.325227	0.163095	0.101394	0.300222	0.0409264	0.437619	0.417739	0.27392	0.271946	0.379909	0.41545	0.719898	0.475393	0.462243	0.63027	0.396804	0.444503	0.247952	0.444741	0.184678	0.306305	0.198553
Phatr3_EG00104	0	0	0	0	0	0	0	0	0	0	0	0	0	0	0	0	0	0	0	0	0	0	0	0	0	0	0	0	0	0
Phatr3_EG00105	0.627301	0.230828	0.540364	0.627906	0.537726	0.763754	1.11162	1.28026	0.97314	3.30311	1.86248	0.282805	0.780681	1.09616	0.295128	0.663503	0.741062	1.12729	1.01956	0.179506	0.732786	1.48916	1.39656	0.280338	1.8023	0.750752	1.49247	1.30473	0.546698	1.33262
Phatr3_EG00106	0	0	0	0	0	0	0	0	0	0	0	0	0	0	0	0	0	0	0	0	0	0	0	0	0	0	0	0	0	0
Phatr3_EG00107	5.97106	6.56013	2.50747	2.92742	2.44953	2.35092	2.02553	2.29801	2.87814	3.72906	2.74691	2.65347	4.06937	5.19405	5.2372	9.23664	7.12109	7.2922	8.16722	6.5173	5.97869	4.06059	3.19536	4.28856	2.43964	2.02134	2.33924	7.06124	8.05663	5.12159
Phatr3_EG00108	0	0	0.00891663	0	0	0	0	0.0450685	0	0	0	0	0	0	0	0	0	0	0	0	0.0241837	0	0	0.0092518	0	0.00991062	0	0.0114824	0	0
Phatr3_EG00109	0	0	0	0	0	0	0	0	0	0	0	0	0	0	0	0	0	0	0	0	0	0	0	0	0	0	0	0	0	0
Phatr3_EG00110	0	0	0	0	0	0.0335292	0.0178936	0	0	0	0	0	0	0	0	0.0200256	0	0.116652	0	0	0	0	0	0	0	0	0	0	0	0.10161
Phatr3_EG00111	2.80587	1.1955	1.52653	1.14032	2.78497	2.1576	0.732741	1.4467	1.26001	2.49557	0.708279	2.8961	1.10271	0.59551	2.81386	0.937198	0.697834	1.47856	2.09474	2.78908	1.03506	3.21051	2.83031	1.58391	2.43003	2.12087	1.4424	3.31727	1.25484	0.693489
Phatr3_EG00112	21.2792	26.5662	21.1083	17.3163	21.6304	25.1171	25.0185	23.1248	21.0075	20.8772	20.3606	23.3919	20.83	22.3955	23.2922	21.943	19.5956	23.9645	20.7652	21.4186	20.058	20.1199	19.1004	19.52	22.0809	22.2665	22.2018	22.4836	21.3174	29.3713
Phatr3_EG00113	2.55442	1.52742	0.928293	0.958829	2.32651	1.37832	2.94228	3.519	2.35285	1.64221	1.53141	2.37518	1.32458	1.54511	1.35201	3.03956	0.502943	2.95097	1.83998	3.42638	2.79746	2.1543	2.78163	3.42467	0	0.917134	0.2399	0.531295	1.25223	1.71364
Phatr3_EG00114	24.5336	21.753	14.6219	17.1267	14.8221	17.0143	19.3152	18.0329	20.6096	21.7838	16.5924	17.9376	19.5662	19.4579	19.4858	17.3435	17.8603	15.4785	14.7675	15.7377	13.2853	24.5677	29.1016	24.7599	13.6199	12.4815	13.6375	11.4483	17.5153	15.6993
Phatr3_EG00115	12.0499	15.2425	11.3443	10.1867	7.19761	12.1698	11.1308	10.6548	11.6318	11.4077	11.8694	13.2889	12.6862	11.7855	13.0362	10.1666	12.0424	10.7325	14.3654	12.1655	13.2674	12.7879	12.6105	12.5212	13.1356	14.4494	17.4648	8.67694	9.4745	9.0917
Phatr3_EG00116	37.2	37.2452	27.0401	28.5098	29.4329	33.8041	30.4516	29.1465	26.7591	23.5778	23.4142	29.448	29.4867	31.0518	24.8743	43.7101	39.3965	38.4758	38.6056	40.4566	34.7016	22.3	23.8919	20.7261	25.1196	23.3705	27.8026	40.2635	45.035	46.6147
Phatr3_EG00117	0.682681	0.446589	0.232777	0.439289	0.422643	0.289654	0.403251	0.975303	0.411853	0.780248	0.298838	0.0512953	0.818135	0.412938	0.334566	0.421213	0.298698	0.48196	0.268988	0.325589	0.116299	0.21324	0.0881072	0.177967	0.0594367	0.272343	0.0569906	0.425974	0.111555	0.30532
Phatr3_EG00118	0	0	0	0	0	0	0	0	0	0	0	0	0	0	0	0	0	0	0	0	0	0	0	0	0	0	0	0	0	0
Phatr3_EG00119	553.063	545.147	517.039	449.773	517.717	589.074	574.99	617.962	558.27	574.375	567.629	560.262	483.63	509.19	505.899	992.619	1164.67	829.223	478.705	403.025	428.431	452.116	568.305	408.498	567.621	540.284	483.494	663.561	587.109	919.561
Phatr3_EG00120	0	0	0	0	0	0	0	0.0382725	0	0	0	0	0	0	0	0.0371904	0	0	0	0	0	0	0	0	0	0	0	0	0	0
Phatr3_EG00121	3.77426	3.05213	1.51467	1.98863	1.218	1.29748	1.61776	2.41419	2.27314	2.79265	2.11746	2.23403	2.28408	2.43516	1.81747	4.66368	4.82591	5.19803	2.10209	1.479	1.66502	4.95977	5.61148	4.25643	9.67246	8.67268	6.31193	3.9306	3.88911	3.99755
Phatr3_EG00122	39.3806	40.2958	20.794	28.1344	26.6163	26.9072	30.9738	40.8662	38.3585	40.0071	46.7516	28.7306	28.0233	34.8145	29.8756	12.556	10.9148	16.5645	17.5233	17.2286	19.5069	23.4472	21.1998	20.3573	1.48354	1.4683	1.65008	2.70926	3.36604	4.9789
Phatr3_EG00123	80.4235	64.8316	75.8544	85.5731	68.7467	68.5881	67.2524	74.8407	68.2214	68.7196	67.2113	67.6094	78.0421	74.4692	72.2507	123.14	150.088	112.313	100.577	96.0183	92.1216	100.508	107.203	90.3638	184.595	179.323	146.633	93.4978	87.7253	100.752
Phatr3_EG00124	0.320747	0.0393418	0.0345368	0.366921	0.137473	0	0.113677	0.043641	0.0414649	0.27494	0	0.108451	0.0443524	0.172455	0	0.254443	0.126305	0.0411712	0.473924	0.275351	0.234177	0.3206	0.279421	0.0716701	0.586433	0.0767737	0.361478	0.0444749	0.0698833	0.0717248
Phatr3_EG00125	40.3105	47.2438	75.1493	47.7989	53.7838	61.8781	50.1039	44.133	56.1527	48.3375	51.9031	63.837	45.1359	45.9418	54.0624	24.8866	22.0392	29.9275	28.014	27.8358	31.8001	28.8532	20.1872	22.5182	12.6033	13.2056	17.9879	26.6448	31.4652	33.5548
Phatr3_EG00126	0	0	0	0	0	0	0	0	0	0	0	0	0	0	0	0	0	0	0	0	0	0	0	0	0	0	0	0	0	0
Phatr3_EG00127	19.5983	25.7179	21.3286	15.9148	17.6989	25.2973	22.7355	18.433	22.4811	15.5352	25.1538	18.5171	20.8405	19.457	23.2979	21.1526	16.0437	24.873	19.6749	21.6586	22.0555	18.665	15.3258	18.1705	15.919	15.1038	23.6425	23.6997	24.9345	25.9619
Phatr3_EG00128	3.18074	1.67202	9.49187	2.07922	3.76523	8.34877	4.83126	5.93518	5.28677	4.00627	3.83975	6.35043	3.26729	6.59642	5.87892	5.64722	2.62433	3.96616	4.16263	2.34048	3.3175	10.7869	5.45389	4.77203	7.59571	6.52576	10.0143	5.54454	7.12809	9.14491
Phatr3_EG00129	0.266235	0.0489833	0.0215004	0	0.0570545	0.265211	0.471785	0.407521	0.206507	0.293417	0.273621	0.0450099	0.358942	0.295239	0.140913	0.527999	0.366936	0.666393	0.560565	0.0857079	0.524819	0.449066	0.947059	0.401554	1.4603	0.621326	0.750109	0.0276872	0.0217524	0.580466
Phatr3_EG00130	12.0089	10.8443	15.6008	9.18941	17.1383	14.5708	17.3005	11.3404	10.2714	9.9203	10.2295	16.7247	11.7407	10.2087	17.5909	18.8469	14.4679	19.9974	14.9049	16.1605	15.2416	12.2143	8.93483	9.6601	33.5703	24.8911	27.9457	27.7587	35.004	37.5812
Phatr3_EG00131	0	0	0	0	0	0	0	0	0	0	0	0	0	0	0	0	0	0	0	0	0	0	0	0	0	0	0	0	0	0
Phatr3_EG00132	0	0.00566419	0.0049724	0	0	0	0.0163665	0.00628317	0	0	0.00527336	0.0104094	0	0	0.00543152	0	0	0	0.0272931	0.0132145	0.00674307	0	0.00446993	0.00515931	0.00603079	0	0.028913	0.00640323	0	0
Phatr3_EG00133	0	0	0	0	0	0	0	0	0	0	0	0	0	0	0	0	0	0	0	0	0	0	0	0	0	0	0	0	0	0
Phatr3_EG00134	3.93806	4.22977	6.46367	4.01795	3.46696	6.64422	6.18634	6.08222	7.01728	3.28442	5.61518	6.62172	8.03578	4.37781	7.96182	2.19524	1.50883	3.93463	1.7928	4.47714	2.33122	5.0267	3.95609	3.13928	3.58615	3.82139	5.03789	2.65648	5.56548	1.92785
Phatr3_EG00135	3.59151	4.31249	4.57958	2.10833	2.59255	3.9543	4.75654	3.93502	4.25197	5.69425	4.07969	6.13574	3.92075	3.88749	4.46883	5.17333	3.57291	5.16813	2.93264	3.40774	2.07012	5.3848	5.26951	4.56166	7.33176	8.6871	7.17204	9.59306	8.83409	4.12131
Phatr3_EG00136	81.6863	92.6199	85.3413	95.274	84.5525	86.5341	86.2292	95.3961	97.7425	120.031	99.7982	94.5255	104.356	104.105	97.9587	58.2735	52.9572	64.8222	57.303	53.3547	51.0014	72.503	76.9515	78.1353	67.3278	68.0201	61.4856	52.95	50.5315	65.4641
Phatr3_EG00137	0	0	0	0	0	0	0	0	0	0	0	0	0	0	0	0	0	0	0	0	0	0	0	0	0	0	0	0	0	0
Phatr3_EG00138	18.6401	23.5718	13.981	13.9011	18.2289	16.8872	18.822	16.9624	13.9347	15.3213	18.2964	16.7647	16.2742	16.3038	15.272	14.2216	9.6589	15.3669	16.3922	16.5815	18.7297	16.5885	14.4851	18.0264	20.219	21.3299	27.9251	18.285	20.5923	21.2859
Phatr3_EG00139	38.5593	18.7216	38.3933	37.9725	48.9565	49.5786	51.739	56.3898	37.7141	43.7939	40.107	32.4187	28.5683	30.4997	36.8269	112.464	160.911	88.4735	43.7633	54.6093	52.6372	34.2246	37.1168	28.6536	19.538	20.7824	20.4065	81.9656	68.684	99.2292
Phatr3_EG00140	10.6813	14.0542	8.6782	4.16556	5.68786	6.98602	8.94776	5.54898	12.1765	11.1773	10.0905	12.5858	6.57935	7.4398	11.3069	13.2235	5.86308	14.4584	5.88249	7.22451	10.067	28.5109	26.2235	28.8575	35.761	30.2152	43.7735	10.9061	11.3187	4.23422
Phatr3_EG00141	0.0905796	0.0476152	0.0877795	0.410777	0.238482	0.0859346	0.0825495	0.153174	0.120443	0.209163	0.16402	0.0656291	0.144935	0.109579	0.114148	0.246361	0.127388	0.303959	0.252379	0.15552	0.14738	0.145508	0.112727	0.108427	0.238276	0.246235	0.174998	0.139952	0.118411	0.0911486
Phatr3_EG00142	3.83577	2.59707	1.93294	2.76442	1.57826	1.37557	1.79447	2.00409	1.96366	2.48007	2.73325	2.54203	2.355	2.7842	2.97763	1.58228	1.51046	2.30425	1.08818	2.43674	2.35241	3.85318	4.54453	4.57688	5.89099	6.05964	6.39785	1.08501	1.75502	1.28662
Phatr3_EG00143	85.0179	77.9257	40.7312	41.1132	50.3519	40.329	57.2106	48.3134	73.3955	73.336	65.8917	68.9166	62.9336	66.9643	67.4003	50.0131	32.783	70.1545	63.3317	61.4213	78.4518	73.584	48.4142	64.1705	67.829	67.3922	70.4296	73.3038	86.3143	26.073
Phatr3_EG00144	47.2147	46.5668	152.3	88.7007	131.329	104.118	108.805	77.0543	117.302	150.623	128.218	164.675	107.088	131.326	162.831	100.557	87.3492	104.232	131.946	102.215	159.679	40.091	32.4998	37.7376	36.7655	33.4811	40.4013	138.025	149.853	110.197
Phatr3_EG00145	6.94421	6.57067	10.6333	5.57104	9.50871	11.7987	13.0088	7.76727	8.35929	5.06901	10.2264	9.36145	7.14565	8.14622	8.01916	4.39982	2.80554	6.52893	6.79592	6.92914	8.77036	6.45651	4.9496	5.01772	3.85131	3.56177	3.11687	5.36466	6.01263	7.74409
Phatr3_EG00146	0	0	0	0	0	0	0	0	0	0	0	0	0	0	0	0	0	0	0	0	0	0	0	0	0	0	0	0	0	0
Phatr3_EG00147	18.5876	14.9546	15.2992	9.6857	16.3385	21.7242	19.912	14.3598	16.1282	14.7371	15.8295	16.9727	15.683	16.8543	18.8981	20.4517	19.5187	24.7084	16.3855	19.7884	20.6092	18.5791	15.8573	18.3381	21.0243	20.3227	24.3408	27.3463	33.84	19.4441
Phatr3_EG00148	7.12413	10.3985	7.93947	8.1497	10.0763	10.2508	11.4461	7.36678	10.4992	10.0325	8.09461	9.9966	9.70337	10.5815	11.4796	4.23858	6.35882	7.08703	8.10528	4.79074	6.70969	13.6186	14.2744	12.7349	19.8171	18.3738	22.3022	9.23626	10.9041	12.1074
Phatr3_EG00149	7.72465	12.4287	12.8678	7.69961	9.54291	11.2407	10.1993	8.28452	8.31198	7.92908	8.79511	12.7265	8.45098	10.0779	12.5328	15.0492	8.91676	17.4394	14.5021	12.6126	17.5828	12.2062	9.19244	12.7677	18.0695	15.4987	22.4183	14.964	23.8098	14.5811
Phatr3_EG00150	0.114701	0.59089	0.666929	0.934892	0.589932	0.723645	0.609771	0.421369	0.0889683	0.927018	0.0392942	0.581742	0.0951639	0.0925065	0.121418	0	0.180669	0.530029	0.203373	0.492335	0.35172	0	0.233153	0.230666	0.269629	0.041182	0.301622	0.715701	0.337373	0.0769475
Phatr3_EG00151	5.55961	3.43397	3.59183	2.81088	1.36164	2.83505	2.53337	2.91771	1.46312	1.89653	2.92494	5.37092	2.55343	3.68316	2.31205	2.44144	1.79834	2.98197	2.11234	3.15343	2.69638	3.64682	2.7676	4.1927	5.83441	3.77836	4.32626	1.56933	2.66056	0.666016
Phatr3_EG00152	71.1419	69.7452	81.3042	61.8087	106.335	82.1254	90.3866	76.109	67.8316	52.9307	62.9972	59.051	52.0991	63.2795	65.8834	41.5627	31.9588	72.2961	47.9286	56.8839	70.7666	80.383	59.9622	69.9846	78.3849	62.243	75.6414	65.5976	66.813	31.1855
Phatr3_EG00153	78.8503	88.3223	58.0218	63.9819	67.0867	55.4889	70.8206	65.156	65.6804	61.2331	54.8309	66.1553	74.6451	67.5163	59.5311	45.3756	38.1019	46.8116	56.9656	66.1301	56.015	56.5458	52.6554	64.7181	50.0982	46.9087	53.6996	50.7904	48.7086	44.6128
Phatr3_EG00154	0	0	0	0	0	0	0	0	0	0.0375769	0	0	0	0	0	0	0	0.00984722	0.0113352	0	0.011202	0	0	0	0	0	0	0.0106374	0	0.00857748
Phatr3_EG00155	17.925	16.9693	17.7393	13.8411	15.7146	16.341	12.9944	9.04603	9.98531	11.0748	11.7232	15.3173	14.0606	14.2594	11.8448	24.4964	18.2881	27.924	14.9521	16.3672	22.2716	6.29122	8.32825	7.37337	33.7092	29.2534	30.4243	23.2506	35.6282	19.9506
Phatr3_EG00156	0.0549496	0	0	0	0.188412	0	0	0.269153	0	0.0403733	0.0376494	0.0371593	0	0	0	0.174362	0	0.0846403	0	0	0	0	0.0319132	0.14734	0.172228	0.276207	0	0	0.0359168	0.331769
Phatr3_EG00157	71.8789	41.6923	24.8485	56.5374	31.3781	30.25	38.9333	60.7767	57.8625	68.7532	49.3129	37.6509	64.319	55.3692	33.9053	45.6252	41.6042	46.2452	38.3537	29.1062	31.2654	82.338	100.818	80.993	119.61	89.5614	78.7454	37.038	28.535	27.2993
Phatr3_EG00158	1.02177	3.99478	1.77407	1.47934	2.68233	1.06025	1.22218	1.04267	1.08974	1.17301	1.09387	1.55466	1.58949	1.03007	2.20828	0.0506593	0.301766	0.196731	0.509532	0.931977	0.167848	1.96281	1.55771	1.45548	1.05082	1.46741	1.4394	0.371907	0.125223	0.128523
Phatr3_EG00159	15.0819	12.5265	13.6413	10.9526	15.0061	18.3864	17.4483	15.8301	15.4168	14.3264	16.6075	16.9741	10.2339	13.8144	17.5237	15.5535	9.88421	24.8489	7.97466	6.93609	8.35284	33.3131	27.7478	32.4244	33.5963	31.4457	42.6952	16.6256	19.4343	13.8758
Phatr3_EG00160	0	0	0	0	0	0	0	0	0	0	0	0	0	0	0	0	0	0	0	0	0	0	0	0	0	0	0	0	0	0
Phatr3_EG00161	900.585	779.157	1330.07	819.765	1380.04	1315.81	1274.88	850.237	1081.03	894.338	1105.34	1243.49	899.935	974.354	1320.69	1213.77	689.498	1547.94	1147.74	1240.51	1350.86	1119.71	798.918	1113.11	1334.69	1438.57	1694.82	2147.53	2360.39	1475.4
Phatr3_EG00162	6.96531	5.88159	6.01019	7.88672	5.74053	6.19905	6.91878	7.81372	6.67679	5.41936	6.77437	6.83572	6.01479	6.77672	5.70687	0.0751763	0.0746346	0.0486568	2.40839	2.42705	1.78506	7.6015	6.75127	5.99259	1.8069	2.09819	2.62254	0.0788419	0.0825893	0.0211914
Phatr3_EG00163	5.79126	6.84547	5.22657	5.02988	5.13232	5.26606	5.82278	5.41148	5.54247	6.25817	5.86035	6.65168	8.16084	6.53894	5.10554	3.30776	3.21375	4.06222	5.95564	5.82826	6.05737	11.4614	11.746	12.2556	12.9295	12.1302	11.8484	3.72107	4.93842	4.0405
Phatr3_EG00164	18.9801	12.923	9.34268	18.1676	12.7835	10.2467	12.1723	21.9245	14.3715	14.2774	10.8813	7.24708	17.7827	13.9538	9.11189	16.7979	13.3211	20.1368	16.9983	10.7517	11.4253	9.05016	14.3601	11.7711	17.3005	15.9471	13.1932	9.77525	9.70537	8.83508
Phatr3_EG00165	0	0	0	0	0	0.137302	0	0.0241117	0	0.0217006	0	0	0	0.0238204	0	0	0	0	0.0261843	0	0	0.132849	0	0.0197989	0.0231432	0.0212087	0	0.0491448	0.0193053	0
Phatr3_EG00166	22.4516	26.3607	11.0688	17.0013	11.3779	13.191	16.8818	14.4094	18.8751	16.9801	16.9955	14.8645	19.6428	18.5628	17.173	7.3557	6.48717	8.77258	13.0191	15.5566	11.3815	18.8423	16.921	19.2782	9.47856	10.0382	11.2103	10.9646	10.1833	9.18863
Phatr3_EG00167	0	0	0	0.0599775	0	0.139275	0	0	0	0	0	0.0472737	0	0	0	0.0554555	0.220224	0	0	0	0	0.157217	0	0	0	0.0501982	0.105045	0	0.0456929	0
Phatr3_EG00168	4.98049	7.7995	6.47277	6.80715	6.85073	7.26893	11.0424	7.94266	11.6793	9.99932	10.3167	8.92916	5.71777	9.29463	6.04869	2.02141	2.46294	4.46021	2.36172	5.26991	4.31275	7.77121	4.94421	5.62909	2.81348	3.4932	2.39312	2.98723	2.99042	2.60301
Phatr3_EG00169	2.61619	0.952548	0.854001	2.03196	1.13311	0.914433	1.03457	1.28146	1.17484	1.43659	0.6604	0.558689	1.30235	1.06609	1.03003	2.27199	2.81953	2.31182	1.00098	1.18206	0.940964	0.557407	0.799691	1.05225	0.906306	1.1865	1.01384	2.03911	1.96203	1.57034
Phatr3_EG00170	0	0	0	0	0	0	0	0	0	0	0	0	0	0	0	0	0	0	0	0	0	0	0	0	0	0	0	0	0	0
Phatr3_EG00171	401.818	480.448	157.259	182.335	148.183	149.567	146.115	133.972	185.118	183.283	184.967	296.016	332.419	290.554	244.228	263.062	212.345	247.446	332.029	378.172	287.14	268.904	286.008	372.492	604.117	750.838	934.306	236.29	317.094	243.598
Phatr3_EG00172	42.9461	31.9583	32.5934	48.4894	34.5555	42.728	38.9287	48.484	33.0018	39.1785	40.8012	36.6534	47.6848	41.2029	28.8992	41.8573	44.6362	35.842	26.9627	27.3425	21.9601	36.0845	36.5784	32.1598	47.2871	45.9714	46.2407	44.6288	38.767	44.2869
Phatr3_EG00173	0	0	0	0	0.0527457	0	0.0436156	0	0	0	0	0	0	0	0	0	0	0.0473897	0.0545506	0	0	0.046128	0	0.0412476	0.28929	0.0441849	0.0462307	0.20477	0.0402193	0
Phatr3_EG00174	23.6904	29.8033	22.8879	26.6175	18.3804	21.7871	22.2652	23.7193	29.1027	24.4688	26.4509	23.2653	28.3509	26.9715	21.7844	19.076	18.5112	18.5081	16.7552	17.0898	19.207	25.605	23.2764	23.8418	17.2511	18.6815	15.318	18.3422	17.7041	15.6744
Phatr3_EG00175	9.27559	6.68257	6.68644	4.94244	9.62499	9.14266	7.95894	7.73167	6.28587	7.53246	5.95389	7.59309	8.34375	7.3233	7.16601	6.89344	5.92101	6.54213	6.57853	6.11879	8.29759	5.85558	6.351	6.87233	6.57955	7.57204	6.96899	6.82341	9.31758	5.96057
Phatr3_EG00176	19.6381	20.959	13.395	12.4185	18.0411	14.6525	19.6877	18.7145	18.6916	12.9342	19.352	14.0738	13.1774	18.4884	18.0551	9.68231	5.79217	17.5951	11.7916	11.3511	14.9433	11.2027	5.13465	10.9615	1.77789	2.52819	5.76077	9.37331	11.8133	7.29574
Phatr3_EG00177	3.74359	3.34543	3.65927	4.2547	3.45907	3.74534	3.72186	4.12776	3.4694	3.91147	3.89741	3.84668	3.02527	3.47013	3.79128	3.33612	4.19275	3.85671	3.74985	4.44499	3.34371	6.39641	6.08486	6.04558	5.69531	5.37637	6.84899	5.50098	6.19675	4.5988
Phatr3_EG00178	22.5481	32.5284	20.8487	20.8443	23.6432	24.8808	26.8658	25.2	29.0779	25.4666	27.9847	28.2888	24.6382	22.9121	29.6026	10.0831	8.21833	12.4799	14.977	19.0806	13.4518	26.5869	27.7391	27.7954	16.1912	16.3893	13.1245	12.7547	12.2292	14.263
Phatr3_EG00179	31.991	39.6191	25.7503	35.3372	27.3914	29.2801	34.537	40.4837	47.8589	37.8783	40.6458	32.801	34.1616	35.5683	32.4314	4.54731	5.16772	9.83463	16.2079	18.082	21.4029	43.2284	44.1218	41.4672	3.65066	2.31209	2.74902	1.46115	1.99297	1.80003
Phatr3_EG00180	0	0	0.0206009	0	0.0136669	0	0	0	0	0	0	0.0107817	0	0	0	0	0	0.0122791	0	0	0	0	0	0	0.0124929	0	0	0	0	0
Phatr3_EG00181	1.43202	1.31735	0.346938	0.921472	0.153442	0.356629	0.380645	1.02292	0.555378	0.526076	0	0.363148	1.48513	1.87676	0	1.846	2.11465	0.551444	0.158693	1.07568	0.156827	0.268381	0.311879	1.07994	1.54288	1.54245	0.806936	1.48924	0.351005	0.480339
Phatr3_EG00182	30.7965	44.4886	32.8461	41.0231	36.8674	23.9606	28.3781	27.937	43.0593	40.0462	40.3821	43.3394	57.9082	48.1119	38.1833	12.1309	13.7371	9.71223	33.5159	31.8166	35.634	94.616	107.638	96.654	110.068	110.743	103.843	10.1603	10.7762	10.5971
Phatr3_EG00183	9.5685	16.0957	13.6252	9.80111	9.29021	9.98561	12.2498	13.6301	16.1312	12.4106	14.9182	15.6484	17.6596	15.2766	13.643	15.1036	13.9951	11.3547	7.18445	11.1479	15.9108	16.2492	14.5166	15.1191	17.3669	17.1072	21.2738	13.9717	15.3804	10.1526
Phatr3_EG00184	2.33366	1.50276	1.60191	1.75193	2.87562	1.54979	3.82525	3.45303	4.41217	1.50029	1.59894	1.87402	0.484044	0.823422	1.13224	2.66118	0.918958	1.12331	1.81027	0.375633	6.26148	3.82691	2.54124	2.15099	0.685724	0.104734	0.109584	2.30556	0.381338	0.391387
Phatr3_EG00185	23.694	27.2429	8.65032	10.1925	11.7588	10.3739	12.003	8.78736	15.5784	11.6219	10.0733	14.7801	15.9553	14.9275	17.2769	22.8572	19.436	22.7976	34.796	40.4557	33.1219	33.6058	24.3578	32.0301	21.9089	22.1985	22.0428	28.9408	41.2703	27.1231
Phatr3_EG00186	788.096	1450.52	702.672	457.532	776.52	590.489	580.911	476.446	959.232	798.851	945.949	1066.26	1064.79	887.878	1042.81	158.314	92.7582	197.235	595.229	608.214	700.816	1123.15	930.082	1556.62	698.568	690.295	853.216	427.182	393.827	80.841
Phatr3_EG00187	0.12436	0	0	0	0	0	0	0	0	0	0	0	0	0	0	0	0	0	0	0	0	0	0.0722247	0	0	0	0	0	0	0
Phatr3_EG00188	5.63105	5.66092	9.91529	14.6517	7.38242	9.7523	7.25241	7.81188	9.04955	6.2195	7.13637	9.95545	8.51939	5.04607	9.55811	9.66394	8.34792	6.32099	12.0072	11.2163	10.9955	33.4398	19.7077	32.739	17.3033	11.3906	18.6098	5.879	8.20323	4.69116
Phatr3_EG00189	102.948	44.0663	46.2861	110.962	61.4832	37.3588	55.0971	99.6732	61.4322	89.5206	63.4454	39.6719	80.2725	70.9858	39.8341	70.057	75.0333	62.7764	64.9328	46.3873	58.0094	77.7124	96.2917	71.1991	48.1228	34.4241	30.3085	47.0321	40.1768	49.6382
Phatr3_EG00190	0	0	0	0	0	0	0	0	0	0	0	0	0	0	0	0	0	0	0	0	0	0	0	0	0	0	0	0	0	0
Phatr3_EG00191	81.729	112.063	53.9815	49.114	40.6554	54.6176	48.546	35.7365	65.1201	45.4141	68.0808	96.7587	70.6493	67.1114	78.1377	23.8601	21.9351	25.7141	149.769	133.709	115.207	186.63	178.494	225.803	97.6262	67.1712	116.421	25.0235	33.649	28.4096
Phatr3_EG00192	0	0	0	0	0	0	0	0	0	0	0	0	0	0	0	0	0.143883	0	0	0	0	0.0456524	0.0353678	0	0.143154	0	0.137262	0	0.0398047	0
Phatr3_EG00193	82.7678	34.1618	30.8964	95.7799	45.0485	26.9181	41.7442	74.9773	43.826	62.3187	49.4866	30.7417	64.4293	57.4454	25.0437	48.6355	50.7379	43.3204	66.2296	57.5879	65.2031	96.4325	116.158	90.4254	39.9109	28.5301	27.4104	32.2045	27.4481	35.8291
Phatr3_EG00194	0.0468816	0.0739331	0.116826	0.132161	0.0688923	0.0756118	0.10444	0.169492	0.0571435	0.211594	0.123897	0.0452905	0.0666795	0.0864233	0.0614433	0.228455	0.174063	0.175374	0.0890622	0.137988	0.07628	0.185767	0.1128	0.130197	0.309625	0.153896	0.100638	0.217307	0.0481537	0.0584085
Phatr3_EG00195	232.627	884.358	99.1031	71.8383	82.5444	95.6444	63.0722	68.125	101.892	58.2817	79.5328	167.584	194.326	142.771	100.843	303.399	204.993	291.018	926.757	913.835	770.381	844.256	732.204	1005.09	1147.09	1173.28	1646.76	340.347	503.837	355.834
Phatr3_EG00196	0	0	0	0	0	0	0	0	0	0	0	0	0	0	0	0	0	0	0	0	0	0	0	0	0	0	0	0	0	0
Phatr3_EG00197	0	0	0	0	0	0	0	0	0	0	0	0	0	0	0	0	0	0	0	0	0	0	0	0	0	0	0	0	0	0
Phatr3_EG00198	65.6762	22.7224	43.8206	63.7641	46.6238	45.6462	49.817	70.5632	39.2021	51.4714	40.7317	32.8504	33.4141	37.0168	33.3229	141.358	171.047	131.57	60.3326	49.1552	66.1381	23.825	21.6801	21.6586	45.6357	34.0966	29.9468	95.6518	80.5023	61.8095
Phatr3_EG00199	4.60696	1.66402	0.164339	1.60045	0.654147	0.337859	0.781324	2.72266	0.767299	1.2875	0.755239	0.592504	1.24282	1.25371	0.0398918	0.44842	0.957156	0.326513	1.97948	1.74696	4.77911	4.53423	7.10757	5.19128	6.95402	4.8709	3.75862	0.094057	0.166265	0.132725
Phatr3_EG00200	2.79809	1.37282	0.769959	1.77828	1.11043	0.929112	1.61607	1.31134	1.20575	0.456856	1.63312	0.59569	0.644861	1.25371	0.438809	6.24799	3.99928	4.42969	3.21561	2.00173	2.95083	2.60259	2.49777	2.11882	4.83164	2.08366	4.82746	2.32791	3.86105	2.67662
Phatr3_EG00201	52.7688	61.562	55.3888	46.568	51.036	62.409	59.1157	56.666	55.9155	53.2161	58.1754	57.5153	47.9965	54.0267	55.9162	71.9136	80.417	61.5346	52.0024	55.5349	53.6879	36.5435	42.8365	37.01	32.71	31.2909	30.5274	62.3497	59.946	66.2714
Phatr3_EG00202	0	0.0164982	0.0868991	0.0192338	0.0192166	0.0148877	0.0476709	0.0549032	0.034777	0.0329422	0.0614392	0.0151599	0.0743976	0	0.0158204	0	0.035311	0.0863267	0.0198742	0.0384899	0.0589219	0.0168056	0	0	0	0	0.0168431	0.0746031	0.161182	0.0150391
Phatr3_EG00203	22.6438	34.1524	23.4472	21.6034	23.0035	28.5402	31.3292	31.54	37.5574	29.6247	37.8975	26.8528	20.7671	24.6385	24.4963	12.0818	9.99758	17.8071	13.8724	14.8802	15.2907	16.9863	14.5804	14.7991	2.27925	1.31751	1.47938	7.8309	7.84885	7.10501
Phatr3_EG00204	2.21516	0	0.858671	0.760215	0.12659	0.588437	0.314032	0.602791	1.83275	0.976529	0.505913	1.09852	1.59281	0.119102	0.72952	0.585749	0.116306	0.113735	0.523685	0	0.258765	0	0.343067	0	1.27287	0.212087	0	0.122862	0.675684	1.28791
Phatr3_EG00205	0.0116434	0.0342754	0.00752231	0	0	0.00773242	0	0.00950525	0	0	0	0	0.0096602	0.0375618	0	0	0	0.00896731	0.0516116	0	0	0	0	0.00780507	0	0.0334435	0	0	0.00761048	0.0312441
Phatr3_EG00206	0.0964422	0.0354879	0.249229	0.289606	0.578695	0.224167	0.717787	0.275562	0.785463	0.283437	0.462549	0.358701	0.200038	0.272233	0.13612	0.191265	0.151909	0.334243	0.256499	0.289774	0.337979	0.108448	0.224044	0.355571	0.226709	0.207759	0.181149	0.240709	0.126075	0.194096
Phatr3_EG00207	0.395003	0.0792814	0	0.154045	0.153908	0	0	0.0293151	0.0278533	0.0263838	0.0492074	0.145701	0.119172	0	0	0.0284863	0.084843	0.082968	0.19101	0.184962	0.157304	0.0269197	0.396248	0.120358	0.450201	0.1805	0.215837	0	0.0234714	0.14454
Phatr3_EG00208	5.95845	5.77115	2.67695	3.99572	3.11154	3.18382	3.42249	3.774	3.50613	3.32114	4.24674	3.65885	2.07402	4.86075	4.95409	6.35665	7.30871	8.07027	4.09841	5.6443	3.63021	5.67334	7.27899	8.79184	5.47386	3.36881	4.06508	6.03982	11.9525	9.21206
Phatr3_EG00209	0	0	0	0	0	0	0	0	0	0	0	0	0	0	0	0	0	0	0	0	0	0	0	0	0	0	0	0	0	0
Phatr3_EG00210	7.67386	2.75808	1.29132	7.01265	3.45731	1.25628	3.79495	4.95345	2.07638	1.33744	3.74162	1.52061	4.38272	4.03004	0.629711	7.27673	7.92705	9.12632	1.10749	2.78831	3.22088	8.45522	11.4839	8.97229	17.5357	9.84188	13.5156	2.96947	5.50579	4.98043
Phatr3_EG00211	0.138489	0.0548798	0.0206473	0.201079	0.164372	0.0282988	0.173676	0.243508	0.140472	0.078271	0.138681	0.0648361	0.0265155	0.0773251	0.142841	0.50705	0.310428	0.418431	0.26444	0.109743	0.251999	0.247569	0.327909	0.207094	0.233727	0.221841	0.272132	0.203847	0.250672	0.214398
Phatr3_EG00212	0.860255	0.801923	2.00079	2.55865	2.55637	1.29494	1.17889	2.15366	1.82385	3.2867	2.08259	2.0167	3.56865	2.96021	0.809454	1.36485	2.4842	1.45758	1.47445	1.477	2.3113	1.50476	3.26414	5.34377	2.38172	2.0591	4.2227	0.667988	0.112458	0.423211
Phatr3_EG00213	38.6146	84.4454	61.4322	39.4947	56.1169	35.5302	17.0848	21.0837	33.5745	31.4178	37.8205	54.7593	54.3145	46.7343	46.4284	108.719	82.8352	106.935	94.972	121.662	98.2542	2.19074	2.10337	3.04727	29.5137	37.6466	40.2529	139.767	143.634	189.745
Phatr3_EG00214	32.9372	53.9025	30.5147	28.0062	58.3628	38.9029	56.8261	53.3564	49.3813	32.9164	51.5464	29.3493	34.5409	34.0518	36.9722	8.53415	6.44154	17.6491	12.9996	13.9164	22.4658	39.8822	29.1429	38.3793	1.90534	2.06355	0.719699	4.72035	5.15342	4.59717
Phatr3_EG00215	33.4017	31.7909	24.3922	30.5059	23.2867	26.0674	24.8172	26.4534	26.5062	31.5888	29.24	28.3687	33.808	30.3219	25.9883	41.5713	49.7726	37.4781	22.0129	23.7687	20.3833	38.0782	48.4904	37.4848	36.194	35.2855	32.0296	42.2211	38.4327	39.9474
Phatr3_EG00216	0	0	0	0	0	0	0	0	0	0	0	0	0	0	0	0	0	0	0	0	0	0	0	0	0	0	0	0	0	0
Phatr3_EG00217	21.3256	7.19983	42.9682	40.5693	40.3861	14.7608	17.306	15.8682	2.86228	3.65706	3.23393	9.11123	9.36282	9.13597	2.66473	391.649	623.15	289.951	78.1344	103.84	111.501	0.772001	0.498403	0.805377	20.6103	28.809	14.0559	194.735	258.756	242.172
Phatr3_EG00218	4.31536	6.7682	5.80446	4.18801	9.03562	9.63111	10.1794	7.16131	9.27348	5.71754	7.17367	8.13277	3.75641	6.27604	6.49017	4.48957	2.28433	7.57328	2.63411	3.46167	5.64015	10.5006	6.16289	6.40202	7.98231	6.24832	8.45108	5.76789	4.99393	4.84078
Phatr3_EG00219	0.261376	0.0769427	0.135091	0.269102	0.0448105	0.138864	0.148216	0.085351	0.121643	0.307266	0.0358169	0.141403	0.173485	0.04216	0.258237	0.539096	0.329361	0.241562	0.463438	0.0897531	0.778585	0.0783767	0.21252	0.0350422	0.409614	0.262763	0.392756	0.0869819	0.0683372	0.315621
Phatr3_EG00220	19.5133	16.1191	30.359	21.1835	22.7008	25.7855	21.8764	28.6631	25.9468	29.6982	20.6003	20.5117	15.9694	19.2169	20.9371	23.2193	19.7589	35.4752	19.5352	16.9795	27.4465	12.1902	10.716	10.1441	18.7226	16.8717	18.6003	25.1798	37.309	11.5767
Phatr3_EG00221	0	0	0	0	0	0	0	0	0	0	0	0	0	0	0	0	0	0	0	0	0	0	0	0	0	0	0	0	0	0
Phatr3_EG00222	0	0	0	0	0	0	0	0	0	0	0	0	0	0	0	0	0	0	0	0	0	0	0	0	0	0	0	0	0	0
Phatr3_EG00223	2.02975	2.52792	2.55542	3.30431	2.18604	1.3134	1.95521	2.0394	2.42213	3.3268	2.13955	3.37871	3.36805	4.95297	3.45248	0.99087	1.02472	1.20249	1.33805	2.05523	2.78144	3.58945	3.47601	2.51192	2.7731	1.90598	3.32372	0.865988	2.27921	1.57115
Phatr3_EG00224	6.95775	3.95206	3.19786	2.80448	3.56252	3.50427	3.70715	4.34582	4.02045	4.46021	3.39142	3.18938	3.68055	4.06736	3.82267	1.59287	2.94212	2.62535	3.97421	2.8462	2.94563	6.89622	7.48511	8.26387	5.4885	4.09085	4.84161	3.14682	2.53334	3.85315
Phatr3_EG00225	101.478	145.885	168.48	103.923	161.075	152.457	139.276	100.406	109.29	90.9143	116.136	135.649	109.162	103.907	125.236	82.6707	55.7288	99.9913	115.431	132.595	133.033	128.933	92.2309	105.788	126.971	116.179	161.829	114.016	132.576	178.451
Phatr3_EG00226	1.65002	2.1372	1.74826	1.58555	1.64071	2.27924	2.05846	2.04747	2.35493	1.55178	2.39673	2.27627	1.97133	1.33075	2.04941	2.87966	0.727722	1.98243	1.4043	0.396618	2.08169	1.78121	1.37994	1.54851	2.84441	1.84836	1.88435	1.86695	2.02759	1.28403
Phatr3_EG00227	14.8673	13.4814	16.8089	12.414	19.2302	25.9177	27.9453	23.0822	17.2978	14.142	19.2816	20.6464	12.1147	15.2022	17.0495	18.8493	14.1135	30.0568	19.1822	17.7772	27.0977	36.3219	20.7382	28.2968	21.0109	29.3586	29.7206	25.0694	26.8104	17.6322
Phatr3_EG00228	12.1023	19.2976	6.60874	8.65285	9.75666	9.08968	12.8677	13.1732	12.0693	10.4798	14.1162	9.74299	10.041	11.2711	8.13403	6.74325	5.33304	8.3221	7.53596	4.45263	6.69003	10.3687	11.3798	9.65798	0.677361	1.4484	1.84021	2.51717	2.73099	1.35315
Phatr3_EG00229	6.63617	6.48257	10.9202	10.3404	9.79555	9.94069	10.2304	10.5192	10.0409	12.5722	10.1539	10.3438	8.66615	12.2162	11.1935	9.58444	9.82006	11.8949	8.8644	8.68593	8.96879	7.60728	7.43169	7.1615	11.0061	12.0307	12.0288	11.5125	10.6981	13.735
Phatr3_EG00230	0	0	0	0.136976	0	0	0.113165	0	0	0.469203	0.437547	0	0.132458	0	0	0	0.502943	0.122957	0	0.822332	0.139873	1.07715	0.0927209	0.428083	0.500393	0.458567	0.4798	0	0.104353	0
Phatr3_EG00231	0.0705324	0	0.022784	0	0.0302303	0	0.0249976	0.11516	0.109418	0	0	0	0	0	0	0	0	0.298768	0.0312648	0.0302749	0.0308973	0.0264375	0.163853	0.0472808	0.193435	0.0253239	0.132482	0.0293402	0	0
Phatr3_EG00232	7.0885	11.8126	6.07979	3.73991	6.66996	6.46605	4.3026	5.52074	6.28822	4.93877	7.08977	8.127	7.67251	8.77248	7.50364	3.26403	2.43841	3.32578	2.96153	5.59564	2.96241	2.96237	4.54268	3.05858	3.95828	6.8453	4.31571	3.25372	3.27524	3.82615
Phatr3_EG00233	0.206414	0.0714864	0.180422	0.416699	0.145715	0.120953	0.189344	0.25772	0.254287	0.0981324	0.0998308	0.131375	0.221625	0	0.154237	0.0577923	0.0669385	0.0841618	0.139937	0.104235	0.191481	0.746391	0.64876	0.748816	0.285424	0.279005	0.264555	0.0909153	0.0317455	0.138474
Phatr3_EG00234	43.3458	71.0853	38.9791	52.4286	58.8074	47.4267	68.0908	65.6502	84.2116	64.6829	72.1816	44.3541	48.0292	62.4259	59.5116	4.03965	3.30468	11.3265	14.8799	19.8645	21.415	50.0549	50.1351	50.5758	2.33028	1.87222	1.31614	1.25404	1.19826	2.84228
Phatr3_EG00235	0	0	0	0	0	0	0	0.0974208	0	0	0	0	0	0	0	0	0.0939843	0.0919074	0	0	0	0	0.0693065	0	0.0935078	0.342767	0	0	0	0
Phatr3_EG00236	0.328172	0	0	0.0703902	0	0	0.0581541	0.20093	0	0.0602796	0.0562126	0	0	0	0	0	0	0.0631863	0	0	0	0	0.190593	0	0	0.353479	0.0616409	0	0	0
Phatr3_EG00237	5.45168	3.4001	2.49873	3.35231	2.02543	2.55099	2.80699	3.62079	3.14332	3.30723	2.55048	3.49028	3.71267	3.87514	3.3629	2.47127	2.47426	3.15155	2.53944	2.31172	3.11096	6.19465	5.8034	5.52156	3.23746	2.79624	4.20508	2.16347	1.72561	2.44409
Phatr3_EG00238	1.93883	0.866786	0.597031	2.44077	0.88535	0.27677	1.04035	1.27215	0.913563	1.71741	1.30358	0.820981	2.4204	1.88517	0.217386	2.04114	1.88372	1.68859	3.30918	2.83108	3.98467	5.88174	7.66114	6.32834	4.14589	3.47407	3.18566	0.979881	1.43309	1.94493
Phatr3_EG00239	0.361478	0.136258	0.039872	0.378216	0.324976	0.122957	0.199981	0.237518	0.170965	0.0777337	0.205386	0.131167	0.21213	0.12088	0.0995508	0.132886	0.145816	0.162964	0.0468972	0.0908248	0.162211	0.297422	0.327706	0.354606	0.43523	0.189929	0.278212	0.124696	0.144069	0.136036
Phatr3_EG00240	1.49232	0.823692	0.562405	1.06697	0.959416	0.743289	0.881493	0.710659	0.675223	0.639598	0.170413	0.840974	0.825422	2.30682	0.438809	0.295957	0.391766	0.574663	0.220499	0.533795	0.108954	0.839044	1.22782	0.666909	0	0.2679	1.12122	0.413851	1.13799	0.166855
Phatr3_EG00241	4.27128	3.94598	7.10422	2.57303	5.21939	7.48372	6.05518	2.96759	2.81961	4.47367	3.48691	9.21837	3.92075	4.03115	3.46322	8.2906	5.94053	5.52929	8.0567	6.94344	5.25492	8.31155	5.64742	6.45747	10.2542	10.9633	19.1182	10.2826	11.1673	16.8266
Phatr3_EG00242	1.08498	0.177439	0.700956	0	0.516692	1.12083	0.854509	1.67305	1.02858	0.797167	0.247794	1.0598	0.800154	0.972262	0.595527	1.14759	0.474717	1.29983	1.17562	2.38029	0.105618	3.25343	0.700137	0.404058	1.228	1.38506	0.905744	1.40414	1.18195	1.2131
Phatr3_EG00243	0	0	0	0	0	0	0	0	0	0.122257	0	0	0	0	0	0	0	0	0	0	0	0	0	0	0	0	0	0	0	0
Phatr3_EG00244	0.145854	1.28808	0.18846	0.250276	0.250053	0.774897	0.20677	0.595349	0.565663	0.428655	0.599601	0.0986327	0.968087	0.235263	0	0.231407	0.459479	0.89865	2.32749	0.125211	1.02228	1.0934	0.338832	0.879949	0.571436	1.15208	0.328752	1.82018	0.381338	2.44617
Phatr3_EG00245	0	0	0	0.134106	0	0	0	0.0319008	0	0	0	0	0	0	0	0	0	0	0	0	0	0	0	0	0	0	0	0	0	0
Phatr3_EG00246	18.1588	15.7611	12.6268	14.5577	13.5446	17.7096	18.1441	15.8165	18.1389	16.0388	15.9894	15.3703	17.95	19.37	16.8806	14.7908	12.8463	15.82	14.3744	12.8341	13.4175	16.6197	18.5369	18.5115	22.4384	20.109	18.7023	11.5278	14.4909	13.8127
Phatr3_EG00247	0	0	0	0	0	0	0	0	0	0	0	0	0	0	0	0	0	0	0	0	0	0	0.0826668	0	0	0	0	0	0	0
Phatr3_EG00248	14.7873	20.2105	17.3377	10.4718	16.4315	19.3288	19.2995	13.2854	16.2034	9.71499	15.1171	17.46	10.5159	19.7504	18.4968	12.4753	7.76398	11.9912	16.2308	14.1049	13.2296	16.5401	14.5406	18.9859	20.599	21.1245	25.6296	14.4505	21.4276	8.34549
Phatr3_EG00249	0.100976	0.520186	0.913307	0.0866341	0.086557	0.0670584	0.357871	0.412165	0.0783225	0.0741902	0	0.409705	0	0.0814373	0.997635	0.160205	0.397626	0.388839	0.80567	0.433423	1.5924	1.36255	0.351864	0.40613	1.97805	0.797593	1.66905	3.36033	1.05601	0.745141
Phatr3_EG00250	1.54241	0.217363	1.2509	1.01362	1.49094	1.74352	1.44222	1.152	0.330913	0.868026	0.26982	0.621386	0.462867	0.582277	0.277913	5.07649	4.78145	5.58567	1.97837	1.634	3.22019	0.196813	0.26683	0.131992	0.154288	0	0.443815	2.64836	2.42388	2.5538
Phatr3_EG00251	1.49232	1.2813	1.23193	0.995837	0.888348	1.56917	1.70422	0.981387	1.51121	0.639598	1.19289	2.0744	2.02916	1.83877	1.66748	1.84151	1.43648	1.46858	2.60924	2.88249	2.50594	1.1498	1.20374	1.80621	1.46167	1.6967	2.55388	1.27604	2.00504	2.1413
Phatr3_EG00252	81.8989	112.524	107.596	92.4355	98.9522	80.5084	71.7479	59.548	66.2449	49.6735	60.0307	98.242	86.7941	77.2704	80.7919	29.6578	19.7795	31.1415	88.3846	95.303	82.5711	51.4253	48.9812	54.466	51.9004	55.2522	68.6051	54.9153	49.8698	48.1927
Phatr3_EG00253	46.8764	49.5924	55.787	56.5321	43.5946	49.1964	45.9143	41.4555	46.212	43.9787	48.8977	53.5931	49.9349	50.1149	46.607	1.16647	1.57736	1.91349	31.2638	26.0082	21.412	47.3427	38.4736	41.1272	38.1217	35.627	40.2862	1.49755	2.0051	1.61573
Phatr3_EG00254	9.9868	13.4171	8.09938	8.09437	10.1636	9.00295	9.91046	10.6508	16.5475	13.5512	18.606	13.8231	12.6578	15.4576	14.5754	3.40493	3.21305	6.57865	3.61682	5.10753	3.57431	11.6919	9.62563	13.5886	9.05747	8.39194	11.3987	3.81844	3.3055	4.01981
Phatr3_EG00256	0	0.115159	0.0505473	0	0.0670673	0	0	0	0	0	0.16082	0	0	0.0631004	0	0	0	0.120514	0	0	0	0	0	0	0	0.0561821	0.293917	0	0	0
Phatr3_EG00257	12.6421	15.7603	16.4585	12.3082	15.0679	16.9605	15.5408	17.6905	19.6366	19.2557	17.2365	16.4953	17.4769	16.9375	19.4726	17.683	17.9819	17.7317	14.9624	12.8485	13.8101	12.7	13.3806	12.4663	13.6863	11.8677	11.544	16.545	18.9722	12.0806
Phatr3_EG00258	0	0	0.969223	0	0	0.498148	0.265847	0.30618	0	1.37782	0	1.14132	1.24468	0	0.794036	0.148762	0.14769	0.722129	0.498748	0.643943	0	0	0.980192	1.00566	0	0.807952	0	0	1.71602	1.50964
Phatr3_EG00259	9.95906	8.98195	10.9128	8.20948	11.3408	15.5944	13.5994	9.80408	11.7008	11.9443	14.3161	13.3044	9.76138	11.8905	13.5741	6.73853	5.03671	8.08367	7.40084	4.98723	8.12651	9.47873	7.11652	8.3777	3.6723	2.90963	3.70457	10.1133	9.12612	9.1046
Phatr3_EG00260	80.1404	156.502	156.346	90.4317	142.247	116.06	108.479	88.6242	107.853	102.723	100.082	166.891	152.087	147.138	168.054	40.8135	28.5565	48.3873	137.172	109.039	134.844	257.045	239.104	314.884	258.009	285.194	355.992	107.122	147.467	99.3438
Phatr3_EG00261	41.6778	37.3848	32.3437	31.0785	31.953	34.5322	35.2293	38.0798	36.9271	39.4021	36.8677	34.9262	37.0951	36.6068	35.7054	45.4595	51.6468	41.4589	32.5748	29.5811	31.3592	39.2862	43.3632	38.7178	42.9346	37.9482	38.634	42.7616	36.5838	39.3622
Phatr3_EG00262	54.516	37.6588	28.1396	40.789	29.7714	38.3311	35.5146	47.8166	40.6296	49.6239	41.302	37.5399	39.798	45.4597	37.1666	53.409	48.9324	54.0449	50.2864	36.9026	50.8177	34.0925	34.8854	34.5884	46.7882	36.6426	38.1787	41.7435	46.7513	30.0313
Phatr3_EG00263	0.176331	0.389307	0.11392	0.151286	0.151152	0.936816	0.499951	0.2879	0.957405	0.64778	0.966521	0.47697	0.146297	1.56433	0.622192	0.13988	0.277745	0.950624	0.156324	1.96787	0.308973	1.58625	0.512041	2.12764	0	1.77267	0.132482	1.02691	1.0373	0
Phatr3_EG00264	0	0	0	0	0	0.0150592	0	0	0	0	0	0	0	0	0	0	0	0	0	0	0	0	0.0131696	0	0	0	0	0	0	0
Phatr3_EG00265	0	0	0	0	0	0	0	0	0	0	0	0	0	0	0	0	0	0	0	0	0	0	0	0	0	0	0	0	0	0
Phatr3_EG00266	0	0	0	0.103961	0	0	0	0	0	0	0	0	0	0	0.0855116	0	0	0	0	0	0	0	0	0	0	0	0	0	0	0
Phatr3_EG00267	10.6432	12.2701	7.04551	7.06235	6.29203	6.05847	7.5442	8.38914	9.67886	10.1312	9.87878	7.41015	9.65689	8.8798	9.62005	4.99099	3.30335	5.57236	5.29883	6.66138	7.44141	11.7127	11.7841	10.5789	21.3218	17.469	15.4416	6.19399	7.43652	5.97936
Phatr3_EG00268	8.4387	16.6793	11.7605	10.9636	11.7806	13.2899	12.9885	10.5304	11.4079	9.2117	9.00319	12.9622	8.40161	12.6394	12.3359	4.49472	2.1837	7.05623	10.7943	10.5561	8.23824	11.2966	9.52187	11.6369	7.17911	13.0715	14.2202	3.91152	7.95849	4.69066
Phatr3_EG00269	17.7005	24.6498	26.6205	18.0318	22.9194	26.7034	25.6221	20.6768	18.1667	15.8681	20.7052	23.9117	20.5324	18.0199	22.9936	17.6917	12.5039	24.7744	18.3749	24.0208	20.3017	21.8151	15.4561	18.6457	24.686	22.2357	22.6112	25.8657	34.7901	29.1439
Phatr3_EG00270	44.9782	34.7781	32.8203	38.8071	36.9642	39.1731	37.7437	42.4365	44.5096	47.6174	43.1905	33.8402	46.4889	49.5465	33.5877	48.6004	42.6675	47.1189	51.396	34.9178	42.8071	34.9202	35.0909	32.8095	46.2863	39.8118	39.5629	43.9495	44.4572	34.0234
Phatr3_EG00271	0	0	0	0	0	0	0	0	0	0	0	0	0	0	0	0	0	0	0	0	0	0	0	0	0	0	0	0	0	0
Phatr3_EG00272	36.7333	41.5596	41.4525	34.8384	37.1893	47.4798	45.7594	38.2274	40.1174	36.7627	42.033	46.1049	36.5005	34.7438	44.0021	47.9123	41.8065	58.7903	25.5565	25.1321	26.9681	58.7571	49.4975	50.6057	60.4602	60.7233	64.3161	51.9339	53.5743	68.7806
Phatr3_EG00273	112.538	93.5219	128.581	115.267	112.957	130.362	124.217	128.966	111.14	123.749	118.825	127.521	141.75	117.758	126.771	164.731	143.861	168.795	121.388	113.253	109.61	130.464	120.162	114.529	198.082	183.809	177.184	159.784	156.719	133.516
Phatr3_EG00274	35.3002	42.2156	48.5086	31.0192	41.2102	60.0962	56.4249	40.7574	42.2581	34.2243	46.4465	49.9569	36.8456	38.1127	44.8762	54.6793	38.9554	73.6128	35.5538	31.7399	39.1265	67.4647	47.0168	62.4499	53.1456	54.2995	60.9309	66.0198	66.0798	79.1127
Phatr3_EG00275	0.0631774	0	0.0136054	0	0.108312	0.0279709	0	0.0343838	0.0163346	0.092837	0.0288578	0.0712054	0	0.067937	0.0148616	0.0835292	0	0.0973137	0.0746789	0	0.147602	0.0157871	0.0611528	0.084701	0.0330027	0	0	0.0876021	0.0137649	0
Phatr3_EG00276	14.4343	17.1086	19.4971	13.4059	18.5188	26.3215	24.329	19.2699	19.5099	16.8705	20.6282	21.2134	14.2285	19.3253	19.0785	10.9214	6.92206	14.1619	12.712	11.1645	10.8306	12.5349	10.5687	12.3423	9.63054	10.7241	12.4375	11.9493	11.443	17.7367
Phatr3_EG00277	26.1549	16.0665	16.8746	27.8745	19.6748	14.7346	16.5088	21.7586	16.1469	22.0405	18.4567	16.5079	23.5452	21.2805	13.3348	21.6374	23.5694	19.5132	15.474	12.1583	11.4418	12.5513	14.291	11.5573	10.1914	7.72969	7.76675	16.9934	12.2809	11.4587
Phatr3_EG00278	0	0.0540033	0.165927	0.0944366	0.0629017	0.12183	0.0520136	0.119809	0.0284588	0	0	0.248113	0.0304406	0	0.0517849	0.116422	0	0.169543	0	0.188983	0	0.0275049	0.0852341	0.221354	0.114997	0.21077	0	0.0915742	0.119908	0
Phatr3_EG00279	56.1371	28.7095	34.9872	70.5452	40.2368	30.3302	36.0259	53.7253	34.6869	45.0325	39.1692	35.0669	50.2593	42.6529	32.3983	59.0623	53.6411	48.9138	40.0672	27.091	35.6366	31.8599	36.2408	25.9378	54.0525	46.3461	41.0454	44.1973	32.495	57.4472
Phatr3_EG00280	0.535993	1.47922	0.259712	0.459865	0	0.622921	0.522397	0.273478	0.259841	0.443038	0.504957	0.407769	0.667047	0.378245	0.567383	0.106298	0.105533	0.206401	0.653369	0.805233	0.469593	0.502263	0.544757	0.853334	0.472488	1.05843	1.20812	1.56074	1.22619	0.13484
Phatr3_EG00281	0	0.138008	0	0.40223	0	0	0	0	0	0	0	0	0	0	0	0	0.14769	0	0	0.0804928	0	0	0	0	0	0	0	0	0	0
Phatr3_EG00282	54.3944	57.0126	67.9782	57.8608	59.8136	73.759	68.9562	60.3294	59.2302	58.637	64.5461	68.6576	63.8143	58.5585	68.7399	80.2476	77.2948	82.2212	64.3697	56.3626	68.0876	64.0718	66.7552	61.5002	109.014	102.862	104.944	87.6927	87.9194	82.3518
Phatr3_EG00283	11.9918	16.0162	8.49346	4.42029	7.7667	10.6774	12.4668	7.32414	10.5417	9.85503	7.66858	13.0952	14.2975	6.23271	10.3434	9.30151	7.06578	11.1512	10.4737	13.0398	16.6544	13.2516	9.33762	18.2804	15.104	15.8826	18.7537	11.0114	9.40587	2.26445
Phatr3_EG00284	12.4236	16.906	15.2956	9.53285	16.9992	16.5946	18.709	11.5583	15.8547	12.2626	13.0092	15.0591	11.0466	13.8385	14.1272	8.92569	6.05528	13.3594	13.009	11.9934	12.9793	8.92686	8.44055	9.08233	5.80416	7.20424	11.3772	14.6654	16.7619	15.6625
Phatr3_EG00285	0	0	0	0	0	0	0	0	0	0	0	0	0	0	0	0	0	0	0	0	0	0	0	0	0	0	0	0	0	0
Phatr3_EG00286	1.66685	1.9369	3.36289	1.80645	3.20861	5.45713	5.05768	3.77192	2.06411	1.97669	2.6047	1.87866	1.06753	1.03772	1.87797	4.6164	3.40856	5.76559	2.09993	0.878647	1.74218	1.40302	1.10393	1.09776	0.733249	0.16799	0.197739	1.87334	1.52913	1.66751
Phatr3_EG00287	15.1869	18.709	13.2626	16.3082	13.3358	12.6491	13.653	13.2574	12.929	13.3355	12.369	12.4585	16.1586	14.9683	12.3547	15.1869	16.8893	13.1227	11.9774	14.8952	16.0725	19.1162	20.7086	17.1067	29.2536	33.99	32.561	13.7865	11.4557	14.3733
Phatr3_EG00288	0.487182	1.16525	1.57374	0	0.104404	0.647079	0.258995	0.298288	0.661301	0.357949	1.0014	1.31781	0.404201	0.491143	1.37524	0.676328	0.959222	0.0938024	0.107976	0	1.06707	0.639134	0.212207	0.734803	0.858922	0.437293	0.823573	0.405318	1.11453	0.490243
Phatr3_EG00289	9.48051	11.3995	10.9872	10.3614	9.75209	10.1124	9.55278	8.21582	9.54839	7.84438	10.3331	12.6644	11.5928	11.7161	10.7048	9.04801	8.36252	8.13278	12.4391	13.648	13.2641	17.4945	16.9755	17.2079	15.8174	13.8459	15.4513	7.91171	10.3724	9.49114
Phatr3_EG00290	144.906	223.564	257.443	170.739	192.389	207.504	172.4	138.051	215.188	167.601	194.531	266.301	194.645	184.228	249.361	136.585	116.817	162.096	159.998	180.083	168.551	163.265	133.879	148.921	117.292	118.337	144.234	140.161	176.097	125.131
Phatr3_EG00291	79.7101	91.5544	90.672	57.1535	95.659	100.861	102.71	75.9953	102.016	72.9978	93.6245	106.652	83.9655	88.7382	94.3229	61.8776	37.8904	65.9939	69.6565	75.3937	76.6942	114.068	90.8508	112.591	105.511	82.4841	113.788	70.6975	88.3855	81.3567
Phatr3_EG00292	0.0534578	0	0	0	0	0	0	0	0	0	0	0	0	0	0	0	0	0	0	0	0	0	0	0	0	0	0	0	0	0
Phatr3_EG00293	1.2141	1.2028	2.29281	1.24198	1.36096	2.04674	2.48247	1.60109	1.37637	1.06359	2.04765	2.17889	1.12354	2.93754	1.77952	1.74104	1.28718	1.83415	1.28334	1.84402	2.00466	2.62547	1.8984	2.31639	3.95172	4.29204	3.57858	2.13673	3.32691	2.1302
Phatr3_EG00294	67.7043	37.7878	42.3464	63.3512	44.1116	34.1746	43.6424	75.7662	51.2817	69.3586	51.9923	32.1875	65.503	62.7576	40.6447	47.4907	51.4429	52.8432	60.9288	38.4229	39.2129	47.6892	59.7729	50.944	77.3516	62.5658	69.9008	39.4103	35.6405	50.297
Phatr3_EG00295	0.467888	0	0.188927	0.150538	0.350941	0.427248	0.0829127	0.334221	0.136095	0.257829	0.0400723	0.791015	0.0970484	0.188677	0.0412741	0.185584	0	0.135131	0.5185	0.100417	0	0.263066	0.169835	0.196028	0.641593	0.50397	0.175768	0.145975	0.267598	0.0392356
Phatr3_EG00296	49.8157	67.6416	293.236	160.386	248.865	220.533	169.63	174.614	118.335	196.168	121.302	159.352	129.583	105.67	188.358	47.6042	40.3753	102.386	73.0891	90.9494	73.4258	56.4646	39.4589	38.4827	22.291	20.489	33.4223	17.4579	24.0305	27.3533
Phatr3_EG00297	9.01428	8.19196	13.1034	8.2027	12.176	16.3266	15.4898	10.1464	8.79295	8.27886	10.9956	13.3462	10.0285	9.47309	10.5061	21.6693	33.7757	19.7229	10.6553	13.132	17.949	28.0031	23.4793	26.9631	20.6014	18.9775	14.6741	9.43126	11.5162	11.3615
Phatr3_EG00298	0	0	0	0	0	0	0	0	0	0	0	0	0	0	0	0	0	0	0	0	0	0	0	0	0	0	0	0	0	0
Phatr3_EG00299	49.0011	61.2702	70.794	44.4224	67.1519	61.1343	56.0902	48.8706	55.8434	44.7995	53.4027	63.1633	48.2858	43.9319	64.7406	43.3375	33.7833	47.9368	33.319	48.26	32.9969	39.7654	32.0964	34.2826	39.2657	39.0013	45.2155	39.052	51.3598	40.5322
Phatr3_EG00300	0	0	0.11926	0	0	0.183887	0.327117	0.150698	0.143183	0	0	0	0.153154	0.297755	0.0651358	0	0.72691	0.213254	0	0	0.323456	0	0	0.247486	0	0.198832	0.069346	0.0767887	0.301645	0.123837
Phatr3_EG00301	0.952756	0.0701172	0	0.163487	0	0	0.0675338	0.311118	0	0.700021	0.195837	0	0	0.30736	0	0.377902	0.750359	1.17404	0	0.654329	0.417363	0.571392	0.996002	0.510938	1.41845	1.09464	0.429498	0.396329	0.311375	0.383496
Phatr3_EG00302	226.036	291.444	328.593	172.419	315.596	319.357	315.57	215.529	310.725	245.35	311.147	389.843	268.752	277.581	403.427	98.9796	52.6936	127.476	290.058	277.045	285.698	537.449	438.916	585.965	502.821	513.251	668.348	149.942	170.201	138.536
Phatr3_EG00303	16.6788	12.8957	16.1953	10.6473	13.1908	18.5926	15.2354	14.2644	15.8248	14.1875	13.9445	17.7241	16.5561	12.1704	17.3754	32.9988	42.4173	26.1496	12.6741	19.3041	15.3519	17.7504	25.0526	18.5011	24.8546	30.619	25.8457	29.0739	25.3726	32.6348
Phatr3_EG00304	0	0	0	0	0	0	0	0	0	0	0	0	0	0	0	0	0	0	0	0	0	0	0	0	0	0	0	0	0	0
Phatr3_EG00305	0.684219	0.604253	0.324166	0.66531	0.586515	0.363513	0.161664	0.297905	0.389193	0.971921	0.687573	1.11047	0.794747	0.919707	0.418478	0.615149	0.574792	1.08905	1.29405	0.548222	0.919166	0.136781	0.344392	0.428083	0.643362	0.81887	0.2399	1.06259	0.924267	0.612015
Phatr3_EG00306	9.33919	8.66607	15.9273	10.9491	16.1604	10.4012	14.1032	7.95566	8.77379	11.5926	13.0362	11.572	15.1119	14.1753	16.5383	3.91138	2.19287	5.45036	10.1823	11.6526	16.0087	34.832	32.3078	32.4688	45.9076	40.5708	40.2702	4.19862	5.72522	4.78649
Phatr3_EG00307	0	0	0	0	0	0	0	0	0	0	0	0	0	0	0	0	0	0	0	0	0	0	0	0	0	0	0	0	0	0
Phatr3_EG00308	6.57455	5.02269	4.01037	3.37873	3.23268	5.06433	4.76666	5.40809	4.42655	5.21061	4.37887	4.89737	4.25025	4.68334	6.05284	6.19504	7.17546	8.16067	6.56826	7.00492	8.47931	8.88159	11.0479	8.79203	8.35508	7.81248	7.42198	6.12228	8.92186	6.95168
Phatr3_EG00309	43.6976	30.5946	27.1134	41.605	30.0849	25.4415	29.152	47.5373	30.5969	48.0501	32.1075	25.0374	38.1822	37.0363	25.0819	37.3703	34.2201	36.6618	37.2934	26.3949	29.0596	31.35	42.2877	31.9433	58.2937	45.8606	43.3416	25.7033	25.7511	29.0163
Phatr3_EG00310	1.2658	0.931557	0.408891	0.995519	0.542527	0.490365	0.373848	1.2917	0.654553	1.86006	2.02365	1.99731	2.18792	1.10595	0.669968	0.167357	0.581528	0.243719	1.02867	1.90164	1.01658	0.395383	0.735144	0.919232	0.661233	0.378727	0.158505	0.702069	0.344737	0.424585
Phatr3_EG00311	0	0	0	0	0	0	0	0	0	0	0	0	0	0	0	0	0	0	0	0	0	0	0	0	0	0	0	0	0	0
Phatr3_EG00312	0	0	0	0	0	0	0	0	0	0	0	0	0	0	0	0	0	0	0	0	0	0	0	0	0	0	0	0	0	0
Phatr3_EG00313	0	0	0	0	0	0	0	0	0	0	0	0	0	0	0	0	0	0	0	0	0	0	0	0	0	0	0	0	0	0
Phatr3_EG00314	6.24399	5.05803	8.126	5.9738	5.27537	7.12986	8.18314	7.73773	7.73517	6.00687	6.55571	8.01963	4.24873	5.43432	7.79846	6.62809	4.59916	7.81877	5.93377	3.58637	7.16278	4.17572	3.23501	4.36629	5.98379	4.19336	3.17251	6.46544	6.1953	6.02706
Phatr3_EG00315	1.57067	0.552831	1.23534	0.703089	2.10739	0.498868	0.0484057	1.28224	0.211878	0.301049	0.280738	0.461806	0.906533	0.495685	1.15663	4.44221	1.82862	3.99717	1.15029	0.879373	1.7949	0.0511941	0.277627	0	1.39127	0.441338	0.974853	1.76126	2.63355	2.93201
Phatr3_EG00316	11.8787	9.02711	10.2186	8.97302	12.3408	12.9478	14.7349	10.4616	7.71156	6.7355	9.77546	9.23348	5.67759	8.20047	8.81575	13.5458	14.4651	17.253	13.1637	10.5855	11.6515	7.93704	6.5239	7.35695	9.81372	8.22852	10.8407	12.2459	10.6759	11.4336
Phatr3_EG00317	0.179003	0	0.346938	0	0.306884	0.475505	0.253763	0.292262	1.2496	1.05215	0.367937	0.242098	0.89108	0.288732	2.14751	0.142	0	0.965027	0.158693	0.153668	0.784137	0.805143	0.10396	0.359979	1.12209	0.642689	0	0.595694	0.117002	0
Phatr3_EG00318	0	0.0128427	0.0112742	0.0149722	0.0149589	0.0115891	0.0371087	0	0.0135358	0	0.0119566	0.011801	0	0	0	0.0138434	0.0824619	0.0134399	0	0.0149809	0	0.0130821	0.0202699	0.023396	0.013674	0	0.0262224	0.0435552	0.0342191	0.0234139
Phatr3_EG00319	17.7957	17.5643	13.0928	17.6937	18.6983	18.7154	21.0937	25.3871	20.4972	14.7149	22.4488	15.737	14.7399	15.9843	12.4956	9.86773	11.0388	13.018	12.9272	14.5872	16.1647	16.5531	16.7645	16.637	2.12194	1.58131	2.05697	2.99573	3.52066	3.1343
Phatr3_EG00320	45.995	59.7643	58.0969	53.9285	55.257	75.1067	76.262	63.2989	75.5341	63.7957	56.5837	59.1049	55.8612	67.2522	57.9569	32.8474	22.3126	34.5402	42.6066	42.3408	37.7847	29.7512	29.9768	26.5266	15.998	16.6375	18.5282	30.3457	32.1629	34.9342
Phatr3_EG00321	7.91192	10.9077	10.5007	7.34106	9.94304	13.219	12.612	9.58621	11.1631	10.7583	11.357	10.0471	9.47515	12.2422	19.4033	0.709998	0.394734	1.21318	15.0441	17.9792	12.7971	27.7774	27.383	37.5818	1.20625	1.00259	1.47938	0.655264	0.77221	0.816576
Phatr3_EG00322	127.378	121.618	119.501	130.562	103.379	108.589	101.032	93.0174	107.577	97.2715	109.841	130.991	139.702	128.197	149.045	41.2367	33.3644	53.7842	73.1044	69.2121	82.7421	99.3725	85.3995	88.3629	56.1234	53.2146	51.9666	27.5807	32.1052	29.797
Phatr3_EG00323	0	0	0.155768	0.206861	0	0	0	0	0	0	0	0	0	0	0	0	0	0	0.427498	0.103491	0	0	0	0	0	0	0	0	0	0
Phatr3_EG00324	0	0	0	0	0	0	0	0	0	0	0	0	0	0	0	0	0	0	0	0	0	0	0	0	0	0	0	0	0	0
Phatr3_EG00325	20.902	16.8875	17.3691	19.6226	19.7999	22.1293	21.0428	23.7407	15.3316	17.3049	16.4487	18.8977	15.3312	18.2623	20.8434	9.49213	6.85905	8.34059	28.0642	26.7855	21.7628	26.7968	27.7972	26.2969	26.763	26.1031	29.6445	6.36362	11.4347	12.7521
Phatr3_EG00326	36.8865	60.2821	93.5422	55.6364	79.3295	71.2227	74.2511	65.3694	67.7098	90.0818	55.4931	71.6369	64.2568	59.2864	97.9179	25.4085	14.3702	40.8436	40.9638	35.61	38.9873	82.7597	87.8252	72.3318	113.042	124.33	137.089	10.9211	18.7046	13.2974
Phatr3_EG00327	109.898	92.5212	62.6151	119.848	79.4626	59.1543	70.2562	92.4878	95.0374	119.437	99.8918	81.7549	136.147	120.543	84.9625	66.7793	65.8665	68.0321	55.9366	54.3382	51.0055	129.245	139.535	134.849	90.9637	91.868	91.9467	56.5179	48.1306	72.086
Phatr3_EG00328	0	0	0	0	0	0	0	0	0	0	0	0	0	0	0	0	0	0	0	0	0	0	0	0	0	0	0	0	0	0
Phatr3_EG00329	46.7569	71.964	33.5396	29.6484	35.9514	40.4513	40.019	36.0562	57.9606	46.8901	57.2071	57.3997	47.7842	57.4255	59.1793	34.0816	32.7445	33.8581	13.5353	16.8515	11.525	61.979	65.6446	69.3112	27.932	29.5128	34.9248	50.4868	41.0162	56.6527
Phatr3_EG00330	66.8473	74.3988	153.063	118.266	157.997	118.879	130.409	105.572	97.6982	100.784	92.9088	107.147	98.236	110.267	122.026	147.401	113.685	162.368	155.482	172.255	203.114	40.4712	33.3948	31.9288	94.1839	102.07	111.712	174.402	191.269	149.708
Phatr3_EG00331	0	0	0	0	0	0	0	0	0	0	0	0	0	0	0	0	0	0	0	0	0	0	0	0	0	0	0	0	0	0
Phatr3_EG00332	28.9625	20.7913	22.7447	28.8492	27.1977	16.5051	21.7057	24.3213	22.373	27.3762	25.827	20.0132	32.3888	23.8045	19.3795	31.5638	25.984	28.7267	30.5454	16.8243	22.8129	31.9014	26.4127	26.5662	35.3882	29.5929	31.5272	24.9833	16.9421	24.3864
Phatr3_EG00333	4.64367	4.97842	3.83524	4.25332	3.89451	3.71732	5.16863	4.8155	5.02318	10.0788	5.23685	4.50668	6.37261	4.60551	7.05016	5.60527	6.50389	5.20992	4.86226	4.19116	5.67377	122.631	246.039	77.2155	274.935	364.706	299.641	6.0352	6.91544	6.02839
Phatr3_EG00334	31.6389	28.2194	18.9436	24.947	18.8376	22.1301	25.6663	29.373	27.1109	27.9349	25.3133	23.0105	26.8994	25.3192	21.8703	24.8226	22.0405	25.8896	20.9825	20.3385	20.2994	25.141	24.5199	23.1808	19.822	19.244	15.8454	20.1316	18.8659	21.7662
Phatr3_EG00335	36.0119	40.3126	26.4996	24.6485	26.5177	35.0542	33.9171	32.9816	30.5274	24.6638	26.8683	34.0265	30.5669	31.3396	33.7346	29.8097	31.3698	25.7069	39.2028	37.7579	32.7353	46.3103	47.933	56.0252	36.7874	38.0565	40.1037	26.3882	25.4612	30.6679
Phatr3_EG00336	10.3822	8.56279	16.5374	11.0961	11.0478	14.5326	15.0989	10.9964	10.2398	10.3571	9.35173	12.7707	9.09644	11.2245	14.3693	12.993	9.93884	14.889	11.3862	11.9477	10.7035	10.1314	7.06927	9.35946	9.50273	11.8897	13.1127	15.8976	13.7769	15.611
Phatr3_EG00337	56.2626	66.7768	41.8544	35.5598	51.881	52.5414	45.8521	40.7922	42.0631	42.9032	46.3782	52.7814	51.3394	56.8566	52.9628	44.7858	27.1507	50.8639	46.5307	46.8033	56.2496	48.3482	41.5618	55.9561	51.2944	52.2222	57.5504	49.1448	60.7641	55.0893
Phatr3_EG00338	16.6653	5.58604	13.6037	19.6445	12.7799	14.3169	16.5409	16.541	12.5859	16.4387	13.0803	9.77092	10.5826	10.0341	9.76875	24.4169	26.6782	27.8601	10.4922	8.25728	12.952	38.1851	38.8972	37.9437	39.6342	34.5196	29.1739	20.4408	16.8246	20.7889
Phatr3_EG00339	0.627806	0.210013	0.147491	0.293803	0.097847	0.189513	0.08091	0.18637	0.221346	0	0.156418	0.231572	0.0947042	0.322209	0	0.407477	0.404541	0.0439557	0.101195	0.391965	0.150009	0.171141	0.298319	0.191293	0.268327	0.286881	0.257284	0.0949658	0.223829	0.306303
Phatr3_EG00340	121.248	93.3541	56.8513	127.591	77.6764	55.4466	67.4899	102.636	102.596	148.303	98.0533	73.0152	150.691	123.694	82.8366	69.3478	69.0879	67.7488	61.8975	44.5939	41.9626	107.42	120.728	100.525	125.665	112.078	91.8742	59.5817	48.701	75.0684
Phatr3_EG00341	0	0	0	0	0	0	0	0	0	0	0.109387	0	0	0.515036	0	0	0	0	0	0	0	0	0	0	0	0	0	0	0	0
Phatr3_EG00342	17.976	18.0318	16.2056	14.5279	13.0385	18.1566	15.6651	12.1796	17.0103	17.2179	16.9704	21.3265	19.1408	17.452	20.9547	14.6642	17.9593	16.9272	15.0331	15.0778	15.409	19.7863	21.8943	21.238	26.7453	24.4053	25.0067	17.3369	16.2687	18.569
Phatr3_EG00343	0	0	0.047704	0	0	0	0	0	0	0	0	0	0	0	0	0	0	0	0	0	0	0.0553536	0	0	0	0	0	0	0	0
Phatr3_EG00344	25.7056	9.88883	44.0764	30.4086	58.5929	63.3702	62.8524	42.3941	15.0044	17.2174	20.4144	12.8618	9.9096	12.4076	10.6737	81.4126	60.1211	98.0374	104.852	113.569	126.425	10.4138	5.46646	4.78654	2.18716	1.07209	3.8529	112.385	118.929	89.7508
Phatr3_EG00345	77.1732	119.48	93.6434	72.0978	94.4658	97.1449	86.5783	63.9348	74.5908	65.7086	76.6812	89.5999	81.1554	81.7066	77.7259	62.2279	41.92	70.8339	114.422	113.853	98.1638	77.8045	66.5108	84.9435	30.758	27.1381	36.0301	67.4816	69.2083	61.7429
Phatr3_EG00346	31.5319	37.444	31.222	27.9717	34.3689	39.3112	33.6135	32.4961	30.3329	25.7081	32.8579	35.1304	31.1474	28.9829	29.8344	51.8235	56.9614	48.3157	44.2304	44.6323	37.7238	42.4005	41.1203	44.951	35.2873	37.7175	43.7629	44.6927	51.4448	56.3352
Phatr3_EG00347	8.55297	10.1436	20.4531	14.9667	10.1799	15.2422	10.6422	7.56001	9.33078	7.70825	7.23035	14.647	10.6187	7.91533	10.6171	5.46699	5.81528	5.16548	7.41888	9.19128	8.70637	10.1251	10.2027	10.0644	7.69028	5.56729	6.35672	6.27108	5.81169	4.66454
Phatr3_EG00348	0	0	0	0	0	0	0	0	0	0	0	0	0	0	0	0	0	0	0	0	0	0	0	0	0	0	0	0	0	0
Phatr3_EG00349	34.9681	55.8685	33.1361	36.1076	40.59	36.7399	44.6623	41.7548	58.0738	46.6433	57.1174	39.1762	36.6094	39.9877	45.9728	9.67309	8.85604	19.5497	17.33	25.9458	22.6134	43.5715	37.5858	36.8306	16.5441	15.5701	10.7656	7.10527	7.84615	9.64439
Phatr3_EG00350	0	0	0	0	0	0	0	0	0	0	0	0	0	0	0	0	0	0	0	0	0	0	0	0	0	0	0	0	0	0
Phatr3_EG00351	1.89027	2.08669	1.77077	1.21634	2.18747	1.82023	2.14379	1.46599	1.83275	1.24996	2.97882	2.7483	2.35245	1.06715	1.66748	2.92406	2.15863	3.71232	1.92716	1.46046	1.57329	3.47178	4.06192	3.16782	4.88784	5.02223	6.1779	1.96579	1.48264	1.77533
Phatr3_EG00352	4.4255	3.1153	2.6851	3.07057	2.80394	2.09563	2.89141	3.73848	2.95508	4.01497	3.16402	2.29008	2.71388	2.57602	2.36271	3.48015	3.72784	3.70473	3.44575	3.20451	2.02292	2.39445	2.01147	2.08952	2.83447	2.12778	2.31304	2.52928	2.89264	2.60744
Phatr3_EG00353	801.415	1101.52	886.645	464.802	910.192	1060.97	942.139	686.262	987.983	737.911	1037.36	1200.53	924.914	898.594	1254.56	381.256	232.899	394.251	1321.74	1407.35	1351.13	1693.71	1316.74	2048.06	841.362	905.985	1293.38	498.338	722.216	478.559
Phatr3_EG00354	0	0	0	0	0	0	0	0	0	0	0	0	0	0	0	0	0	0	0	0	0.145783	0	0	0	0	0	0	0	0	0
Phatr3_EG00355	20.7525	15.8518	7.45688	11.0281	9.01951	6.75542	7.41694	10.2554	8.25188	7.81652	7.44891	11.0181	12.8166	11.3774	9.5441	15.7458	14.2092	14.4339	12.0672	11.585	13.7895	8.69634	7.53281	10.4139	7.7423	6.46727	9.83254	12.1245	17.108	20.1399
Phatr3_EG00356	0	0	0	0	0	0	0	0	0	0	0	0	0	0	0	0	0	0	0	0	0	0	0	0	0	0	0	0	0	0
Phatr3_EG00357	15.4133	18.5862	10.3783	13.2765	9.18592	10.02	9.58491	10.2921	9.14796	10.981	10.0869	10.9044	14.357	12.6769	9.35623	21.0829	16.7512	18.3386	15.323	17.2992	14.6797	14.2071	15.9193	12.6767	20.0601	17.0984	18.5165	16.7481	18.129	20.1618
Phatr3_EG00358	56.6643	123.736	136.433	71.6573	90.957	117.143	92.3874	61.8419	121.08	95.6034	107.441	152.646	109.863	91.7527	134.016	55.7112	28.3441	44.5253	55.2779	67.2853	55.5387	200.339	131.382	183.029	149.016	111.032	174.403	57.2446	62.3488	46.6729
Phatr3_EG00359	15.8009	20.4661	14.9198	15.8508	17.2537	13.0118	12.6819	11.8673	13.6136	11.7523	19.9534	13.0853	26.1787	19.6053	17.9099	9.52625	7.04534	13.3674	8.87895	14.1071	12.6507	15.3805	10.8709	14.014	14.9716	16.3386	13.2962	9.82896	10.2326	9.16498
Phatr3_EG00360	0	0	0	0	0	0	0	0	0	0	0	0	0	0	0	0	0	0	0	0	0	0	0	0	0	0	0	0	0	0
Phatr3_EG00361	0	0	0	0	0	0	0	0	0	0	0	0	0	0	0	0	0	0	0	0	0	0	0	0	0	0	0	0	0	0
Phatr3_EG00362	9.64422	7.89605	9.96916	10.3431	12.9173	14.4107	16.9193	12.4987	9.63127	10.6289	10.2422	10.6795	8.70167	9.62539	9.10305	11.2846	10.1589	15.5051	22.6574	28.667	25.8765	9.03732	9.03177	8.80847	4.06186	7.87753	3.35125	13.9411	18.0445	9.7048
Phatr3_EG00363	0.340793	0.167202	0.0733907	0.389854	0.29213	0	0	0.556423	0	0	0.0778328	0.0768197	0.753991	0.091617	0	0.811037	0.805193	0.174977	1.00709	0.877682	0.0995251	0	0.395847	0.456897	0	0.489432	0.426745	0.0945092	0.148502	0.228623
Phatr3_EG00364	0	0	0	0	0	0	0	0	0	0	0.153452	0	0	0	0	0	0	0	0	0	0	0	0	0	0	0	0	0	0	0
Phatr3_EG00365	20.5608	34.229	24.1566	22.5486	24.9093	30.5299	25.2989	26.6328	31.2853	27.1372	26.4992	29.6023	31.6412	24.6061	31.5358	11.5094	6.00708	8.71572	36.9336	31.2092	34.8289	37.1665	32.8863	39.1809	30.9225	30.0643	42.3259	11.9672	10.4316	7.81435
Phatr3_EG00366	19.2041	21.79	17.3697	16.3097	21.0878	18.0164	18.6782	17.1064	14.9712	15.253	18.3545	18.5758	18.434	19.919	20.4832	26.2647	15.4691	28.1951	20.9043	23.0806	24.0662	14.5787	13.6662	14.5355	16.0383	21.0167	21.8072	26.6555	39.5003	29.8107
Phatr3_EG00367	95.0693	83.8863	49.328	100.145	61.9578	54.3148	71.998	97.7809	122.893	109.479	108.129	72.296	90.9152	86.8642	79.8257	3.73826	4.91359	11.2841	48.7498	52.7261	66.5303	78.7513	84.9718	82.8271	7.35901	4.76601	5.70975	1.70488	1.93595	2.23742
Phatr3_EG00368	33.3235	26.8012	40.3439	25.1957	38.9333	58.3331	60.2676	52.8772	44.6259	39.9705	48.4392	46.2996	29.8257	36.5246	55.2517	36.4317	43.0072	35.2255	23.8235	21.1213	20.2576	51.6633	58.5175	46.7379	19.5578	21.5992	19.4292	12.9493	13.8998	19.2227
Phatr3_EG00369	23.0642	32.7754	24.999	15.8876	31.2065	30.4577	35.4492	22.6216	25.7408	23.7244	30.2411	26.6159	21.2282	26.0151	29.2745	14.7424	12.7544	22.4659	22.3008	22.079	23.2598	29.9531	24.9784	32.3678	23.3252	22.3287	26.7535	22.3084	25.0318	20.4819
Phatr3_EG00370	0	0.429359	0	0	0	0.0968621	0	0	0	0.321491	0.0999335	0	0	0	0.514653	0	0	0	0	0.125211	0	0	0	0	0.228575	0	0.109584	0.728071	0	0
Phatr3_EG00371	0	0	0	0	0	0	0	0	0	0	0	0	0	0	0	0	0	0	0	0	0	0	0	0	0	0	0	0	0	0
Phatr3_EG00372	0	0	0	0	0	0	0	0	0	0	0	0	0	0	0	0	0	0	0	0	0	0	0	0	0	0	0	0	0	0
Phatr3_EG00373	182.743	130.75	198.497	148.653	230.764	195.346	201.461	158.953	162.146	150.688	174.936	166.248	129.329	150.114	200.655	313.484	218.773	404.927	235.959	240.31	340.383	90.9632	66.472	58.9426	274.711	234.566	255.349	395.35	560.418	102.679
Phatr3_EG00374	0	0	0	0	0	0	0	0	0	0.157109	0	0	0	0	0	0	0	0	0	0	0.187341	0	0	0	0	0	0	0	0	0
Phatr3_EG00375	18.0781	44.3479	12.6015	14.7621	13.4576	15.0071	13.6572	10.6803	13.2843	13.2243	14.4508	20.8578	21.1168	18.0332	16.0592	13.2717	8.43021	13.3734	8.99755	13.4774	9.86434	22.7655	20.2156	16.1048	4.41118	5.12426	4.94451	9.96089	12.6456	10.0001
Phatr3_EG00376	0	0	0	0	0	0	0	0	0	0	0	0	0	0	0	0	0	0	0	0	0	0	0	0	0	0	0	0	0	0
Phatr3_EG00377	7.56846	5.70578	3.16039	7.2062	5.45918	3.43255	5.29929	6.02791	3.86595	8.61244	4.61646	5.36778	5.74329	6.02954	3.58247	10.5435	9.23176	9.241	8.50989	5.30875	7.76295	4.08233	2.4658	4.08351	6.07508	3.77781	5.89441	9.90575	10.1353	7.86367
Phatr3_EG00378	13.413	9.42207	15.2101	16.9111	15.4	13.7059	14.3174	16.8981	15.4401	20.4183	14.7927	16.3747	16.0293	17.698	15.3828	33.7604	39.9861	31.6015	23.0357	19.8546	27.6087	4.1721	5.16727	4.43429	16.2576	15.9241	14.4331	34.9598	30.0827	24.5628
Phatr3_EG00379	13.9145	15.4569	12.5514	9.79832	11.2524	8.54324	4.28014	8.35871	15.5784	6.46197	9.1739	9.76464	10.6732	8.78709	5.00243	8.64305	6.30635	7.38016	8.49534	10.9309	12.0757	4.82191	9.45341	7.74355	10.4916	8.57775	8.28454	8.84606	9.69553	2.72993
Phatr3_EG00380	11.0834	3.76464	4.7999	26.9602	6.99505	2.58832	7.16554	7.85493	10.2974	10.47	10.014	6.01253	9.09453	5.59903	1.37524	10.9179	11.2229	9.09883	15.9805	22.3753	24.9695	19.4479	15.4911	14.941	9.54357	3.23597	6.86311	1.31728	5.73187	2.85975
Phatr3_EG00381	25.3313	26.893	20.7892	23.6816	20.4672	17.9771	18.0812	20.4478	30.4357	27.292	28.8781	27.6145	28.1105	30.0724	28.0917	16.605	17.8545	18.307	24.4387	19.8578	24.5244	37.5008	33.565	35.2217	46.5643	48.6336	50.1124	22.8162	17.0907	19.0643
Phatr3_EG00382	11.0909	12.5982	7.86629	9.41218	8.99044	8.00595	8.28874	7.77478	9.72478	8.59168	9.16839	11.5763	8.50163	9.91707	11.1449	17.8833	12.8174	14.1125	15.3899	18.2144	21.3349	15.0019	10.362	8.97009	8.21819	9.78199	10.3255	13.5399	16.7838	7.84472
Phatr3_EG00383	0.0112874	0.0332275	0.043754	0.106527	0.00967564	0.0449761	0.0560057	0.129005	0.0350207	0.0912256	0.00773371	0	0.065554	0.0364134	0.0238969	0.295486	0.328915	0.173863	0.0100067	0.0193798	0.0395565	0	0	0	0.0972898	0.129684	0	0.309894	0.16969	0.0530055
Phatr3_EG00384	8.4387	4.76129	3.0894	3.94185	4.42059	4.10972	3.52248	4.82233	5.23642	7.44022	6.23157	5.19935	6.14563	7.71328	6.94781	4.98351	2.36303	3.24958	3.74061	4.66858	6.81826	3.51451	3.48513	3.70836	3.08576	2.69317	2.81787	4.91448	5.33193	3.14508
Phatr3_EG00385	1.87953	0.658676	0.346938	0.383947	0.460326	0.297191	0.888171	0.657591	0.0694222	0.723355	0.0613228	0.302623	0.0742567	0.433098	0.0631619	0.0709998	0.0704882	0.689305	0	0	0.0784137	0.738048	0.467819	0.0599965	0.701308	0	1.54663	0.0744618	0.117002	0
Phatr3_EG00386	0.241106	0.177439	0.155768	0.206861	0.723369	0	0.769058	0.19683	0.0935075	0.44287	0.495589	0.163046	0	0.388905	0.255226	0.191265	0	0	0	0	0	0.180746	0.910179	0.323247	0.377848	0	0.724595	0.100296	0.709173	0.566114
Phatr3_EG00387	0	0	0	0	0	0	0	0	0	0	0	0	0	0	0	0	0	0	0	0	0	0	0	0	0	0	0	0	0	0
Phatr3_EG00388	186.428	343.39	481.772	259.385	351.97	437.915	332.874	238.416	329.482	238.143	323.339	432.618	265.68	240.824	364.177	188.096	104.815	184.115	375.168	540.219	333.497	313.257	198.945	318.009	323.403	252.087	363.884	268.773	279.849	143.255
Phatr3_EG00389	0.17226	0.126773	0.0324596	0.197058	0.14151	0.0810323	0.0457884	0.0996107	0.0890764	0.0896503	0.0491775	0.0485374	0.119099	0.017366	0.0455871	0.483972	0.26568	0.237697	0.356335	0.07394	0.182362	0.134517	0.145897	0.163587	0.500545	0.402012	0.280417	0.280657	0.0516058	0.303349
Phatr3_EG00390	1.44562	1.7976	1.41703	0.6843	1.32465	0.662096	0.918687	1.01737	1.0053	0.476132	0.751399	0.809038	0.537656	1.04528	1.40715	2.21448	2.08074	2.57224	3.97736	5.04965	4.1053	0	0.115803	0	0.234361	0.322158	0.636696	3.56663	3.22569	1.60518
Phatr3_EG00391	6.61205	5.8053	4.93923	6.4029	4.44887	5.48078	5.39325	5.92373	6.38256	6.95671	5.59628	6.11523	7.01863	5.5581	5.26661	12.2742	12.4251	9.47327	7.68288	6.92835	5.76099	7.23469	7.24959	5.93966	9.6287	7.86381	8.31924	10.5773	10.3756	10.1598
Phatr3_EG00392	2.50604	2.54688	1.69614	0.921472	2.14819	2.77378	3.04516	2.63036	3.33227	2.27966	4.41524	1.04909	2.77225	1.25117	2.35805	0.378666	1.59773	1.93005	1.05795	0.819563	1.35917	1.69975	2.35642	1.6799	0.654554	2.0566	0.358638	0.694977	0.468006	0
Phatr3_EG00393	0	0	0	0	0	0	0	0	0	0	0	0	0	0	0	0	0	0	0	0	0	0.347317	0	0	0	0.332686	0.261067	0.770899	0	0
Phatr3_EG00394	154.014	240.522	271.999	131.678	224.915	225.389	191.845	138.795	176.777	129.809	183.748	225.224	151.929	128.37	184.711	104.029	60.3943	87.266	175.006	270.61	157.611	229.949	173.155	239.386	214.432	181.547	259.51	159.587	161.252	129.043
Phatr3_EG00395	19.252	21.0937	16.5661	16.3413	17.2426	12.3759	16.0639	15.8005	15.3632	18.1757	17.5266	19.3965	26.9339	23.5139	26.7376	72.4821	90.1156	73.2495	17.104	12.9113	22.9693	38.476	39.3543	35.2592	134.464	140.546	125.827	60.0165	65.3491	68.6563
Phatr3_EG00396	24.0798	29.9324	26.6656	30.2472	27.7046	28.285	25.2826	31.5755	25.7985	27.2848	26.0368	26.6648	29.8427	31.4369	22.2242	30.2052	28.6245	28.4266	25.1502	21.3824	22.679	22.4799	21.0211	16.6714	26.7989	24.9101	26.2048	19.0319	20.8792	25.064
Phatr3_EG00397	28.4057	34.8256	27.7778	22.5987	26.0097	29.5398	29.4698	23.2421	34.8522	26.1831	33.6612	30.9965	27.4238	32.3854	32.3928	31.9057	22.9815	43.0081	38.747	43.284	42.7033	37.6041	30.8198	37.3906	41.2277	44.7354	40.9862	50.0042	53.6327	47.3803
Phatr3_EG00398	14.9918	14.6158	13.5282	11.2372	11.4018	16.8415	17.3259	14.7497	17.7587	16.8367	17.0126	24.0091	18.4377	19.7627	20.4841	7.23905	8.53443	8.31445	6.51898	9.54756	6.71005	34.7544	32.8635	39.98	29.5594	29.5167	31.8934	10.6932	11.8494	9.71568
Phatr3_EG00399	16.6154	37.0014	26.8711	18.4673	24.5087	18.4861	16.213	8.85195	21.4239	18.7874	23.3228	26.5579	30.9274	28.7585	28.6288	10.5702	5.22579	8.0186	34.4341	29.639	30.3901	39.3895	20.3021	30.087	32.6752	29.5566	27.4395	11.6691	16.9252	10.097
Phatr3_EG00400	1.95381	1.38414	0.755006	0.814655	1.15828	0.509312	0.608326	1.34161	0.821479	0.321988	0.863259	0.926111	0.515091	1.14868	0.566993	1.63684	2.11399	1.27974	1.82926	1.45783	2.14371	2.72405	3.0436	2.55824	0.701091	0.852283	1.09753	0.440556	0.823532	0.710486
Phatr3_EG00401	3.39382	2.76767	1.60001	3.85616	2.20156	1.27921	2.50966	2.77059	2.14864	2.62834	2.60184	2.05934	2.55701	2.27847	1.39819	4.00201	4.23324	3.37674	3.88698	3.13397	3.87344	4.31827	4.10189	4.41478	0.977475	0.816734	0.661587	1.51097	2.13437	1.89525
Phatr3_EG00402	17.895	13.2975	43.8876	30.4086	40.248	26.1335	21.151	19.8921	21.9997	25.8174	26.6646	29.1079	29.1174	27.6387	29.6713	45.1026	36.6705	48.5048	86.8317	75.2827	88.8173	14.3919	11.2506	15.9264	25.934	25.1386	25.2583	59.4435	77.2778	57.4897
Phatr3_EG00403	157.832	258.687	238.327	129.834	264.899	283.332	279.124	219.01	306.316	240.95	301.684	276.976	209.914	223.109	328.109	50.8614	31.1019	49.379	394.647	339.76	373.552	246.491	212.085	370.35	114.052	137.547	196.525	109.775	78.9997	60.3324
Phatr3_EG00404	16.4174	19.8088	19.9386	16.7121	19.1269	20.8118	21.6989	18.1416	19.5059	17.3605	21.8912	20.7015	21.0336	18.6723	19.2672	12.6998	9.30445	15.1764	18.4345	16.9554	16.6682	11.2535	11.3258	11.9173	11.4783	10.6491	12.7096	13.8473	18.868	12.8239
Phatr3_EG00405	92.962	106.003	65.6098	86.8232	74.4705	69.2652	77.7361	91.7704	114.223	108.547	125.18	88.1239	99.2069	112.606	102.322	16.0933	18.8909	27.9398	58.6105	53.3741	67.0176	77.5621	71.1085	72.0758	26.7432	25.1077	27.3461	15.2895	19.4223	9.44666
Phatr3_EG00406	0	0	0.136297	0.0905017	0.0904211	0.630469	0	0	0	0.0775023	0.144547	0	0	0.0850729	0	0.0836784	0.166151	0.162479	0.374061	0.633881	0	0	0.061262	0	0	0.302982	0.0792526	0.438793	0	0
Phatr3_EG00407	15.6877	16.2488	13.7101	10.8009	12.7123	15.7284	14.9833	12.1292	11.46	9.37143	13.2699	12.9849	10.9496	13.0315	14.6246	14.6396	16.4952	14.9587	11.3322	10.7359	8.31442	14.3738	16.84	16.1544	14.287	14.9007	19.1246	18.6451	16.5474	16.0554
Phatr3_EG00408	39.3473	32.1246	41.0182	54.8958	39.141	35.6844	35.3717	43.416	44.2066	50.5121	45.9858	43.1938	47.6073	46.3879	40.5794	38.6454	38.185	40.8821	27.1172	22.8659	26.1179	28.1435	27.0827	24.6663	37.9749	35.9804	29.0579	32.9844	31.1491	30.7869
Phatr3_EG00409	12.6795	14.2324	6.63602	12.073	7.48249	9.17013	11.4145	13.5148	19.8159	16.6971	17.5555	10.1138	12.7362	12.6385	9.8774	0.790947	0.829696	2.37613	8.93934	8.23642	12.0812	14.6951	13.3512	13.3674	0.899193	1.0807	0.848053	0.375629	0.282816	0.378611
Phatr3_EG00410	23.6055	26.0752	19.892	21.5247	18.8174	23.5451	24.1607	20.8254	22.016	22.1698	24.0104	26.073	24.0411	24.3263	25.5272	31.8702	28.3624	35.1482	21.4024	20.6073	20.0918	35.1185	34.3001	36.1501	36.0283	37.9464	37.193	39.2304	34.414	41.8389
Phatr3_EG00411	7.55133	9.05307	5.27203	6.5833	4.07175	8.0076	8.71951	8.65037	7.08536	6.53257	8.76221	8.3187	5.35567	6.77777	8.16547	3.57488	2.01437	3.75209	5.39882	5.12333	4.16158	5.47829	6.22473	3.75566	4.58092	1.4868	2.56223	1.7226	1.99023	2.12438
Phatr3_EG00412	32.7162	38.7538	34.673	28.5026	32.8051	36.9827	42.5867	37.3834	33.6787	36.8355	36.2182	36.6686	34.5998	37.9091	41.865	27.5552	17.1774	26.8299	27.6613	26.7422	28.1766	37.5458	35.6555	35.198	31.5301	34.6228	32.3188	28.3108	30.5584	35.97
Phatr3_EG00413	0	0	0	0	0	0	0	0	0	0	0	0	0	0	0	0	0	0	0	0	0	0	0	0	0	0	0	0	0	0
Phatr3_EG00414	0	0	0	0	0	0	0	0	0	0	0	0	0	0	0	0	0	0	0	0	0	0	0	0	0	0	0	0	0	0
Phatr3_EG00415	36.3802	85.0132	15.5076	18.3417	10.8505	14.5708	7.44372	11.099	11.5638	10.5403	12.0777	28.533	39.7521	30.1725	18.5937	43.1409	33.5994	44.8442	23.7737	37.4292	21.8513	25.3748	23.7969	26.9013	43.0536	50.6316	57.8368	56.3995	72.6858	61.1403
Phatr3_EG00416	129.601	110.768	174.329	99.1827	162.693	177.277	158.147	127.792	119.999	100.083	127.935	129.825	96.4015	114.862	122.018	167.149	113.886	195.124	267.499	295.541	333.807	3.98546	3.19053	5.93966	64.2454	60.0631	85.8781	278.848	312.089	62.3744
Phatr3_EG00417	0	0	0	0.199728	0	0	0	0	0	0	0	0	0	0	0	0	0	0	0	0	0	0	0	0	0	0	0	0	0	0.0390423
Phatr3_EG00418	0	0	0	0	0	0	0	0	0	0	0	0	0	0	0	0	0	0	0	0	0	0	0	0	0	0	0	0	0	0
Phatr3_EG00419	0	0	0	0	0	0	0	0	0	0	0	0	0	0	0	0	0	0	0	0	0	0	0	0	0	0	0	0	0	0
Phatr3_EG00420	0.658495	1.01199	0.675676	0.880686	0.846698	0.977514	0.947244	0.822168	0.721081	1.08147	0.610414	0.916799	0.899845	0.905957	0.710727	1.75148	1.67785	1.41703	1.56247	1.62939	1.62895	3.73138	3.34069	3.2587	1.98804	1.64107	2.03718	1.30516	1.87356	1.39023
Phatr3_EG00421	18.178	15.6412	15.9341	12.3829	16.3392	17.8351	15.2376	14.2184	15.6823	13.3112	13.957	17.1522	14.3744	15.913	17.2334	15.8454	11.1749	15.665	19.2468	19.2125	20.4878	20.5664	16.3045	19.8601	26.2448	24.1386	27.7498	17.91	16.5985	17.8326
Phatr3_EG00422	3.74873	5.68488	6.3116	5.26302	3.79769	3.77204	5.55595	6.76981	4.66998	4.34013	6.84929	5.91512	3.95845	6.50481	4.72986	5.49703	6.35208	7.96148	5.53898	5.65617	4.3791	6.47211	3.95847	4.94971	4.53962	3.91546	3.58466	7.08819	3.11854	6.47765
Phatr3_EG00423	0	0	0	0.0708825	0	0	0.234243	0	0	0.182103	0	0	0	0	0	0	0	0.0636282	0.0732427	0	0	0	0	0	0.323681	0	0	0	0	0
Phatr3_EG00424	47.69	50.5091	36.9082	44.7145	33.4642	36.2942	35.1654	40.5005	39.5172	42.6585	38.2515	41.8312	49.0873	45.8645	36.6416	40.0772	36.1827	37.3352	31.7668	30.0543	29.4322	33.7481	34.8561	31.0779	42.2858	41.2041	38.1691	33.38	34.6409	45.2863
Phatr3_EG00425	7.39211	6.84876	10.9586	5.94581	8.71276	12.7769	12.9122	8.70175	8.88217	7.22547	9.74519	10.7788	7.72104	10.0072	10.806	6.54468	5.63985	7.92971	8.22098	6.62919	8.52913	6.60532	7.01467	7.25589	6.98174	7.84368	10.7358	8.29147	8.84375	11.2464
Phatr3_EG00426	0	0	0	0.142763	0	0	0	0	0	0	0	0	0	0	0	0	0	0.256305	0	0	0	0.249481	0	0	0	0	0.125018	0	0	0
Phatr3_EG00427	0	0.116967	0.410725	0.36363	0.27248	0.281465	0.225314	0.562245	0.205465	0.272474	0.254091	0.214957	0.351637	0.341818	0.336486	0.630402	0.375516	0.122406	0.469673	0.909605	1.06755	0.158862	0	0.0710273	0.0415124	0	0	0.705217	1.17736	1.1373
Phatr3_EG00428	0	0	0	0	0	0	0	0	0	0	0	0	0	0	0	0	0	0	0	0	0	0	0	0	0	0	0	0	0	0
Phatr3_EG00429	0.288151	0.106031	0	0.185418	0.370506	0	0.204248	0	0.0558764	0	0	0.487149	0	0	0	0.342877	0.340407	0	0.0638641	0.494736	0.820475	0.0540035	0.251025	0.0482899	0.0564468	0.0517286	0.0541237	0.239731	0.376688	0.0966535
Phatr3_EG00430	19.6127	22.7857	31.8465	24.0672	23.2476	21.605	21.4511	16.3437	25.8661	20.9951	25.4003	27.7853	23.9494	23.1398	28.5853	14.3581	9.94614	18.5562	21.4634	23.082	21.0581	24.5192	21.0234	19.8574	12.4494	16.6745	20.5073	21.5947	23.7749	18.7403
Phatr3_EG00431	0	0	0	0	0	0	0	0	0	0	0	0	0	0	0	0	0	0	0	0	0	0	0	0	0	0	0	0	0	0
Phatr3_EG00432	33.1573	40.8601	20.0566	29.8413	22.0531	21.5045	25.6829	31.7734	46.3649	36.1466	41.832	28.4095	29.5607	29.9175	30.8747	4.08171	4.68618	8.47896	14.7549	14.3001	19.5553	27.13	29.9996	25.8204	1.86947	1.53776	1.30661	1.26748	1.74734	1.54269
Phatr3_EG00433	0	0	0	0	0	0.0356629	0	0	0	0	0	0	0	0	0	0	0	0	0	0	0	0	0	0	0	0	0	0	0	0
Phatr3_EG00434	0.08561	0.315019	0	0	0.0733853	0	0	0.0698889	0	0.251602	0	0.0578931	0.0710281	0	0	0.543303	0	0.329668	0.0758964	0.0734935	0	0.32089	0	0.28694	0	0	0.0643209	0.284897	0.223829	0.114864
Phatr3_EG00435	60.8884	83.304	73.1787	59.0412	63.1	77.4357	71.7174	59.3724	65.4776	58.5176	59.6545	75.5052	67.7754	64.0912	79.2051	46.7998	42.8641	48.1382	83.0511	83.1955	85.0607	66.7271	71.1352	81.4291	35.8818	38.5383	55.382	54.4793	56.5628	61.8467
Phatr3_EG00436	0	0	0	0	0	0	0	0	0	0	0	0	0	0	0	0	0	0	0	0	0	0	0	0	0	0	0	0	0	0
Phatr3_EG00437	0	0	0	0	0	0	0	0	0	0	0	0	0	0	0	0	0	0	0	0	0	0	0	0	0	0	0	0	0	0
Phatr3_EG00438	13.1961	9.47999	6.66012	12.7668	9.48728	7.14114	9.26189	13.5227	9.9198	9.45083	11.8566	8.58584	12.4225	11.6726	8.45057	4.09626	4.47488	4.39024	10.4682	10.8677	12.4369	24.3775	28.4092	25.3963	10.3111	10.2732	10.6098	3.98804	5.28652	4.73052
Phatr3_EG00439	9.45555	14.6304	6.69386	4.84225	6.64313	7.91576	7.79202	7.10026	9.73545	9.57768	10.2012	12.5179	9.38255	12.0079	13.4349	0.701645	0.713175	1.13533	1.17619	1.46437	1.38377	3.09427	5.35699	7.41134	0.759063	1.19465	1.12338	1.10379	0.908483	0.805274
Phatr3_EG00440	0	0	0	0.099864	0	0	0	0	0	0	0	0	0	0	0	0.0461674	0	0.0896436	0	0	0.0509882	0	0.135199	0	0	0	0	0	0	0
Phatr3_EG00441	0	0	0	0	0	0	0	0	0	0	0	0	0	0	0	0	0	0	0	0	0	0	0	0	0	0	0	0	0	0
Phatr3_EG00442	17.9992	17.3891	26.1754	20.4513	17.2758	18.6915	19.4577	19.4028	19.0282	17.4116	19.0938	21.43	21.2182	14.1802	17.2142	12.0182	7.99088	12.6313	41.3403	31.3808	23.989	16.3065	13.0366	22.6406	19.6581	16.0188	16.4995	12.4307	15.5351	10.956
Phatr3_EG00443	0	0	0	0	0	0	0	0	0	0	0	0	0	0	0	0	0	0	0	0	0	0	0	0	0	0	0	0	0	0
Phatr3_EG00444	0	0	0.00813714	0	0	0.00836443	0	0	0.00976944	0.00925401	0	0	0	0.010158	0	0	0.00991946	0.00970024	0.011166	0	0	0	0	0.0675441	0.0394766	0	0	0	0	0
Phatr3_EG00445	68.7491	45.9779	30.5737	62.6497	56.243	41.9774	53.4623	83.4236	63.9908	76.3568	62.3331	32.5889	60.6941	56.1462	31.324	45.5891	34.1689	51.0974	55.268	44.8659	50.0572	49.1365	60.5892	45.5933	78.9221	48.8879	53.1574	23.3785	22.5119	18.4483
Phatr3_EG00446	0	0	0	0	0	0.30768	0	0	0	0	0	0	0	0	0.245217	0.0918821	0	0	0	0.0994323	0	0	0	0	0	0.415857	0.0870225	0	0.151414	0.0777019
Phatr3_EG00447	16.0039	20.8848	11.9132	12.5605	11.0459	14.5107	13.416	13.4429	12.0168	8.76975	12.434	12.7993	12.7121	11.1195	10.469	14.744	11.4915	20.0925	13.7994	12.4633	12.1219	19.4479	17.3019	15.8717	22.4274	23.299	24.5608	13.72	10.9542	14.3968
Phatr3_EG00448	32.5095	33.7896	35.4714	30.2361	28.8072	44.393	40.3813	38.7278	36.1234	34.4256	36.1409	38.3706	30.1789	35.7472	35.6579	35.9658	34.9798	39.5268	29.8902	28.2143	26.0086	43.7965	45.8537	44.4364	42.5061	42.8177	38.9994	33.4778	33.3549	28.1227
Phatr3_EG00449	0	0	0	0	0	0	0	0	0	0	0	0	0	0	0	0	0	0	0	0	0	0	0	0	0	0	0	0	0	0
Phatr3_EG00450	0	0	0	0	0	0	0	0	0	0	0	0	0	0	0	0	0	0	0	0	0	0	0	0	0	0	0	0	0	0
Phatr3_EG00451	0	0	0	0	0	0	0	0	0	0	0	0	0	0	0	0	0	0	0	0	0	0	0	0	0	0	0	0	0	0
Phatr3_EG00452	7.74032	5.09679	5.13229	3.84476	5.5001	5.81674	6.35283	5.73691	4.02888	5.68707	3.6984	4.88997	4.56295	4.84622	7.25927	2.34299	2.32611	1.41189	2.97959	4.19673	3.47994	3.35939	2.60258	2.93569	1.9153	1.68207	3.97903	1.86411	2.46308	0.956537
Phatr3_EG00453	5.97658	7.50116	7.00406	4.09423	7.94288	7.72276	7.55319	5.86244	7.47473	6.80805	8.98343	8.61586	9.18686	8.96769	8.53355	2.27868	2.48119	3.46112	4.64129	4.17616	4.95205	17.4353	14.9335	15.5906	18.333	17.3329	21.4423	2.46688	3.45223	6.7756
Phatr3_EG00454	0	0	0	0	0	0	0	0	0	0	0	0	0	0	0	0	0	0	0	0	0	0	0	0	0	0	0	0	0	0
Phatr3_EG00455	24.4989	29.7444	59.3203	45.7729	48.7525	54.6455	46.4841	43.2149	34.1148	34.5687	34.679	39.5258	33.5328	36.5079	49.6732	23.1833	19.4577	27.4561	18.1912	19.359	15.5804	29.5219	19.5729	26.204	14.2594	18.366	21.0228	25.5898	25.5236	29.5611
Phatr3_EG00456	13.6262	13.7619	16.5296	8.20845	15.9674	16.7987	17.0053	12.6623	15.1792	8.62701	17.3314	13.8219	11.666	9.8789	13.6058	11.7868	7.07823	23.3332	16.3853	18.0442	19.4312	25.0483	15.9537	20.2604	25.3865	23.6809	25.4308	21.286	20.1817	21.4429
Phatr3_EG00457	0.0656343	0.120757	0.0636053	0.366029	0.056262	0.10897	0.186093	0.0803722	0.203639	0.0964473	0.022485	0.0665771	0.0544549	0.132336	0.301072	0.1562	0.232611	0.176922	0.0872809	0.169035	0.0287517	0.172211	0.114356	0.131992	0.33429	0.377044	0.493127	0.300329	0.0858011	0.286202
Phatr3_EG00458	0	0	0	0	0	0	0	0	0	0	0	0	0	0	0	0	0	0	0	0	0	0	0	0	0	0	0	0	0	0
Phatr3_EG00459	0	0	0	0	0	0	0	0	0	0	0	0	0	0	0	0	0	0	0	0	0	0	0	0	0	0	0	0	0	0
Phatr3_EG00460	0.392172	0.144308	0.285036	0.210294	0.252129	0.227887	0.173738	0.360174	0.190119	0.108053	0.100763	0.331504	0	0.0790719	0.13838	0.622206	0.231646	0.604072	0.0869188	0.210417	0.644229	0.183746	0	0	0.0384119	0.0704024	0.0736622	0.856465	0.67288	0.394635
Phatr3_EG00461	0	0	0	0	0	0	0	0	0	0	0	0	0	0	0	0	0	0	0	0	0	0	0	0	0	0	0	0	0	0
Phatr3_EG00462	11.6071	13.6275	14.772	7.72704	12.3123	16.3705	16.1797	13.2786	12.4057	9.98277	11.8892	13.4408	11.9813	10.5509	12.6019	8.49945	8.62165	15.5766	8.98238	8.23143	7.34632	19.0906	16.864	13.1674	35.6197	29.8827	32.8705	9.10767	9.56593	12.4743
Phatr3_EG00463	17.9732	17.7187	21.7765	15.9009	28.7976	21.2321	22.6222	17.5067	19.3264	17.8542	20.2941	22.1882	22.1588	19.5079	22.4042	15.9457	9.30445	20.4831	16.331	20.2842	15.3542	22.876	17.7875	20.9061	25.271	22.3948	26.7551	23.105	27.741	19.6074
Phatr3_EG00464	0	0	0	0	0	0	0	0	0	0	0	0	0	0	0	0	0	0	0	0	0	0	0	0	0	0	0	0	0	0
Phatr3_EG00465	0.0948168	0	0.0735085	0.13016	0.130044	0.100749	0.094092	0.15481	0	0.055732	0.0259859	0.0256477	0.0472001	0.061176	0	0	0.0298698	0.102234	0.0672469	0.0488384	0	0.056864	0.0330402	0	0	0	0	0.126215	0.0371851	0.0254433
Phatr3_EG00466	0	0	0	0	0	0	0	0	0	0	0	0	0	0	0	0	0	0	0	0	0	0	0	0	0	0	0	0	0	0
Phatr3_EG00467	2.47535	2.40135	0.872301	1.83417	2.12188	0.821944	2.07361	3.21489	1.30911	1.90139	1.00219	1.52176	1.68032	3.53903	0.952843	2.85622	3.36732	3.29291	3.89023	2.2216	1.38008	5.98873	5.16235	6.03394	7.67031	3.55499	4.39588	3.0891	3.08884	2.26445
Phatr3_EG00468	20.3386	17.7903	15.5706	16.7793	14.6143	16.6452	16.5551	18.6365	15.6206	16.5993	15.0684	16.4701	16.3616	19.0417	14.1735	27.2941	25.6087	27.0445	15.4689	12.9975	15.6692	14.0206	13.5327	11.1483	16.4922	16.223	13.5876	21.6842	23.0475	18.4971
Phatr3_EG00469	0	0	0	0	0	0	0	0	0	0	0	0	0	0	0	0	0	0	0	0	0	0	0	0	0	0	0	0	0	0
Phatr3_EG00470	15.4993	17.7081	46.7761	28.7347	32.8901	26.6326	25.7372	25.9256	17.6549	15.0511	16.8576	30.2712	24.19	18.6193	25.5476	26.9122	26.5476	28.2147	16.4312	20.5633	16.428	12.6755	9.56812	11.625	19.194	17.2005	18.6484	16.4117	17.1445	27.0488
Phatr3_EG00471	34.7626	17.5142	14.7711	32.9609	19.9629	13.0388	20.1824	46.0723	23.4038	36.8443	23.6433	14.4266	32.5789	27.4192	18.4142	24.7447	26.9762	23.1071	30.3662	14.1552	16.1589	23.1927	31.0982	25.183	43.2228	24.8402	30.2688	14.8495	14.0553	14.7108
Phatr3_EG00472	32.7114	32.2505	26.36	28.1364	22.826	25.736	28.3344	27.5658	31.712	31.3158	31.1735	29.4665	30.2296	32.072	29.2611	42.3791	52.4047	38.7696	23.3687	25.2398	22.8946	25.7321	32.4923	28.9181	33.8352	34.9888	31.6966	38.0592	37.5286	38.7535
Phatr3_EG00473	0	0	0	0.122123	0	0	0	0.697204	0	0	0	0.096256	0	0	0	0	0	0	0	0	0	0	0.248	0	0	0	0	0	0.0930374	0
Phatr3_EG00474	0	0	0	0	0	0	0	0	0	0	0	0	0	0	0	0	0	0	0	0	0	0	0	0	0	0	0	0	0	0
Phatr3_EG00475	0	0	0	0	0	0	0	0	0	0	0	0	0	0	0	0	0	0	0	0	0	0	0	0	0	0	0	0	0	0
Phatr3_EG00476	0.0608978	0.0448172	0	0.208994	0	0.0808849	0.0431659	0.0497147	0	0.0447436	0.0417248	0	0.252626	0.0491143	0.0859523	0.386473	0.0479611	0	0.107976	0.104558	0	0.0456524	0.212207	0.0816448	0.190871	0	0	0	0.0398047	0.163414
Phatr3_EG00477	3.11217	2.82405	1.85448	4.82182	2.95268	2.1872	3.12693	3.42866	3.30457	2.22001	2.38077	1.63463	1.85509	2.53435	2.23894	1.07862	1.49918	1.39624	2.81263	3.21642	3.20313	3.62417	4.00099	3.86862	0.378814	0.412241	0.612941	0.326794	0.454241	0.871612
Phatr3_EG00478	0	0	0	0	0	0	0	0	0	0	0	0	0	0	0	0	0	0	0	0	0	0	0	0	0	0	0	0	0.0897919	0
Phatr3_EG00479	12.9956	13.787	13.1936	8.54336	10.5612	13.7862	17.2269	12.4003	10.9965	7.31622	11.4481	13.9241	12.3224	8.71147	17.5085	12.3175	5.58267	12.3484	10.0248	13.3296	11.8293	16.0684	11.9583	12.2187	9.52176	12.2405	13.3144	8.28441	8.60463	7.35948
Phatr3_EG00480	2.59336	1.48443	1.48929	1.23612	0.864514	1.14817	1.02124	1.05856	1.11753	1.482	1.87558	1.16916	1.19535	1.04577	2.03351	4.34311	1.02122	2.21923	5.23685	6.18421	4.54417	6.48042	4.76947	4.63583	3.38681	2.06914	1.84021	3.83569	3.0135	4.44606
Phatr3_EG00481	13.3596	12.1364	6.25324	10.3107	5.59522	5.88775	6.4572	8.66526	8.20162	11.6982	8.23394	7.35671	11.8601	11.1681	5.82612	9.40424	10.5055	7.86164	10.654	9.49622	8.4622	9.8779	10.0027	8.76466	14.2922	12.2215	11.0763	8.37407	7.48286	7.61184
Phatr3_EG00482	0	0	0	0	0	0	0	0	0	0	0	0	0	0	0	0	0	0	0	0	0	0	0	0	0	0	0	0	0	0
Phatr3_EG00483	0	0	0	0	0	0	0	0	0	0	0	0	0	0	0	0	0	0	0	0	0	0	0	0	0	0	0	0	0	0
Phatr3_EG00484	75.9124	94.9615	75.0542	77.1357	58.1773	58.5377	62.3016	46.8211	60.7666	44.571	49.5723	55.7548	58.7765	47.9449	87.1581	92.9222	66.8139	90.956	151.572	174.142	176.07	88.1574	65.4991	96.4387	23.5043	21.0282	25.1495	159.877	161.726	133.133
Phatr3_EG00485	0	0	0	0	0	0	0.272331	0.0784119	0	0	0	0	0	0	0	0	0	0.0739742	0	0	0	0	0	0	0	0	0	0.0799102	0.251125	0
Phatr3_EG00486	0.285827	0.0701172	0.184661	0.326974	0.0816707	0.316364	0.337669	0.466677	0.369506	0.140004	0.195837	0.386577	0.31619	0.30736	0.0672369	0.529063	0.450215	1.24742	1.09805	0.408956	0.417363	0.071424	0.332001	0.574805	0.821209	0.273661	0.071583	1.03046	0.560475	0.31958
Phatr3_EG00487	0	0	0	0	0	0	0	0	0	0	0	0	0	0	0	0	0	0	0	0	0	0	0	0	0	0	0	0	0	0
Phatr3_EG00488	68.4698	62.8321	38.7922	58.2148	42.9482	40.9575	42.6009	59.1519	51.3663	60.9544	51.8389	48.5812	66.3608	59.5246	48.9936	71.6489	82.7668	62.6824	62.9418	50.0515	55.1157	66.0664	73.2674	67.5859	72.4003	62.1944	64.6098	58.4597	56.2453	80.0723
Phatr3_EG00489	0	0	0	0	0	0	0	0	0	0	0	0	0	0	0	0	0	0	0	0	0	0	0	0	0	0	0	0	0	0
Phatr3_EG00490	20.3204	27.1269	54.4461	34.0576	32.947	38.9153	26.4624	23.7902	20.4046	23.6103	18.5636	47.7225	28.2294	35.9529	41.4646	27.991	40.5674	39.7922	23.1818	18.2558	26.3595	21.1377	16.8332	17.951	31.2278	34.2733	26.7472	19.1337	34.0802	27.264
Phatr3_EG00491	1419.82	1376.75	2021.59	1182.71	2204.39	2284.45	1990.59	1480.82	1535.69	1238.72	1579.15	1682.41	1255.6	1442.22	1786.46	1825.64	1123.15	1892.61	3351.53	3877.45	3684.82	529.295	378.96	532.349	783.069	840.945	1071	2871.65	2856.82	2006.18
Phatr3_EG00492	0	0	0	0	0	0	0	0	0	0	0	0	0	0	0	0	0	0	0	0	0	0	0	0	0	0	0	0	0	0
Phatr3_EG00493	0	0	0	0	0	0.0141878	0.0151432	0	0	0	0.0731882	0.0144471	0	0	0	0	0	0	0.0189398	0	0	0.096093	0.0124075	0.0716053	0.0167401	0	0.0160512	0.0177739	0.013964	0
Phatr3_EG00494	91.6861	58.4317	58.8887	79.5821	58.7808	64.9595	72.4904	89.786	60.1204	64.8052	56.5309	51.1175	56.7504	56.2488	52.5041	101.001	91.3586	112.989	62.2783	54.0392	62.1921	39.6351	39.3091	36.2404	45.9699	44.5565	37.8873	74.2632	85.3061	66.6359
Phatr3_EG00495	0	0	0.0417084	0	0	0	0	0	0	0	0	0	0	0	0	0	0	0	0	0	0	0	0	0	0	0	0	0	0	0
Phatr3_EG00496	0	0	0	0	0	0	0	0	0	0	0	0	0	0	0	0	0	0	0	0	0	0	0	0	0	0	0	0	0	0
Phatr3_EG00497	4.83857	4.12471	5.54864	4.11675	4.2859	5.08774	5.00165	3.16003	5.03536	4.35494	3.61909	7.06217	4.7504	3.73972	7.14226	8.41239	6.3194	8.04299	5.14749	7.09601	6.64134	9.70293	8.40691	9.35209	12.0376	11.7553	13.7234	10.1309	13.2567	5.19356
Phatr3_EG00498	46.8651	65.233	73.3745	74.0614	72.0372	64.0237	64.5645	71.1094	94.8776	104.259	100.467	83.4678	92.3056	91.3598	75.8195	26.0448	27.3993	31.6197	40.1878	24.6268	41.3166	54.9988	44.7125	45.6139	53.728	54.51	52.2034	44.3661	40.2957	38.183
Phatr3_EG00499	0	0	0	0	0	0	0	0	0	0	0	0	0	0	0	0	0	0	0	0	0	0	0	0	0	0	0	0	0	0
Phatr3_EG00500	0	0	0	0	0	0	0	0	0	0	0	0	0	0	0	0	0	0	0	0	0	0	0	0	0	0	0	0	0	0
Phatr3_EG00501	0	0	0	0	0	0	0	0	0	0	0	0	0	0	0	0	0	0	0	0	0	0	0	0	0	0	0	0	0	0
Phatr3_EG00502	0	0	0	0	0	0	0	0	0	0	0	0	0	0	0	0	0	0	0	0	0	0	0	0	0	0	0	0	0	0
Phatr3_EG00503	81.4045	67.1742	31.7852	33.1856	27.1907	29.7712	32.579	25.3668	41.5506	39.0017	42.8017	54.2831	43.9071	46.5966	52.4227	40.8259	24.7269	55.3408	41.3209	52.9334	73.8721	61.3894	40.3222	66.6109	55.29	58.2223	58.6078	53.7227	84.4142	17.3712
Phatr3_EG00504	0	0	0	0	0	0	0	0	0	0	0	0	0	0	0	0	0	0	0	0	0	0	0	0	0	0	0	0	0	0
Phatr3_EG00505	0	0	0	0	0	0	0	0	0	0	0	0	0	0	0	0	0	0	0	0	0	0	0	0	0	0	0	0	0	0
Phatr3_EG00506	0	0	0	0	0	0	0	0	0	0	0	0	0	0	0	0	0	0	0	0	0	0	0	0	0	0	0	0	0	0
Phatr3_EG00507	0	0	0	0	0.0165207	0	0	0.0157335	0	0	0	0	0	0	0	0	0	0	0	0	0	0	0	0.0129193	0	0.0138393	0	0	0.0503889	0
Phatr3_EG00508	0	0	0	0	0	0	0	0	0	0	0	0	0	0	0	0	0	0	0	0	0	0	0	0	0	0	0	0	0	0
Phatr3_EG00509	0	0	0	0	0	0	0	0	0	0	0	0	0	0	0	0	0	0	0	0	0	0	0	0	0	0	0	0	0	0
Phatr3_EG00510	177.358	231.961	209.097	171.564	203.794	215.906	199.326	174.556	220.835	196.967	206.762	242.143	213.826	228.323	234.167	116.166	85.9226	165.352	142.365	113.817	152.192	292.923	238.877	301.334	314.176	294.828	307.931	178.741	179.42	116.438
Phatr3_EG00511	154.877	106.465	101.195	171.683	123.908	112.28	127.894	175.952	106.782	136.567	106.536	85.3469	118.341	114.171	82.3658	185.112	171.949	190.369	116.637	88.6546	98.059	73.2169	78.3687	62.0133	91.8991	83.6376	69.0195	116.463	112.177	124.303
Phatr3_EG00512	0	0	0	0	0	0	0	0	0	0	0	0	0	0	0	0	0	0	0.21159	0	0	0	0	0	0	0	0	0	0	0
Phatr3_EG00513	0	0	0	0.0956245	0	0	0	0.0909874	0	0	0	0.0753703	0	0	0	0	0	0	0	0	0	0.167105	0	0	0	0	0	0	0	0
Phatr3_EG00514	0	0	0	0	0	0	0	0	0	0	0	0	0	0	0	0	0	0.0399071	0	0	0	0	0	0	0	0	0	0	0	0
Phatr3_EG00515	0	0.142533	0	0	0	0	0	0	0	0	0	0	0.803433	0	0	0	0	0	0	0	0	0.290379	0	0	0	0.417221	0	0	0	0.129928
Phatr3_EG00516	0	0	0	0	0	0	0	0	0	0	0	0	0	0	0	0	0	0	0	0	0	0	0	0	0	0	0	0	0	0
Phatr3_EG00517	4.71519	3.12309	3.24937	2.69699	2.76195	6.47151	6.276	4.55502	3.29163	2.77152	3.73321	3.33033	2.54284	3.08451	3.16118	7.37706	9.90274	10.2084	3.4835	2.0689	3.69501	11.9004	12.4295	14.206	5.78836	7.16676	8.04967	6.73425	5.05104	8.20676
Phatr3_EG00518	0.0592189	0.108954	0.0191294	0.152424	0.0507627	0	0.125928	0.0966883	0.091867	0.0435101	0.142011	0	0.515889	0.119401	0.104478	0	0.0233194	0.0228041	0.105	0.0508376	0	0.355151	0.584676	0.238182	0.417621	0.148833	0.222463	0	0	0.0993182
Phatr3_EG00519	0.307169	0.0521672	0.167918	0.182451	0.0405087	0.0627667	0.150735	0.057868	0.0916374	0.138884	0.323785	0.143807	0.0784151	0.0762253	0.0333495	0.0374879	0.0186089	0	0.0209474	0.263695	0.0828048	0.177131	0.384235	0.554368	0.148116	0.016967	0.177526	0.0982896	0.0308884	0.0317024
Phatr3_EG00520	0	0	0	0	0	0	0	0	0	0	0	0	0	0	0	0	0	0	0	0	0	0	0	0	0	0	0	0	0	0
Phatr3_EG00521	0	0	0	0	0	0.00648416	0	0	0	0	0	0	0.00810073	0	0.00689039	0	0	0	0	0	0	0	0	0	0	0.00701115	0	0	0	0
Phatr3_EG00522	79.8863	92.9089	43.5941	79.0939	51.1644	50.3585	67.2312	98.3367	104.846	99.4971	90.8569	58.522	75.6863	78.8953	61.7668	6.88308	8.57168	15.223	36.6868	36.7233	45.6678	65.4916	79.138	61.7826	3.48419	2.94436	3.59278	2.96129	2.61646	2.50396
Phatr3_EG00523	27.7397	30.0483	27.0195	16.299	28.3561	33.6115	33.1283	23.1472	23.4225	24.9297	23.8953	28.0902	23.6814	24.1253	31.6153	31.1899	18.5345	30.0989	26.8127	26.2477	25.4211	33.8321	27.7198	37.9504	29.9195	33.6286	36.2863	35.227	34.7803	31.639
Phatr3_EG00524	0	0	0	0	0	0.0106168	0	0	0	0	0	0	0	0	0	0.0253639	0	0	0	0.0137241	0	0	0	0	0	0	0	0	0	0
Phatr3_EG00525	21.9515	16.3233	16.5456	20.0108	18.2289	19.2856	15.5598	19.2893	18.8004	19.9366	20.7327	19.6381	19.7935	21.2079	18.7188	18.1393	19.7494	20.4283	13.582	11.2545	13.556	18.5131	14.9622	16.2478	22.3966	30.65	25.5408	21.6237	23.7641	13.1923
Phatr3_EG00526	0.0203868	0.00750175	0.0131711	0.0874564	0	0.00676949	0.0144507	0	0	0	0	0.0482526	0.00845719	0	0.00719359	0.00808626	0.008028	0	0	0.0175015	0	0	0.0355203	0	0.127797	0.0146393	0.00765858	0	0.00666273	0
Phatr3_EG00527	17.903	15.7839	21.0191	12.0075	20.7217	28.1846	28.4722	20.7731	19.1029	16.8931	24.4084	20.3419	14.3258	12.3866	16.9954	32.2973	14.8871	36.5353	13.5353	15.0571	16.4813	36.5163	29.0816	37.3437	12.5329	18.5332	18.9133	39.4671	40.6301	30.4221
Phatr3_EG00528	2.81553	1.46263	2.49666	2.98402	2.31884	2.63972	3.24793	2.4337	2.26952	3.28552	4.00948	2.31464	2.79399	1.38025	3.07782	2.67145	1.56523	2.67863	1.76193	1.46918	1.11245	0.703559	0.897746	0.777151	0.173033	0.198212	0	0.780805	0.685607	0.81478
Phatr3_EG00529	0.261376	0	0.135091	0	0.0896209	0.104148	0.259377	0.298728	0.0405475	0.230449	0.429803	0	0.39034	0.29512	0.184455	0.0829379	0.0411701	0.0402603	0.0463438	0	0	0	0.0303599	0.175211	0.245768	0.225225	0.0392756	0.130473	0.307517	0.841656
Phatr3_EG00530	18.3602	19.5008	15.5115	15.1177	17.8138	15.4981	18.0196	21.9064	15.3367	18.2335	13.8238	13.0072	21.7055	20.6655	15.6148	18.6195	11.07	17.1445	18.006	18.071	21.6243	20.923	24.6071	18.5741	33.8321	30.473	38.7559	16.45	20.9684	15.5203
Phatr3_EG00531	9.72508	9.33071	6.18988	6.1188	5.12533	4.68836	7.09763	6.17494	5.9229	7.14533	3.89924	8.42768	8.60653	6.68134	5.38879	11.6578	8.51017	10.4304	7.34437	8.03947	9.08834	10.4767	10.7941	11.155	12.9263	11.432	11.4201	7.73132	10.3589	5.07431
Phatr3_EG00532	0	0	0	0	0	0	0	0	0	0	0	0	0	0	0	0	0	0	0	0	0	0	0	0	0	0	0	0	0	0
Phatr3_EG00533	27.6256	33.4707	57.3308	46.1082	41.194	53.2101	49.3636	37.781	38.9976	48.1656	39.621	62.6525	43.7768	39.044	60.1796	25.7201	23.7858	20.8657	30.0036	21.428	18.6	90.0973	83.0068	75.8609	125.704	92.3616	97.7727	20.0274	20.2052	21.8699
Phatr3_EG00534	7.07014	9.57299	7.83037	6.64367	5.40465	9.47191	8.04877	6.57136	6.26743	6.09417	5.6201	7.67879	6.39916	7.15847	7.5382	9.73617	9.32855	7.6845	8.65573	8.43423	6.67694	12.9177	11.7852	10.238	13.9099	13.1428	14.9471	9.2433	7.82213	10.5127
Phatr3_EG00535	0.170514	0.0179269	0	0	0	0.0485309	0	0.0198859	0	0.107385	0	0.0164727	0	0	0.103143	0.057971	0.0191844	0.0187605	0.0647858	0.0418231	0	0.018261	0.0282942	0	0	0.0699669	0.0183016	0.0202659	0.0159219	0.0653657
Phatr3_EG00536	11.6683	5.79635	8.38648	5.50608	7.62663	8.23328	10.0283	8.6921	7.24048	5.894	6.29581	6.90429	6.17156	9.41053	4.32308	12.8431	10.568	10.4468	10.7323	7.38745	10.9895	10.278	6.94605	12.1237	14.5145	10.1592	8.98587	8.73685	7.62677	9.09975
Phatr3_EG00537	15.0959	13.9475	23.852	19.0054	19.5511	28.6046	26.2275	16.8782	17.3729	15.5521	13.8845	19.1409	14.839	15.4171	18.9907	32.867	25.2642	38.4173	34.8396	33.807	38.1679	15.4375	12.6744	15.9491	29.379	28.1016	38.0324	50.3734	60.9724	49.9202
Phatr3_EG00538	6.86499	6.16842	4.89933	5.34205	5.611	8.42897	8.3176	5.60433	6.19171	5.57179	5.79749	8.04323	4.90094	6.69547	7.09804	10.6385	8.99011	12.1728	8.91681	6.71571	9.02181	6.1637	5.33145	4.6019	4.25334	3.89782	5.03789	14.4778	10.5396	8.83596
Phatr3_EG00539	90.2543	66.5879	106.38	100.445	82.2816	74.0307	56.4858	63.9128	50.7449	62.1993	60.5704	73.5825	73.1208	66.0903	75.3232	105.3	86.2647	112.524	85.2573	83.527	78.5987	28.2621	23.5471	30.2052	19.741	19.4202	27.443	69.867	85.435	60.0628
Phatr3_EG00540	14.516	18.7628	13.5198	9.86224	25.0126	16.5888	20.5263	23.7608	18.3465	12.3437	11.8642	13.6531	10.8819	9.09237	18.3561	2.8642	1.21867	4.02921	5.09532	4.17492	8.00504	10.8267	12.3247	11.8546	1.8476	0.899497	0.332169	1.04216	1.63754	0.642615
Phatr3_EG00541	0	0	0	0	0	0	0	0	0	0	0	0	0	0	0	0	0	0	0	0	0	0	0	0	0	0	0	0	0	0
Phatr3_EG00542	0.0384827	0	0.024862	0.0660338	0.0329875	0	0.0272775	0.0314158	0.119397	0.0282745	0	0.0520472	0.542775	0.279327	0	0.12211	0.212154	0.0296379	0.0682326	0.0330361	0	0.0288488	0.201147	0.0257966	0.030154	0	0	0.256129	0.0251534	0
Phatr3_EG00543	19.6641	19.4977	18.5364	18.7233	16.5197	17.3729	16.178	17.527	12.1929	15.14	12.1285	15.5273	14.8494	14.3081	13.8633	18.1991	16.5842	15.0236	19.9731	20.9075	17.5892	22.2885	24.6644	23.0351	22.5434	21.1383	23.5472	15.9516	17.4453	16.8123
Phatr3_EG00544	121.408	165.984	105.37	111.146	116.049	129.041	133.456	144.189	155.659	123.608	161.195	122.277	100.521	121.031	130.01	69.4687	54.7866	97.2695	96.7473	111.992	127.459	110.854	102.63	105.813	21.8147	20.1579	21.7751	45.2696	50.5436	51.0255
Phatr3_EG00545	4.29606	4.45505	5.48793	3.26704	4.01739	6.80837	5.81349	4.38394	4.01387	6.16944	4.21455	10.6964	3.64533	5.66965	6.06355	4.64726	4.30619	6.84292	5.88605	7.45989	7.35663	7.46587	6.74794	8.70495	11.0169	15.1441	17.3858	8.69172	8.67939	8.4496
Phatr3_EG00546	0	0	0	0	0.123502	0	0.102124	0	0	0	0	0	0	0	0	0	0	0	0	0	0	0.864056	0.083675	0.386319	0	0	0	0.119865	0	0.193307
Phatr3_EG00547	112.95	122.969	72.3156	99.6188	81.9849	74.3105	101.104	130.602	155.959	126.748	126.137	100.629	98.4559	101.138	94.9505	8.35718	13.0381	22.5732	42.5286	55.7169	56.5328	89.5247	96.9766	95.9172	5.60153	4.43087	5.54061	4.06931	3.3446	3.86183
Phatr3_EG00548	0	0	0	0	0	0	0	0	0	0	0	0	0	0.0882238	0	0	0	0	0	0	0	0	0	0	0	0	0	0	0	0
Phatr3_EG00549	52.192	30.1405	32.0829	49.0236	34.4102	35.8421	40.4349	56.6852	38.8751	44.2927	37.0674	33.0244	38.3866	39.9271	35.8183	32.2927	29.1379	34.8441	36.799	27.8579	32.7855	40.8921	40.1693	38.4528	41.5977	36.5983	34.8149	25.1947	26.6617	19.9602
Phatr3_EG00550	5.50481	4.61215	4.596	4.39598	5.29952	5.98983	4.71236	5.1853	5.15665	4.82237	4.90319	7.44518	5.48062	5.46418	8.18796	2.55294	2.46785	6.06589	3.34108	2.43556	3.74699	5.36473	4.82016	6.01772	8.1955	6.02054	5.05853	2.60696	5.28646	2.35779
Phatr3_EG00551	113.243	133.71	80.6669	91.1477	75.2842	71.6398	64.521	67.0174	83.9558	74.9912	80.1772	110.065	115.962	105.678	91.861	58.7463	59.7921	56.9991	56.7785	61.3213	49.5607	84.0067	83.6485	83.9837	58.5501	66.6918	82.2453	53.4852	49.9508	52.0301
Phatr3_EG00552	7.1546	6.33545	9.31929	7.07407	8.6258	10.4575	8.44446	7.10872	7.10029	7.9397	7.93612	8.62616	7.5262	8.4221	8.93207	9.34576	7.76889	9.74784	7.0313	7.23422	6.13798	7.65505	7.33156	5.75967	10.1895	11.3786	10.5646	11.2311	12.3122	12.7031
Phatr3_EG00553	3.50733	4.34726	2.74298	2.8508	3.16474	2.32923	4.31794	2.56186	6.0137	4.88265	3.28844	5.11811	3.98202	3.27531	5.60168	2.48943	0.436146	3.41206	3.76399	2.21858	3.39629	6.36566	4.60997	6.18714	9.11262	15.2438	12.2049	4.60732	4.34368	1.73372
Phatr3_EG00554	148.947	62.6654	37.8029	99.8006	68.4999	33.9174	48.5911	75.9113	72.6041	112.153	66.9691	49.3646	83.87	93.3168	60.8059	88.05	96.5004	90.4344	77.6746	58.0178	62.2965	93.6706	97.9084	79.5102	145.793	136.294	108.566	99.4495	70.8227	26.0511
Phatr3_EG00555	0.105484	0	0	2.98656	0.271263	0	0.523387	0	0.0818191	1.55005	0.361367	0	1.40027	1.36117	0.148882	0	1.32921	1.38107	1.68327	1.35832	0.0924161	2.45137	4.90096	3.32338	11.241	9.92266	5.46843	0.877586	0.0689473	4.10432
Phatr3_EG00556	18.1905	16.8214	10.7056	10.5112	10.8104	14.0866	13.8051	12.7931	12.3745	14.5553	14.2162	14.1442	14.0789	14.4218	14.9147	19.9269	17.7382	22.2768	7.89802	7.91282	7.23078	24.6423	22.7865	23.569	22.1409	21.2872	22.1183	18.8237	19.091	20.8963
Phatr3_EG00557	0	0	0	0	0	0	0	0	0	0	0	0	0	0	0	0	0	0	0	0	0	0	0	0	0	0	0	0	0	0
Phatr3_EG00558	34.7911	32.0833	22.4388	30.7219	21.828	26.356	30.7193	35.6699	33.2406	35.2649	30.6135	29.0136	30.0526	32.6521	26.6211	22.9797	22.1224	25.6622	30.4499	25.7831	24.3589	37.0763	38.0785	35.9787	27.5785	25.734	23.6627	14.9775	14.4185	16.169
Phatr3_EG00559	51.3856	63.3896	104.514	61.1893	64.2131	96.627	72.441	54.1999	65.6398	50.5137	69.5947	96.9855	62.5968	59.2817	85.8591	56.9337	62.6991	52.1479	63.6882	60.7186	61.2069	87.1611	69.49	79.742	118.36	111.805	116.891	65.2666	63.7499	59.9947
Phatr3_EG00560	350.195	392.649	388.511	278.182	443.72	401.397	385.523	323.156	341.095	293.843	350.267	378.059	314.023	346.19	381.358	286.713	146.574	342.61	390.372	404.807	457.088	332.504	251.329	320.595	320.347	398.829	454.992	433.809	445.88	462.717
Phatr3_EG00561	21.0658	15.7333	13.8378	15.7626	11.9087	12.6699	12.7365	13.0792	8.50639	11.0523	9.05546	12.1579	13.351	11.0497	10.7581	29.1164	26.4037	27.8326	24.1673	25.0218	22.858	9.23473	9.58596	8.71758	15.5658	17.235	16.6686	25.0299	24.3401	28.5619
Phatr3_EG00562	0	0	0	0	0	0	0	0	0	0	0	0	0	0	0	0	0	0	0	0	0	0	0	0	0	0	0	0	0	0
Phatr3_EG00563	24.4253	20.9773	21.3532	19.7093	24.7553	21.7006	22.3644	17.3374	21.8548	17.8083	21.5214	28.8184	22.0153	24.9925	23.027	11.9381	12.5536	12.0235	23.7737	26.1602	14.9509	39.96	39.6706	47.3601	37.0658	42.1145	45.3677	17.9808	18.2634	16.5745
Phatr3_EG00564	10.5516	15.7962	14.0417	9.82669	9.97255	16.051	20.3921	9.71828	15.0397	14.9088	17.4868	15.9175	8.30541	14.1831	14.2563	6.72493	8.45213	12.7106	13.5918	11.3808	14.2222	18.1864	13.4608	18.1364	18.7972	19.0393	23.5798	8.10326	9.49052	9.80111
Phatr3_EG00565	26.5414	35.85	30.5305	21.6609	37.7341	36.1123	34.8733	34.8793	33.8933	32.8185	29.4954	40.7123	23.3634	30.1508	34.9485	24.778	11.5987	31.6589	17.6475	18.0613	20.2758	50.349	37.9724	43.5032	62.8987	52.5279	71.6183	19.3886	34.6966	26.8167
Phatr3_EG00566	0	0.110758	0	0.193685	0.258017	0	0.0533388	0	0	0.33173	0	0.101774	0	0	0	0	0	0	0	0.193798	0.329637	0	0.174811	0.0504429	0	0	0	0	0	0
Phatr3_EG00567	11.0266	16.6806	38.672	14.8664	32.932	44.5178	45.0965	28.291	28.8488	19.4824	25.3032	21.2455	13.4322	11.9984	27.1119	22.0068	9.30445	28.4423	21.1802	17.0537	21.2379	52.9426	23.3286	33.3794	12.2059	5.96987	4.66827	18.9298	19.3911	14.4422
Phatr3_EG00568	16.9129	14.8265	17.7559	9.38932	18.1223	14.4529	16.4839	11.7766	10.7071	13.9798	17.1265	19.0901	16.5084	12.2362	12.3744	24.1698	12.4386	25.1894	15.3247	22.0991	22.4445	23.8661	17.1173	22.0914	34.6904	30.4513	32.1415	26.7968	40.3175	16.7689
Phatr3_EG00569	0.093025	0	0	0	0	0	0	0	0	0	0	0	0	0	0.196946	0	0	0	0	0	0	0	0	0	0	0	0	0	0	0
Phatr3_EG00570	118.899	197.41	542.993	178.033	541.154	494.79	451.025	405.941	317.324	500.005	356.267	279.624	222.427	260.437	366.417	128.324	94.8338	316.709	211.22	132.367	261.552	57.2271	56.6501	48.3295	79.5176	102.672	118.806	85.3103	152.462	153.33
Phatr3_EG00571	34.5189	19.4848	18.6465	21.1638	18.44	27.0643	29.4597	34.0862	32.476	36.5023	29.7154	25.8154	30.8743	28.8949	26.1527	11.4784	13.396	15.3228	20.4357	11.6948	15.8125	65.054	66.5573	55.9011	68.9923	67.0942	62.4232	13.0626	6.89204	10.3265
Phatr3_EG00572	60.9457	128.774	111.453	71.9229	95.1733	94.6105	91.9158	65.6676	113.849	87.9725	99.1942	145.057	96.9747	81.528	127.942	63.0164	38.6539	72.6917	61.6127	64.2259	81.4098	126.61	90.7488	132.377	129.682	100.751	141.307	68.589	80.2259	43.3151
Phatr3_EG00573	11.0125	7.23509	8.77753	8.10895	8.96978	12.9456	8.64336	12.5036	8.73828	10.3543	7.80552	10.6143	10.432	7.28224	9.58798	12.7191	13.3585	12.3809	13.1295	12.4965	13.4188	17.4601	15.6341	17.3664	12.3981	10.5135	9.60541	9.51303	12.1899	8.43509
Phatr3_EG00574	0	0.082805	0	0	0	0	0	0	0	0	0	0	0	0	0	0	0	0	0	0	0	0	0	0	0	0.0807952	0	0	0	0.0754818
Phatr3_EG00575	0	0.036998	0	0.215664	0.0430943	0	0.0356348	0.0410411	0.116984	0	0	0	0	0.608181	0.141913	0.398808	1.66292	1.0454	1.64905	0.345263	1.18922	1.809	0.905114	0.943605	1.96963	0.649799	1.0576	1.67301	0.92008	1.61884
Phatr3_EG00576	0.0990015	0.0242864	0.639606	0.254821	0.396034	0.46023	0.374265	0.215523	0.332761	0.121233	0.180885	0.223163	0	0.31938	0.18631	1.88487	0.935643	2.13492	0.468099	0.906556	0.983018	0	0	0	0.0517166	0	0.0991764	2.22387	3.40808	2.47951
Phatr3_EG00577	24.452	25.2691	23.164	18.7486	23.0123	22.6828	24.4475	27.295	28.6092	27.0431	29.451	25.0991	23.8747	27.941	23.3774	22.9093	26.7579	21.5279	21.0387	16.4174	23.0464	18.1762	17.5794	17.0986	16.0338	17.0594	16.1282	26.0821	23.5364	20.6687
Phatr3_EG00578	31.8469	40.4957	57.0788	43.0237	63.5149	52.7462	53.5675	43.7679	60.8592	46.1375	54.0667	63.0456	46.5589	50.955	52.6977	23.1243	15.322	30.8074	26.355	28.1112	28.6892	47.0746	34.8288	45.193	53.833	42.1408	55.7663	26.4955	37.8971	22.5707
Phatr3_EG00579	2.02842	2.42075	1.20422	1.317	1.78576	1.89319	1.78753	1.61117	2.08363	2.69873	2.87349	2.31707	1.59195	2.82971	2.47607	1.60911	1.83498	2.1111	1.38515	2.09431	1.8732	3.18508	3.72519	2.1866	2.62039	2.59819	3.0686	1.8244	2.54417	0.680387
Phatr3_EG00580	0.692688	0.254888	0.422654	0.891457	0.197925	0.102226	0.354607	0.314158	0.0298493	0.226196	0.0263668	0	0.446991	0.279327	0.135788	0.824246	0.848614	0.622395	0.204698	0.132145	0.202292	0.634673	0.737539	0.232169	0.392002	0.497403	0.144565	0.352178	0.276688	0.20653
Phatr3_EG00581	7.56573	14.0269	32.1849	12.0086	20.3292	24.8516	20.0692	10.7137	16.3864	11.0962	16.8671	26.5259	12.7956	14.5269	22.1577	9.3489	8.29608	8.26963	9.5966	12.6901	11.6508	11.2561	9.58223	9.48004	16.736	19.2446	17.2279	9.10268	9.41488	9.44824
Phatr3_EG00582	13.0023	17.1797	8.10832	9.38962	10.0698	5.66767	7.65064	6.2704	6.425	5.79094	7.18884	9.03034	14.8694	9.19077	6.5896	12.9429	11.3867	11.7537	10.6814	9.56747	11.3475	2.63439	2.91559	3.02872	14.3186	13.5544	17.0108	13.1146	15.7505	14.549
Phatr3_EG00583	22.3157	42.3134	39.9724	21.9993	37.6581	39.2292	42.6773	20.5753	42.5605	30.9917	39.3938	40.4197	30.4947	30.4196	38.6607	15.2729	11.3721	24.9375	17.301	22.7634	24.8415	38.9033	32.3754	39.3044	33.2576	29.0952	35.5709	28.7588	28.0284	19.8433
Phatr3_EG00584	20.612	9.2495	13.1541	18.3314	17.8841	17.1106	15.7684	19.2893	11.1135	12.0046	10.1613	9.09415	10.4275	8.41317	10.2	25.8228	18.8069	24.3926	26.2957	27.4052	28.4091	1.60172	1.0949	1.01101	12.8026	14.5302	20.8687	29.8006	31.7099	30.7749
Phatr3_EG00585	1.42028	1.2828	0.291959	0.387723	0.276699	0.171494	0.732169	1.26487	0.600901	0.0474331	0.530794	0.3056	0.0535622	0.104133	0.0455594	0.870621	1.7287	0.944687	0.972968	1.21927	1.5837	0.725948	0.824861	0.649143	1.8211	0.278147	1.60064	0.375971	0.717354	0.519711
Phatr3_EG00586	0	0	0	0	0	0	0	0	0	0	0	0	0	0	0	0	0	0	0	0	0	0	0	0	0	0	0	0	0	0
Phatr3_EG00587	7.10178	9.91567	6.81792	10.1931	7.11177	8.77146	8.98578	10.4032	9.57559	7.94878	12.9605	8.6625	7.43401	9.31405	9.64887	7.63448	9.67035	8.74101	10.003	6.72341	7.09424	11.6927	11.8724	12.0573	9.10125	4.28941	5.13628	4.58317	6.16033	5.92193
Phatr3_EG00588	16.7796	20.3502	18.1966	14.176	17.4657	15.18	17.2945	15.3057	13.7456	10.0641	15.368	13.026	20.4561	13.947	15.8289	12.0206	10.3158	10.2856	17.0008	19.8432	22.8763	20.7295	20.9321	28.4644	22.8748	19.7333	20.3897	15.8118	14.1572	11.3715
Phatr3_EG00589	58.5717	56.4532	81.0027	57.2481	73.5289	71.4413	68.5268	57.3925	68.9216	50.3699	62.9898	78.3734	61.8485	52.2036	67.3449	43.6259	32.4345	45.366	42.0424	50.9248	49.4205	56.1956	38.8488	59.0619	46.7427	45.1059	50.2573	40.3541	40.6226	39.5163
Phatr3_EG00590	44.3939	56.8854	37.6161	41.3059	52.1221	43.8349	44.7004	48.2562	41.7529	47.9636	42.9042	36.1016	47.1695	40.4215	42.4836	59.9103	49.7931	51.0528	50.045	53.9989	58.2177	38.5699	30.4428	34.1919	58.166	57.0392	60.2255	63.8379	54.2656	53.6938
Phatr3_EG00591	5.85419	4.54192	3.91885	3.81242	5.44146	5.29301	5.59946	3.77149	5.41618	5.02678	4.20437	5.17513	5.17891	4.86363	5.77394	5.73509	3.44403	5.29633	5.22122	5.75223	5.12896	5.63119	4.40355	5.65006	6.30047	5.64722	7.55147	5.95606	5.04818	2.46048
Phatr3_EG00592	0.571654	0.140234	2.46214	0.326974	0.163341	0.88582	0.945473	1.24447	1.33022	0.840025	1.82782	0	0.63238	0.61472	0.806843	2.56974	2.40115	3.08186	0.506792	1.47224	0.667781	0.571392	1.54934	2.42696	1.94104	1.36831	4.58131	1.58532	2.2419	2.04531
Phatr3_EG00593	0	0	0	0	0	0	0	0	0	0	0	0	0	0	0	0	0	0	0	0	0	0	0	0	0	0	0	0	0	0
Phatr3_EG00594	2.27743	2.37441	6.88163	2.62564	4.9009	7.26291	6.82715	6.04244	5.0971	3.67778	4.95754	6.09622	4.21205	3.80744	6.0605	2.67233	2.41019	4.73212	3.95393	2.24022	3.07608	3.21895	1.87378	3.22825	3.21588	1.99311	2.40622	4.10527	4.79143	3.89914
Phatr3_EG00595	0	0	0	0	0	0	0	0	0	0	0	0	0	0	0	0	0	0	0	0	0	0	0	0	0	0	0	0	0	0
Phatr3_EG00596	17.1864	17.8084	15.701	15.6333	12.35	14.0545	15.9241	16.4225	13.5111	15.6945	14.1735	15.7819	15.2141	15.7552	11.9563	16.2257	17.0246	16.4961	13.8653	12.9172	11.1962	15.7344	16.2889	14.5529	15.2344	15.4139	15.7869	12.7602	13.5137	13.745
Phatr3_EG00597	47.2936	67.5185	80.7151	48.6221	72.3776	75.0258	67.2552	55.1253	53.0638	50.5896	63.9475	58.4713	49.2545	57.705	57.6321	37.2243	33.6705	47.8542	60.4857	55.8449	63.5268	51.5895	37.2442	39.0285	46.5178	54.8511	60.331	49.0834	54.9476	66.6493
Phatr3_EG00598	0	0	0	0	0	0	0	0	0	0	0	0	0	0	0	0	0	0	0	0	0	0	0	0	0	0	0	0	0	0
Phatr3_EG00599	33.4388	44.7175	46.3002	31.3016	48.2713	50.514	49.5442	42.6362	54.8613	42.6365	51.777	48.1467	34.9327	42.1632	51.6954	32.6161	27.3805	39.7623	28.2606	28.7285	32.5565	34.1973	31.0876	27.4916	26.6911	30.4397	26.5116	27.2353	29.4256	33.0989
Phatr3_EG00600	8.36837	8.15112	12.4825	8.34124	11.0766	13.5668	15.4399	8.03722	7.92281	8.68026	8.68485	12.1503	10.3124	7.84089	13.4614	11.0316	4.94299	8.71971	8.29169	10.776	9.38024	20.2041	15.0807	16.7465	22.3717	26.9528	31.5293	9.82896	14.6398	12.4663
Phatr3_EG00601	0	0	0	0	0	0	0	0	0	0	0	0	0	0	0	0	0	0	0	0	0	0	0	0	0	0	0	0	0	0
Phatr3_EG00602	0	0	0	0	0	0	0	0	0	0	0	0	0	0	0	0	0	0	0	0	0	0	0	0	0	0	0	0	0	0
Phatr3_EG00603	25.4499	27.7306	24.411	20.4063	27.6155	29.1022	29.8077	28.6366	23.2525	27.4174	21.6094	24.2141	25.3899	23.4636	28.3912	39.3458	37.7506	46.1355	34.1895	36.726	33.1949	25.9845	27.7174	24.561	55.2581	56.8058	62.7597	49.9675	44.4616	50.5911
Phatr3_EG00604	11.2993	6.22177	10.4336	8.06711	7.75797	10.6531	11.1784	9.6889	9.33188	9.95442	11.6592	12.9917	9.37474	8.807	11.4926	8.70562	6.63689	10.2049	8.16757	5.30367	9.68589	22.2024	20.9145	24.0492	29.4279	25.6645	25.5499	10.1671	8.41284	6.83491
Phatr3_EG00605	4.2392	2.50607	0.808161	4.71035	3.21686	2.21529	3.39893	4.19826	2.31789	2.85938	2.28554	2.96072	3.22886	3.41893	1.07895	4.5206	4.21437	4.70998	2.64923	3.34093	5.6015	16.3586	19.3732	19.7057	10.6731	6.43747	6.68332	1.21417	1.81697	1.30539
Phatr3_EG00606	10.9851	5.10994	3.71589	9.60271	5.68543	2.78734	5.03186	8.33333	4.05937	7.19548	5.75144	4.27495	7.17945	7.60582	3.43734	3.57615	4.5298	5.90626	12.9084	9.74175	15.7075	25.2102	26.3921	28.8299	13.9265	15.4414	12.8083	2.41413	2.94659	3.47614
Phatr3_EG00607	47.0496	40.8822	32.0177	43.9618	34.9753	38.6387	40.5155	51.594	48.9646	46.247	44.1615	36.5529	40.0766	40.2933	37.5956	25.4976	25.851	26.6493	31.6911	28.2829	26.9436	32.0754	34.5402	30.1106	24.6415	23.194	18.6311	20.3672	17.7688	18.8335
Phatr3_EG00608	0	0	0	0	0	0	0	0	0	0	0	0	0	0	0	0	0	0	0	0	0	0	0	0	0	0	0	0	0	0
Phatr3_EG00609	30.4094	30.55	39.8047	42.4609	36.7491	35.6179	34.9307	34.5887	28.9599	30.6306	30.8815	32.2525	32.4268	32.8526	38.9687	21.119	16.3019	20.6032	29.5846	26.7168	24.5721	38.5322	38.1134	35.3016	51.2447	48.4837	42.9345	20.6004	24.7001	18.8043
Phatr3_EG00610	8.26992	4.9269	5.24108	11.285	5.87376	3.66139	7.14597	6.36548	8.49173	8.56452	7.23119	6.65771	7.25339	4.95465	9.78252	3.74879	3.41163	3.3969	3.14211	3.3807	3.65721	12.0449	12.6706	11.4569	12.9602	20.4735	13.2553	4.84895	2.72848	5.54791
Phatr3_EG00611	0.991399	0.486407	0.480376	0.744266	0.460326	0.246897	0.878411	1.38263	0.768985	1.24437	0.650965	0.25141	0.959625	0.63299	0.612185	0.983075	0.74826	0.540839	0.329592	0.212771	0.542864	0.495473	1.10357	0.443051	0.323681	1.00853	0.806936	0.412404	0.702009	0.249407
Phatr3_EG00612	0	0	0	0	0	0	0	0	0	0	0	0	0	0	0	0	0	0	0	0	0	0	0	0	0	0	0	0	0	0
Phatr3_EG00613	15.7161	12.3372	9.56997	13.6079	8.26897	11.3729	11.3448	14.3048	14.4322	15.6882	14.0604	13.4864	14.4181	17.5411	11.5754	7.70967	9.73126	8.8484	10.1214	8.28116	8.29315	10.9691	12.5057	11.5766	10.5595	10.8443	9.41918	9.55844	8.95008	11.6339
Phatr3_EG00614	0	0	0	0	0	0	0	0	0	0	0	0	0	0	0	0	0	0	0	0	0	0	0	0	0	0	0	0	0	0
Phatr3_EG00615	30.9508	37.2953	30.9623	30.7712	28.0814	30.1366	27.0454	31.9189	26.6374	27.1168	24.1896	29.9165	32.0722	30.8595	28.2097	60.7229	88.9341	57.3635	47.5848	46.1626	50.4872	42.3303	47.51	43.8803	62.4442	63.3227	61.5359	43.7724	43.1076	47.1777
Phatr3_EG00616	696.966	848.295	354.739	230.122	293.991	356.389	307.939	342.149	808.406	580.787	678.145	756.979	664.216	659.942	884.651	253.549	184.796	293.756	529.079	452.896	482.958	848.067	827.404	1140.87	650.958	639.31	660.396	306.593	442.879	153.823
Phatr3_EG00617	7.26646	6.25715	11.944	8.82146	10.339	11.3912	12.754	8.43403	8.857	8.13547	9.44936	12.2346	8.1614	10.4052	12.663	10.7444	9.81055	13.1343	11.4816	12.0517	12.8625	15.4156	8.35419	10.1065	23.5499	22.7883	31.7912	18.6709	19.4507	21.9197
Phatr3_EG00618	0	0	0	0	0	0	0	0	0	0	0	0	0	0	0	0	0	0	0	0	0	0	0	0	0	0	0	0	0	0
Phatr3_EG00619	28.2433	24.1817	39.3558	29.1099	40.3504	40.5286	38.3119	34.6002	26.6894	25.4983	34.4274	31.233	26.1281	33.3784	33.0108	69.3234	67.4282	75.7193	38.8836	38.9837	55.117	15.3883	14.7305	12.4485	26.6436	28.5257	31.5386	107.197	112.236	80.3952
Phatr3_EG00620	2.98463	3.37485	5.62405	2.92082	3.77104	6.59669	5.57545	3.23604	3.38817	3.78048	3.32305	5.39274	4.78487	3.91156	4.53071	4.66133	4.11355	5.00436	3.7347	3.97677	4.33091	5.78008	5.60644	6.62741	6.80896	6.89842	8.304	6.28536	4.75519	5.56877
Phatr3_EG00621	1.23976	1.34175	0.56538	0.250276	0.37508	1.21078	1.08554	0.535815	1.13133	0.910891	0.649568	1.08496	0.968087	0.529343	0.720514	0.925628	0.229739	0.449325	0.646525	1.56514	1.40564	0.874723	0.931788	1.17327	1.77145	1.36155	1.04105	0.910089	1.00101	0.929544
Phatr3_EG00622	15.3415	13.4418	14.0166	15.795	14.5902	15.5312	17.3991	17.8397	13.249	16.3221	14.1863	15.3168	15.8554	16.2115	15.1914	16.9136	17.0486	15.8718	14.4897	13.5954	12.8483	14.0908	13.8069	13.7661	14.5201	14.4861	13.0512	16.271	16.6128	16.1915
Phatr3_EG00623	2.1435	3.37509	1.03057	1.24029	0.811883	0.893829	1.23669	0.691811	2.43593	2.08766	2.15173	2.69679	2.72964	2.5328	2.42734	0	0	0.0767834	1.2374	1.24102	0.829795	1.00898	0.376361	1.00247	0.117181	0.0357953	0.149811	0.248834	0.619072	0.334413
Phatr3_EG00624	508.955	548.92	517.618	475.462	524.57	633.431	652.7	693.746	559.756	577.798	565.134	489.134	483.095	520.406	481.497	880.106	1142.36	731.454	439.327	348.525	403.151	568.928	722.348	521.149	636.951	660.469	577.168	510.564	468.33	545.184
Phatr3_EG00625	0	0	0	0	0.035785	0	0	0.0340801	0	0.0306723	0.114412	0	0	0	0	0.0993496	0	0.0321513	0.0370096	0	0	0	0	0.0279842	0.0327112	0.029977	0	0.0347313	0	0.0280056
Phatr3_EG00626	0.243723	0.0377613	0.140885	0.143073	0.186929	0.136301	0.209127	0.240855	0.0696484	0.179072	0.210935	0.0520472	0.223496	0.144836	0.162945	0.111935	0.191948	0.13831	0.136465	0.0550602	0.123623	0.403883	0.156448	0.111785	0.23118	0.396081	0.134927	0.0853764	0.134152	0.0172108
Phatr3_EG00627	40.4604	38.1437	67.1754	60.4902	51.2348	55.3005	42.6363	50.1419	61.9784	57.075	50.7872	69.2402	48.6932	53.2758	54.9101	24.3873	22.8609	31.4056	18.695	17.9395	20.256	36.1881	26.228	34.8289	35.8844	31.7447	33.7872	26.4748	27.9822	21.1349
Phatr3_EG00628	0	0	0	0	0	0	0	0	0	0	0	0	0	0	0	0	0	0	0	0	0	0	0	0	0	0	0	0	0	0
Phatr3_EG00629	19.8693	17.1632	14.8192	14.217	15.9799	19.9712	18.7604	19.1641	16.6018	15.6132	17.1879	12.5545	15.7849	12.6836	15.1047	14.1188	13.715	11.344	18.431	15.1473	16.8701	11.272	12.2524	14.3992	14.9078	13.7719	12.3346	14.6158	16.2966	14.4102
Phatr3_EG00630	8.91636	11.1552	3.24027	6.11997	6.11452	4.95916	10.7442	13.2842	7.95343	10.4818	8.5528	4.14537	4.62353	8.00006	5.74178	4.33233	5.00334	8.84131	7.41064	6.21921	4.88236	6.85131	8.15594	6.79885	2.79465	1.12046	0.753647	2.87451	2.4769	0.523388
Phatr3_EG00631	0	0	0	0	0	0	0	0	0	0	0	0	0	0	0	0	0	0	0	0	0	0.12474	0	0	0.130384	0	0	0	0	0
Phatr3_EG00632	0	0	0.120199	0	0	0	0	0	0	0	0	0	0	0	0	0	0	0	0	0	0.163002	0	0.108053	0.0311793	0	0	0	0.11609	0	0
Phatr3_EG00633	15.7787	19.1396	12.2942	9.86408	10.2631	8.3724	11.3529	10.4861	9.40974	10.1367	13.7445	12.6541	9.7361	14.8997	13.3174	27.1724	22.2932	24.6707	11.3172	12.1841	10.559	11.5908	13.7687	13.0752	17.1477	20.0985	23.2928	23.8138	31.9249	39.3088
Phatr3_EG00634	0	0	0	0	0	0	0	0	0	0.0358688	0	0	0	0	0.034452	0	0	0	0	0	0	0	0.0283527	0	0	0	0	0	0	0
Phatr3_EG00635	0	0	0	0	0	0	0	0	0	0	0	0	0	0	0	0	0	0	0	0	0	0	0	0	0	0	0	0	0	0
Phatr3_EG00636	11.5816	13.3841	9.46567	10.0165	9.05066	11.3672	9.0006	12.1508	10.7512	11.0725	10.4848	12.9589	10.728	13.7296	9.81447	10.1099	9.67077	8.84807	7.29861	9.58308	8.43534	11.9947	11.8048	13.3447	13.3757	13.7606	12.2311	10.0224	9.39421	6.83348
Phatr3_EG00637	3.10524	1.47098	0.645661	1.77613	0.7037	0.260738	0.834889	1.28207	3.79285	1.65213	2.05422	1.85853	1.48065	3.36796	1.71281	0	0.0281101	0.0824667	0.189856	0.551534	1.87624	1.76596	1.55469	2.05765	0.0559352	0.179409	0	0.0296947	0	0.0478888
Phatr3_EG00638	0	0	0	0	0	0	0	0	0	0	0	0	0	0	0	0	0	0	0	0	0	0	0	0	0	0	0	0	0	0
Phatr3_EG00639	0	0	0	0	0	0	0	0	0	0	0	0	0	0	0	0	0	0	0	0	0	0	0	0	0	0	0	0	0	0
Phatr3_EG00640	17009.1	9251.36	5837.96	18280.3	13273.7	4476.51	7105.25	10886	11332.6	16081.5	10060.8	6775.59	16002	11690.2	7660.82	14420.4	13668.8	11565.8	12343.1	8938.02	8929.98	14784.2	12894.1	10108.4	21764.2	17589	11647.5	16007.2	6784.21	3183.76
Phatr3_EG00641	0	0	0	0	0	0	0	0	0	0	0	0	0	0	0	0	0	0	0	0	0	0	0	0	0	0	0	0	0	0
Phatr3_EG00643	44.3752	64.2244	85.3685	56.4378	61.6452	68.1248	55.3513	40.2253	59.4525	43.4013	60.1596	81.8968	59.1187	57.0362	84.4196	63.4486	47.3652	63.4699	73.8999	69.7225	65.3134	59.0644	41.0485	49.1453	71.0584	67.0994	71.3196	79.4194	92.0464	66.7738
Phatr3_EG00644	1.36317	1.81534	2.26463	1.72649	1.44674	1.4226	1.74846	1.48379	3.17206	1.62159	2.00142	3.81904	1.83112	2.14645	2.3363	2.36874	2.65841	3.04961	1.3236	1.44887	2.44547	3.30905	3.43067	3.56814	3.10271	3.54256	4.29183	2.0522	2.84275	1.34996
Phatr3_EG00645	68.3031	74.9973	57.8795	53.4906	50.7438	55.0547	55.3964	55.5545	55.7444	62.955	58.0776	68.7604	70.0448	70.4658	66.219	73.8168	90.0786	67.2324	50.0125	46.3531	50.2854	126.928	142.889	123.513	221.987	236.869	215.113	66.7384	62.8635	69.9192
Phatr3_EG00646	0	0	0	0	0	0	0	0	0	0	0	0	0	0	0	0	0	0	0	0	0	0	0	0	0	0	0	0	0	0
Phatr3_EG00647	0	0	0	0	0	0	0	0	0	0	0	0	0	0	0	0	0	0	0	0	0	0	0	0	0	0	0	0	0	0
Phatr3_EG00648	0	0	0	0	0	0	0	0	0	0	0	0	0	0	0	0	0	0	0	0	0	0	0	0	0	0	0	0	0	0
Phatr3_EG00649	31.6392	41.7959	36.6913	36.9348	31.0902	35.9224	33.2493	34.1838	38.3081	36.125	32.391	38.9026	36.4636	35.5046	35.3723	32.9112	27.6674	33.0275	37.7086	40.0321	36.1708	36.7348	33.8265	34.006	37.7921	35.4776	34.3732	35.0969	30.7683	26.0694
Phatr3_EG00650	0	0	0	0	0	0	0	0	0	0	0	0	0	0	0	0	0	0	0	0	0	0	0	0	0	0	0	0	0	0
Phatr3_EG00651	10.1149	6.19336	7.42352	7.84514	5.20231	5.69629	4.93274	6.73805	6.08824	4.04286	6.98576	7.16844	6.98216	6.98297	8.16606	1.92575	2.67662	4.17549	2.86951	4.09852	4.18278	4.73159	4.13561	5.3701	2.91667	3.7769	2.37106	3.0968	3.17347	1.68283
Phatr3_EG00652	0	0	0	0	0	0	0	0	0	0	0	0	0	0	0	0	0	0	0	0	0	0	0	0	0	0	0	0	0	0
Phatr3_EG00654	11.6871	13.743	14.7318	7.5204	11.4883	14.5949	16.073	8.97057	13.3022	9.56695	15.6235	15.506	11.3828	14.5996	14.568	15.2673	9.15438	18.589	15.7669	14.2317	18.364	20.7129	19.2929	16.861	24.039	29.5554	29.5876	15.9588	20.5092	16.8738
Phatr3_EG00655	35.874	24.0237	24.5631	37.8631	26.3026	20.2458	23.3121	28.4865	29.8432	36.4091	29.9093	26.7044	37.4368	31.8013	24.8146	28.4212	25.9477	27.9881	34.4505	29.4852	36.7738	35.8547	36.3929	36.9318	52.272	47.3501	44.8634	24.1794	24.8967	16.6257
Phatr3_EG00656	0	0	0	0	0	0	0	0	0	0	0	0	0	0	0	0	0	0	0	0	0	0	0	0	0	0	0	0	0	0
Phatr3_EG00657	21.5305	33.7489	29.8172	20.6513	24.1348	24.7107	26.3226	22.0535	25.9496	27.1224	31.2437	30.1899	27.6041	30.9591	27.9211	27.1233	21.7394	23.2998	30.1812	34.976	27.9886	32.2258	31.6776	30.1732	27.6276	35.0704	33.0718	31.9365	33.1738	30.0975
Phatr3_EG00658	0	0	0	0	0	0	0	0	0	0	0	0	0	0	0	0	0	0	0	0	0	0	0	0	0	0.0752416	0	0	0	0
Phatr3_EG00659	0	0	0	0	0	0	0	0	0	0	0	0	0	0	0	0	0	0	0	0	0	0	0	0	0	0	0	0	0	0
Phatr3_EG00660	0	0	0.0166288	0	0	0.05128	0	0.0105062	0.0299469	0	0	0	0	0	0	0.0102091	0	0.00991158	0	0.011048	0.0451007	0.00964768	0	0.0172539	0.110926	0.0369651	0	0	0.00841188	0.0172671
Phatr3_EG00661	0	0	0	0	0	0	0	0	0	0	0	0	0	0	0	0	0	0	0	0	0	0	0	0	0	0	0	0	0	0
Phatr3_EG00662	0	0	0	0	0	0	0	0	0	0	0	0	0	0	0	0	0	0	0	0	0	0	0	0	0	0	0	0	0	0
Phatr3_EG00663	9.24014	12.2889	16.0328	6.00244	12.7297	18.6284	16.3741	10.7223	12.8497	10.5715	12.2098	13.4344	12.3208	8.25065	13.8801	9.31962	13.099	14.8936	17.0271	14.7882	11.9119	10.143	7.8963	6.99043	7.8092	11.1375	11.3061	10.9821	14.2794	12.2205
Phatr3_EG00664	12.7331	24.1515	13.5691	8.55945	20.9295	23.0144	15.7249	12.3237	12.1165	10.3199	18.9774	19.4405	19.8216	11.2221	23.1594	23.9506	17.8852	50.3469	16.8743	17.9177	18.5161	51.7617	32.0196	40.0377	88.7669	101.519	113.617	22.3882	26.2551	42.7982
Phatr3_EG00665	16.3314	17.6448	17.6224	16.0987	18.1693	13.7302	15.0243	11.6303	17.2494	13.148	21.0698	18.5633	11.5316	14.2922	15.2035	11.9906	13.8198	24.0851	16.0186	12.3793	14.3082	7.68438	9.98931	8.50186	15.7918	8.73301	13.8366	19.3688	25.4375	24.243
Phatr3_EG00666	10.4472	6.68257	5.70871	5.94768	7.44891	9.0454	8.06275	8.20992	7.23254	10.6889	7.89392	5.38119	7.93872	7.28393	6.61478	12.78	8.95842	12.4075	10.517	9.01054	9.83735	13.0287	12.5319	14.1374	15.416	15.4245	17.7159	11.941	14.0721	12.6416
Phatr3_EG00667	0.0319518	0.00587865	0.0258034	0.00685341	0.0205419	0	0	0.0456475	0.0247836	0.017607	0.0164191	0.0108036	0.0265095	0.0193269	0.00563717	0.0316835	0.0251642	0.0307601	0.0141632	0.0137148	0.090979	0.0778468	0.0278351	0.00535466	0.118924	0.0344158	0.0480124	0.0398741	0.0261058	0.021435
Phatr3_EG00668	6.3173	9.17756	4.18735	3.16756	7.10308	7.2465	8.6068	6.29582	6.04552	7.41439	6.12717	7.21252	5.24128	6.88145	7.23731	7.87507	5.94451	9.60432	8.72809	8.31089	8.12235	9.04108	10.1491	13.4192	15.1716	10.9578	13.2528	10.3068	9.33087	5.28373
Phatr3_EG00669	0	0	0	0	0	0	0	0	0	0	0	0	0	0	0	0	0	0	0	0	0	0	0	0	0	0	0	0	0	0
Phatr3_EG00670	17.863	23.3709	17.8909	17.4343	14.8262	17.8257	18.6242	19.135	19.5737	19.166	15.7359	19.7494	22.9756	20.3522	23.278	11.9961	13.3984	19.2895	20.1095	15.0914	17.389	17.5006	10.9782	15.2055	20.2919	20.1568	22.3683	23.1963	17.4211	19.3384
Phatr3_EG00671	14.2125	11.8593	11.9909	13.5825	10.8462	13.2908	12.7204	12.9624	12.1053	12.786	12.5305	12.4153	14.0363	12.9202	12.5728	16.3635	14.8778	17.6699	13.731	13.0427	13.6317	12.6826	12.4808	12.402	18.2461	17.0433	17.868	15.1661	17.3438	13.2991
Phatr3_EG00672	30.4727	26.2761	27.4183	22.4698	26.9342	27.7065	25.6093	24.343	15.952	11.8673	17.4512	26.3115	21.3489	19.4607	25.3813	16.3404	12.2572	21.1523	31.8269	26.9177	29.1326	33.7759	26.8314	38.8817	18.9586	20.2148	28.2993	14.1722	19.8324	19.1706
Phatr3_EG00673	0	0	0.0867345	0	0	0	0	0.109598	0	0	0.0919843	0	0	0	0	0	0	0.103396	0	0	0	0	0	0	0.105196	0	0	0	0	0
Phatr3_EG00674	0	0	0	0	0	0	0	0	0	0	0	0	0	0	0	0	0	0	0	0	0	0	0	0	0	0	0	0.0992824	0	0
Phatr3_EG00675	0	0	0	0	0	0	0	0	0	0	0	0	0	0	0	0	0	0	0	0	0	0	0	0	0	0	0	0	0	0
Phatr3_EG00676	0.0778957	0.0191089	0.0922626	0.0779707	0.0111288	0	0.0736192	0.211971	0.12084	0.162159	0.0533711	0.0702352	0.0753991	0.0314115	0.0458098	0.082391	0	0	0.287739	0.111452	0.0227486	0.23358	0.165879	0.174056	0.0406913	0.0372901	0.126804	0.0108011	0.0339433	0
Phatr3_EG00677	10.2898	15.586	10.2355	10.4632	10.9672	12.7269	11.5386	7.15572	12.1198	12.5204	11.1534	12.3705	9.44052	13.1287	12.6021	12.6975	8.48977	12.2017	15.059	14.0213	13.0694	6.8567	8.69525	7.18963	14.5898	17.2406	18.3662	9.5119	12.0991	11.651
Phatr3_EG00678	5.76971	2.38594	1.06502	4.8088	2.44936	1.02178	2.29803	2.96069	1.96061	2.4224	1.95777	0.260115	1.73243	2.12722	0.465342	5.40523	4.54403	6.5173	2.67932	1.98125	0.962847	4.61366	4.43594	3.86768	5.98493	5.24793	5.90377	3.01726	3.44801	3.2071
Phatr3_EG00679	21.1671	12.4187	13.2935	27.1481	18.2458	11.978	13.5243	20.4949	16.3573	23.4222	15.7575	11.5045	22.1359	18.6593	12.6033	10.7622	12.2819	13.3449	23.0945	15.2977	14.8531	24.0308	23.706	18.6769	26.9232	22.764	19.2024	8.05975	7.61914	8.71815
Phatr3_EG00680	0	0	0.623072	0	0.723369	0.400298	0.598156	0.19683	0	0	0.412991	0.570661	0	0.0972262	0.0850753	0.191265	0.85449	0.18569	0.641248	0.620945	0.422474	0.722985	0.140027	0.646493	1.03908	0.779096	1.44919	0.300887	1.10316	0.161747
Phatr3_EG00681	91.4012	82.14	51.4138	86.3723	56.6776	60.6269	70.562	99.899	96.2192	94.5323	88.7983	67.0338	82.3642	81.0977	68.9169	48.0895	45.4745	56.4212	53.4938	44.4765	51.6675	59.7132	68.78	60.4274	25.5962	23.6057	22.53	21.9578	21.2398	16.9729
Phatr3_EG00682	17.7981	16.2136	18.8364	16.5287	16.8733	19.845	21.0923	19.6391	16.8068	19.0507	16.5402	17.9593	16.6906	17.7456	17.5883	21.8987	18.5612	23.1972	17.2401	16.8622	18.6286	20.9144	20.6165	20.0782	24.0499	24.026	24.4562	23.2455	23.6137	22.9708
Phatr3_EG00683	0	0	0	0	0	0	0	0	0	0	0	0	0	0	0	0	0	0	0	0	0	0	0	0	0	0	0	0	0	0
Phatr3_EG00684	31.5045	41.4549	46.3433	29.04	46.2773	49.591	51.1991	36.9915	37.8922	28.3116	38.8337	42.9801	33.7896	36.2231	45.0289	28.3532	18.8052	38.7372	36.4149	39.5841	42.5816	43.6849	36.6228	51.5271	44.5286	43.205	54.7933	47.0712	47.082	44.0756
Phatr3_EG00685	27.8477	39.1254	31.9183	25.9329	25.0878	28.352	27.0802	25.74	29.3954	27.9008	27.1485	36.7817	31.3788	30.8737	31.6983	15.0317	10.2711	15.4798	22.1376	22.227	18.0127	24.4706	20.6286	26.7413	19.2359	19.7214	22.7095	15.0626	18.2522	17.5495
Phatr3_EG00686	0	0	0	0.0492048	0	0.0761731	0	0	0	0	0	0	0.23791	0	0	0	0	0.0441691	0	0	0	0	0	0.153777	0	0	0.0430888	0	0	0.153895
Phatr3_EG00687	0	0	0	0	0	0	0	0	0	0	0	0	0	0	0	0	0	0	0	0	0	0	0	0	0	0	0	0	0	0
Phatr3_EG00688	127.593	173.456	143.417	98.9292	158.895	152.366	156.43	116.025	128.384	112.843	124.333	148.52	134.58	127.677	137.984	108.246	82.4374	123.38	117.306	133.571	144.805	163.847	123.161	146.907	123.307	119.193	149.388	120.306	145.484	95.8996
Phatr3_EG00689	0	0	0.0706725	0	0.0937701	0	0.155078	0	0	0	0.1499	0.443847	0.635307	0.352895	0	0	0.0861523	0.252745	0.872809	0	0.287517	0	0.889434	0.293316	0	0	0.0821879	0	0.429006	0
Phatr3_EG00691	6.49329	9.15912	7.39958	4.17828	6.26184	8.8041	6.07288	4.4174	5.24641	4.307	4.51074	8.29418	4.19012	4.29131	7.25543	6.72493	6.10826	5.62599	3.43794	3.71619	4.74074	5.00295	3.61399	5.74318	4.09864	6.08739	4.87857	6.75272	5.65895	5.20306
Phatr3_EG00692	0	0	0	0	0	0	0	0	0	0	0	0	0	0	0	0	0	0	0	0	0	0	0	0	0	0	0	0	0	0
Phatr3_EG00693	0	0.432026	0	0	0	0	0	0.0599047	0	0	0	0	0	0	0	0	0	0	0	0.377966	0	0.11002	0	0	0.114997	0	0	0	0	0
Phatr3_EG00694	0.347476	0.511443	0.577258	0.212945	0.638267	0.395588	0.703713	0.445762	0.962577	0.255302	1.29242	1.10775	0.782503	0.320274	0.840744	0.275646	0.547321	0.0382304	0.352057	0	0.0434899	0.8931	0.403609	0.499131	0.544545	0.178225	0.447544	0.495578	0.0648916	0.366309
Phatr3_EG00695	0	0	0	0	0	0	0	0	0	0	0	0	0	0	0	0	0	0	0	0	0	0	0	0	0	0	0	0	0	0
Phatr3_EG00696	28.6691	32.9233	19.8449	21.8942	26.6007	23.2237	26.2391	19.8037	20.4046	21.0641	14.6782	23.5417	26.7918	24.7732	21.6772	13.1208	9.42851	12.2531	22.3439	23.5297	21.3913	20.193	18.0225	20.802	24.0689	25.4505	34.6767	25.1621	22.4456	16.4852
Phatr3_EG00697	6.16962	10.8199	22.1346	11.9382	9.00193	21.4453	14.4222	7.07275	13.8474	11.3808	13.6709	22.3699	12.1979	8.25774	22.233	5.41492	5.3759	5.2571	8.61172	5.6345	4.94529	24.5032	10.8257	15.7511	19.8517	13.008	19.9223	7.97238	13.385	9.24652
Phatr3_EG00698	15.6364	14.5761	8.92345	7.67668	11.8398	13.2687	12.6844	11.5594	15.8344	13.3395	13.8085	19.092	13.4776	16.9545	13.4256	11.5772	18.2668	11.2397	9.31852	12.9013	6.39302	26.1139	28.7067	29.9312	10.1422	11.6024	14.424	16.4057	13.0594	18.2405
Phatr3_EG00699	0	0	0	0	0	0	0	0	0	0	0	0	0.138055	0	0	0	0	0	0	0	0	0	0	0	0	0	0	0	0	0
Phatr3_EG00700	15.4175	17.2586	12.0214	7.95691	14.3299	13.5733	12.3938	10.9949	13.2416	11.8486	13.6799	12.5032	12.6934	11.9578	17.7586	9.13768	7.90878	12.2379	14.0871	16.0752	15.6812	12.7092	7.85624	11.8397	9.8127	12.6404	15.6667	12.2371	14.9037	18.6251
Phatr3_EG00701	29.0955	26.6848	23.5475	26.3649	29.2503	22.202	24.3653	22.2135	19.0099	22.1162	28.0728	21.588	31.0741	27.5709	29.7573	28.8637	21.2815	28.3612	29.9169	30.2105	22.1877	48.1929	34.5622	35.6801	54.4603	54.2853	57.7903	34.4014	34.6262	36.0867
Phatr3_EG00702	28.6581	30.6461	34.1579	19.6702	41.01	43.8124	42.9488	29.6024	35.8384	28.0175	34.3019	30.375	22.7093	27.8298	39.7057	37.9519	18.3325	42.6113	47.4946	41.1709	40.7875	42.0029	30.1628	40.3034	34.0961	38.8057	39.0205	41.0675	47.8617	46.3765
Phatr3_EG00704	32.5874	37.1401	22.7898	24.7154	21.1236	27.0158	27.1673	29.8342	28.797	27.6828	30.5774	29.0742	28.597	29.2991	28.2915	34.4576	42.1569	37.7222	23.3127	23.479	23.4441	44.8069	47.0688	45.2338	44.8823	47.4015	43.3903	28.676	27.8189	36.002
Phatr3_EG00705	3.89982	3.2921	2.2231	4.33002	3.63791	1.67581	4.06514	4.68187	2.31318	2.19113	2.43624	0.930786	2.95008	3.88527	3.96632	4.73148	4.15538	4.59358	3.7624	1.96934	4.72309	4.81522	4.46321	4.61332	3.59506	3.29456	2.49915	3.53079	2.9239	4.07822
Phatr3_EG00706	0	0	0	0	0	0	0	0	0	0	0	0	0	0	0	0	0	0	0	0	0	0	0	0	0	0	0	0	0	0
Phatr3_EG00707	257.451	247.341	338.221	152.043	310.672	366.793	222.265	230.97	190.338	122.88	190.982	206.472	146.211	162.574	183.335	258.218	149.356	224.343	1493.81	1573.19	1663.43	121.317	84.6947	133.477	921.773	797.36	1065.06	276.03	442.251	165.447
Phatr3_EG00708	0	0	0	0	0	0	0	0	0	0	0	0	0	0	0	0	0	0	0	0	0	0	0	0	0	0	0	0	0	0
Phatr3_EG00709	5.72364	15.4449	8.34375	7.49197	4.52892	2.33913	1.76846	1.37781	1.47986	1.29395	2.8658	4.3668	5.11403	0.828536	3.46959	60.5395	40.8587	51.5977	146.892	151.754	136.294	50.609	27.9568	48.4519	4.59988	3.37232	3.85926	115.322	161.541	89.8398
Phatr3_EG00710	0	0	0	0	0	0	0	0	0	0	0	0	0	0	0.0232239	0	0	0	0	0	0	0	0	0	0	0	0	0	0	0
Phatr3_EG00711	0	0	0	0	0	0	0	0	0	0	0	0	0	0	0	0	0	0	0	0	0	0	0	0	0	0	0	0	0	0
Phatr3_EG00712	0	0	0	0	0	0	0	0	0	0	0	0	0	0	0	0	0.348917	0	0	0	0	0	0	0	0	0	0	0	0	0
Phatr3_EG00713	47.7261	53.5779	48.3484	38.3967	54.5257	52.4528	54.9591	48.9259	43.9677	47.5977	47.3615	48.6233	52.9042	52.121	52.5917	85.8995	93.4142	90.8376	71.5819	60.3488	66.7648	56.2187	49.5289	51.005	58.8235	66.2106	72.715	90.1856	87.27	89.3335
Phatr3_EG00714	0.0782396	0.0575797	0.151642	0.134254	0.938943	0.259796	0.0554582	0	0.060687	0.0574852	0	0.211636	0.194739	0.252402	0	0.744793	0.0616189	0	0.416174	0.604496	0.754018	0.527875	1.81758	0	0.980903	0.393274	0.881751	0.650924	0.920516	0.367411
Phatr3_EG00715	118.691	218.374	187.71	142.378	167.334	180.728	145.185	145.791	181.357	172.596	171.775	174.556	171.419	166.078	186.815	83.367	71.5144	111.514	142.369	145.645	163.082	154.578	126.217	147.801	84.4995	107.622	126.332	106.518	112.868	105.152
Phatr3_EG00716	47.2706	38.2169	27.0521	48.4551	30.4532	28.6878	33.1112	46.4014	40.7121	48.218	38.4948	35.6168	54.7494	45.0422	33.4775	34.8655	36.9542	31.5612	30.8028	22.8107	22.4365	39.8493	46.5065	39.1676	54.1009	50.4202	40.2525	27.7926	22.6011	29.1946
Phatr3_EG00717	0.12293	0.0666612	0.104499	0.199837	0.138652	0.0859346	0.055033	0.28522	0.095351	0.152118	0.124123	0.105007	0.139567	0.0521805	0.150675	0.148843	0.178344	0.109624	0.19502	0.149965	0.141711	0.160059	0.202909	0.121439	0.425855	0.241589	0.247914	0.220694	0.0803505	0.125872
Phatr3_EG00718	36.0731	57.3937	42.0009	41.7691	44.4201	37.3228	38.1425	38.4432	49.564	51.8255	49.4203	53.0186	68.6545	67.6473	57.3897	89.0733	108.909	80.1643	41.4682	49.1293	52.6253	84.5604	96.0588	70.564	160.754	172.363	142.27	64.4266	67.7745	65.9538
Phatr3_EG00719	20.3067	21.6487	27.1105	19.8258	24.5433	22.9851	25.0892	19.5498	18.8306	18.3617	23.7892	29.0829	30.9941	30.5146	25.6268	9.50477	10.3879	9.52386	32.0959	43.3661	41.2535	85.1384	83.5574	82.3478	80.9299	85.1467	66.7284	9.74627	9.81632	9.32226
Phatr3_EG00720	16.1479	14.992	14.3379	15.0148	17.131	13.4552	14.0679	12.2361	9.95593	11.5196	12.4634	12.9919	16.8556	15.3386	15.6423	55.8158	54.0006	52.6159	31.3967	25.0709	32.1159	16.2439	15.3899	13.2301	37.4617	36.2134	35.5466	63.406	54.7403	50.9238
Phatr3_EG00721	0.521214	0	0	0.149062	0	0.0576899	0	0	0.0673804	0	0	0	0	0	0	0	0	0	0	0	0	0	0	0	0.0680681	0	0	0	0	0
Phatr3_EG00722	19.353	19.1205	21.7702	20.5111	19.1484	21.8406	21.5003	19.8263	22.8995	22.3605	20.5572	21.4187	20.0865	19.3624	20.8702	20.0685	21.199	19.6394	16.3273	14.8331	16.3792	20.4061	20.5253	19.8752	28.4061	26.8311	27.2751	20.584	21.2482	18.2781
Phatr3_EG00723	0.583416	0.644039	0.235575	0.0625691	0.37508	0.145293	0.310155	0.35721	0.45253	1.28596	0.349767	0.0986327	0.66556	1.17632	0.97784	0	0.0574349	0	0.452568	0.250422	0.127785	0.820053	1.35533	1.07549	2.00003	1.46628	0.712295	0.0606726	0	0.0978468
Phatr3_EG00724	6.37194	9.11173	5.31794	6.43969	4.64567	4.72858	6.25251	7.34919	11.0809	6.91422	10.5028	7.51388	8.10866	7.69934	8.35338	0.881434	0.339318	2.51484	1.3268	1.59626	1.92708	5.30374	4.72788	4.97061	0.444207	0.113982	0.255555	0.641429	0.607689	0.47158
Phatr3_EG00725	0	0	0	0	0	0	0	0	0	0	0	0	0	0	0	0	0	0	0	0	0	0	0	0	0	0	0	0	0	0
Phatr3_EG00726	7.64563	7.26967	6.89235	6.27156	8.04415	7.89831	9.42446	6.78997	7.34018	7.62063	6.71393	9.00461	7.44156	7.82329	10.0104	6.598	6.92388	7.95767	5.37697	4.61313	4.01562	9.28607	8.31852	8.43603	9.58236	11.8315	8.80207	7.65936	9.73656	8.32319
Phatr3_EG00727	1.31269	2.55316	3.81632	0.80446	2.57198	3.48704	2.99078	1.30126	1.45456	2.2734	1.09213	3.04352	2.1004	0.983065	3.17614	2.52895	1.91997	3.32179	2.41062	2.2538	3.86094	6.39641	4.08413	4.52545	5.87763	7.60821	6.90378	3.0423	7.66082	3.01927
Phatr3_EG00728	0	0	0	0	0	0	0	0	0	0	0	0	0	0	0	0	0	0	0	0	0	0	0	0	0	0	0	0	0	0
Phatr3_EG00729	45.0628	40.5153	27.8655	39.625	25.5614	24.4994	25.0823	31.3799	31.0433	37.5745	30.1116	32.2547	43.867	39.3552	27.1165	54.5647	54.837	50.3552	38.9302	36.2897	36.4697	32.0146	34.9582	30.0743	63.7661	63.4885	56.4797	57.7983	54.658	53.3548
Phatr3_EG00730	0	0	0	0	0	0	0	0	0	0	0	0	0	0	0	0	0	0	0	0	0	0	0	0	0	0	0	0	0	0
Phatr3_EG00731	29.0291	34.1464	24.0506	26.1721	23.0403	26.394	25.9087	27.8554	33.2363	28.365	32.3586	30.0787	29.6377	29.9923	28.3675	23.4567	20.1128	23.033	20.1181	19.8371	21.8334	25.7311	25.6362	28.1031	21.4995	20.6512	19.5931	22.6106	21.2689	20.4124
Phatr3_EG00732	0	0	0	0	0	0	0	0	0	0	0	0	0	0	0	0	0	0	0	0	0	0	0	0	0	0	0	0	0	0
Phatr3_EG00733	2.21854	1.85174	1.04876	2.15878	2.0177	1.47334	1.93693	2.60627	2.77011	2.74323	2.78059	1.33561	1.97534	2.70571	2.02388	0.815577	0.383542	0.875155	1.24725	0.603881	1.37481	1.78484	2.6555	1.92245	0.127199	0.330273	0.243929	0.292618	0.300631	0.127051
Phatr3_EG00734	0.590709	0.434726	0.0954079	0.380107	0.759537	0	0.314032	0.241117	0.114547	0.976529	0	0.599194	0	0.357306	0.208434	0	0	0	0.785528	1.26776	1.03506	0.553536	0.514601	0.494971	0	0	0	0	0	0
Phatr3_EG00735	1.32806	1.9242	2.03775	0.997003	2.0278	2.6459	2.58874	1.59239	2.189	2.04301	1.8483	2.32942	1.37731	0.803311	2.54807	2.73258	2.0265	1.53423	1.83964	2.38707	2.54523	4.16902	3.27802	3.67229	4.61779	3.15896	3.24286	2.24432	1.41059	2.42222
Phatr3_EG00736	12.723	21.9678	41.6859	19.0129	21.8124	34.6795	18.1358	13.2971	28.6841	14.8951	23.0385	34.5571	20.0098	17.4777	29.8962	13.2539	8.42355	12.2753	12.7048	14.8831	9.00319	16.8222	10.2311	15.2299	21.582	16.7662	25.7885	11.0503	14.6217	10.7394
Phatr3_EG00737	318.094	316.418	285.299	273.423	314.224	260.224	260.253	328.59	221.614	258.159	228.43	236.473	258.508	274.22	262.802	186.944	146.565	222.402	299.857	235.867	256.372	413.422	372.921	489.269	482.409	467.466	640.576	199.919	215.272	224.124
Phatr3_EG00738	0.179003	0.922147	0.693876	0.614315	0.613768	0.95101	0.380645	0.292262	0	0	0	0.484197	0.148513	1.73239	0.252648	0.993998	0.281953	0	0.793463	0	1.09779	0.402571	0.311879	0.719958	1.26235	2.18514	2.28632	1.04247	0.819011	2.52178
Phatr3_EG00739	0.195276	0.431134	0.157699	0.209425	0.37663	0.486312	0.276833	0.19927	0.2272	0.358688	0.301039	0.264107	0.202518	0.118118	0.0689039	3.02072	3.22964	0.97756	3.07287	2.26311	0.812651	1.31751	1.04905	0.916311	2.71598	3.47052	1.57719	3.04617	3.15904	1.67027
Phatr3_EG00740	157.609	69.2696	76.6618	130.545	100.715	57.1625	71.1346	121.671	70.3896	100.634	84.7711	59.6121	89.8326	97.6899	66.699	87.7464	77.8097	107.386	109.686	87.7124	87.3546	125.355	120.187	159.087	108.747	99.0052	119.586	67.8306	71.9598	100.159
Phatr3_EG00741	0.35005	0	0.226152	0	0.150032	0	0.248124	0.0714419	0.610916	0	0.11992	0.295898	0	0	0.494067	0.0694221	0	0	0	0	0	0.328021	0.10165	0.0586633	0.137145	0.0628407	0.0657503	0.145614	0.114402	0.234832
Phatr3_EG00742	17.0995	23.7956	19.885	18.4052	12.7034	24.1569	20.4947	15.9898	17.0413	18.2742	17.8224	22.0055	21.0655	22.7339	16.6748	3.78168	2.12207	6.86403	13.0462	10.7649	12.6205	16.9363	16.2506	15.3528	22.9808	27.9806	33.0136	5.08692	7.78984	3.19804
Phatr3_EG00743	69.8724	63.8792	58.1876	68.2277	56.0313	62.0612	65.2272	67.9665	65.5246	70.6894	64.1379	63.2762	74.5684	69.9319	64.464	64.6982	54.7633	63.1107	59.7706	59.327	53.6666	70.0562	72.9205	71.795	69.1339	69.087	63.6184	58.123	57.494	65.4694
Phatr3_EG00744	0	0	0	0.0756432	0.151152	0.409857	0	0	0	0.064778	0	0.298106	0.0731484	0	0	0	0	0.0679017	0	0	0	0.132188	0	0.236404	0.0690841	0	0	0	0	0
Phatr3_EG00745	0	0	0	0	0	0	0	0	0	0	0	0	0	0	0	0	0	0	0	0	0	0	0	0	0	0	0	0	0	0
Phatr3_EG00746	0.147677	0.181136	0.540645	0.591278	0.168786	0.228837	0.314032	0.20093	0.381822	0.542516	0.337276	0.46604	0.0408412	0.674912	0.694781	0.546699	0.426454	0.568677	0.305483	0.0845175	0.560658	0.295219	0.2573	0.0989943	1.08001	0.706958	0.81366	0.450494	0.514807	0.363256
Phatr3_EG00747	88.3765	110.548	79.0564	68.2896	83.181	88.832	83.4618	78.7834	97.1857	92.8047	99.3731	106.931	96.5268	104.133	111.231	88.3973	91.7425	73.0391	57.7806	66.1071	51.7601	104.9	124.853	123.464	41.9705	42.2669	50.8584	117.786	110.803	130.553
Phatr3_EG00748	0	0	0	0	0	0	0	0	0	0	0	0	0	0	0	0	0	0	0	0	0	0	0	0	0	0	0	0	0	0
Phatr3_EG00749	87.0644	67.0949	55.8277	47.6066	56.6116	70.324	64.746	75.5794	68.1384	73.8301	77.8511	89.1594	70.5411	84.6851	88.554	55.0431	76.0262	52.7364	66.4041	67.8253	53.4654	154.013	201.249	170.721	85.6467	88.4685	94.9143	66.743	69.3428	66.6391
Phatr3_EG00750	0.916201	0.851709	0.280383	0.537839	0.661366	0.640476	0.649427	0.866051	1.15949	1.02746	0.925099	0.293483	2.04039	1.51673	0.850753	1.10934	0.911456	2.15401	1.06875	1.1591	1.14068	0.614538	0.644126	0.937415	1.54918	1.07342	0.978203	1.68496	2.08024	1.16458
Phatr3_EG00751	0	0	0	0	0	0	0	0	0	0	0	0	0	0	0	0	0	0	0	0	0	0	0	0	0	0	0	0	0	0
Phatr3_EG00752	6.62906	2.36684	1.48412	3.43504	0.787668	0.566643	1.44222	2.304	1.5782	1.88072	1.75383	0.932079	2.99502	2.85845	0.37055	1.8744	2.84303	3.08349	3.49124	4.5076	5.1753	9.74223	8.91975	9.72344	8.84583	8.01219	8.77767	1.20132	5.10517	5.15163
Phatr3_EG00753	0	0	0.0748298	0	0	0	0.0820999	0.0945555	0.179681	0	0.158718	0.078326	0.384388	0	0	0	0	0	1.12952	0.894891	0	0	0.807217	0.62114	0	0	0.34809	0	0	0.0777019
Phatr3_EG00754	26.8764	26.2937	21.2376	21.6504	18.694	21.9968	18.4182	19.5224	17.663	18.9078	18.2924	20.9265	21.0252	23.4318	19.244	27.1533	28.0539	23.2281	20.7259	25.3093	16.4484	18.0877	18.0551	14.3557	24.7233	25.758	27.5406	23.3104	23.7029	26.6022
Phatr3_EG00755	0	0	0	0	0	0	0	0	0	0	0	0	0	0	0	0	0	0	0	0	0	0	0	0	0	0	0	0	0	0
Phatr3_EG00756	0	0	0	0	0	0	0	0	0	0	0	0	0	0	0	0	0	0	0	0	0	0	0	0	0	0	0	0	0	0
Phatr3_EG00757	0	0	0	0	0	0	0	0	0	0	0	0	0	0	0	0	0	0	0	0	0	0	0	0	0	0	0	0	0	0
Phatr3_EG00758	0	0	0	0	0	0	0	0	0	0	0	0	0	0	0	0	0	0	0	0	0	0	0	0	0	0	0	0	0	0
Phatr3_EG00759	217.422	360.003	286.133	251.118	262.34	176.897	134.605	171.198	354.98	471.088	321.678	362.792	479.017	417.71	297.306	256.459	248.495	303.419	892.265	710.321	856.855	76.789	112.535	104.792	24.8802	30.6215	31.5773	235.618	284.813	246.072
Phatr3_EG00760	57.348	55.7899	87.1392	55.1156	63.4003	77.3959	65.4233	55.0549	79.8963	60.2193	84.1503	84.8858	52.8893	56.1765	82.0711	57.6962	31.1118	78.7617	44.4042	38.7724	56.1736	55.9071	37.0942	43.64	54.6757	50.4591	52.1482	49.8615	68.6141	34.5093
Phatr3_EG00761	23.6035	33.7552	18.7769	19.5484	17.6162	23.3892	21.3225	18.0736	23.0056	20.3694	21.8691	25.428	22.775	23.5202	25.6777	27.2299	24.6099	21.8869	21.7836	24.226	24.2456	30.0863	30.7896	31.2955	27.2273	25.5752	26.7408	26.6993	24.6264	22.9775
Phatr3_EG00762	0	0	0	0	0	0	0	0	0	0	0	0	0	0	0	0	0	0	0	0	0	0	0	0	0	0	0	0	0	0
Phatr3_EG00763	0	0	0	0	0	0	0	0	0	0	0	0	0	0	0	0	0	0	0	0	0	0	0	0	0	0	0	0	0	0
Phatr3_EG00764	25.4241	29.9556	13.6166	16.8666	14.9072	14.52	14.6269	14.9428	14.9063	14.4671	13.599	15.6589	18.8458	21.9529	11.9169	13.8205	12.4059	18.0035	15.7245	18.7696	16.5058	12.3756	12.2223	9.94694	10.9853	10.9041	12.9239	11.7161	14.0439	11.751
Phatr3_EG00765	1.893	0.797278	0.729373	1.53608	0.625616	0.742173	1.08315	1.53607	1.25603	2.02763	1.21107	0.979377	1.04074	1.16803	0.692099	2.8315	3.01766	2.42401	2.15338	1.96772	1.96821	3.51356	3.85454	2.81312	6.67488	5.24896	5.68905	1.86902	1.9827	1.9508
Phatr3_EG00766	23.053	28.229	13.9766	15.665	17.1636	14.9275	15.7152	22.0136	27.3127	19.7279	21.025	15.8747	23.1999	22.0571	22.5759	37.0923	43.6222	33.9729	6.83512	7.34314	9.61128	15.1539	16.6633	16.0191	13.6455	13.1935	12.421	29.8698	27.2029	21.6667
Phatr3_EG00767	0	0.922147	0.115646	0	1.53442	0.237753	0.126882	0.292262	0	1.31519	1.10381	0.847345	0.89108	0	0.252648	2.27199	0	1.93005	0.158693	0.768341	0	0.536762	0.20792	1.07994	0	0	1.07591	0.148924	0.117002	0.120085
Phatr3_EG00768	0	0	0	0	0	0	0	0	0	0	0	0	0	0	0	0	0	0	0	0	0	0	0	0	0	0	0	0	0	0
Phatr3_EG00769	91.6156	87.5065	66.7079	131.398	85.6937	45.7972	56.8646	69.4282	108.918	110.447	108.333	75.3624	137.937	104.592	74.6141	6.56132	6.67111	6.81283	77.934	65.1834	81.3658	110.07	87.1466	101.043	34.2344	26.7563	27.7748	3.55287	4.09494	4.5885
Phatr3_EG00770	11.3416	14.7807	8.54855	8.31168	9.92462	7.37508	11.7239	11.4771	9.53029	9.89549	10.523	10.6257	10.6841	8.09894	12.4227	13.5894	17.1202	17.7427	12.6732	7.40373	9.41905	14.879	13.3796	15.6015	20.6437	22.9903	22.2795	15.2349	17.6836	15.2171
Phatr3_EG00771	0	0	0	0	0	0	0	0	0	0	0	0	0	0	0	0	0	0	0	0	0	0	0	0	0	0	0	0	0	0
Phatr3_EG00772	39.9081	35.3201	21.835	21.7915	19.6902	27.9599	27.1883	26.7595	27.5763	32.6949	26.592	32.6457	40.4295	35.0293	40.1388	12.815	16.9923	13.7448	6.77874	3.65869	7.82473	69.537	107.725	57.2854	144.814	164.866	119.583	12.41	11.5012	14.1799
Phatr3_EG00773	10.3601	14.3125	7.98491	14.1907	13.7106	10.9842	11.595	11.5736	8.17687	15.0903	11.7061	6.88305	15.0798	10.4077	11.8006	12.3998	11.0222	12.3184	11.4405	10.4542	9.07668	5.85896	9.817	10.9655	15.951	10.3107	18.845	17.0873	17.7014	23.7768
Phatr3_EG00774	0.140645	1.34558	0.636053	1.20669	0	0.373611	1.19631	0	0.436368	1.1367	0.481822	1.14132	0.233378	0.113431	0.198509	0.780998	0	1.40815	1.12218	0	0.369664	0	0.245048	0.0942803	0.551028	0.201988	0.422681	0.117011	0.919298	0.566114
Phatr3_EG00775	21.4301	15.4007	14.6861	22.7696	15.7382	10.0887	11.8823	14.0359	18.8609	16.6026	15.0617	15.5134	20.6329	14.936	13.2947	11.2814	7.05088	8.53133	13.3044	10.4689	11.1145	16.636	15.1206	13.7728	24.7406	19.3127	15.4551	9.56331	9.51215	3.88865
Phatr3_EG00776	11.0992	9.04532	12.5158	9.90251	9.33917	12.8201	14.6729	10.6175	12.2007	13.6082	15.3961	15.495	12.0334	14.4158	14.7526	9.85813	7.40066	14.0022	10.021	8.35919	9.18728	21.2609	20.1886	21.4079	28.0119	25.5727	26.0661	9.71566	10.5483	11.1689
Phatr3_EG00777	10.7756	16.6008	8.49235	6.90598	8.59696	10.9712	10.9739	7.207	10.5232	7.91716	10.2739	12.8838	12.0908	9.99934	12.8038	9.24324	10.378	6.09922	7.65386	7.4394	5.28905	16.1316	17.0026	17.5361	13.6061	14.1702	14.0216	10.369	9.52534	7.27238
Phatr3_EG00778	3.67552	2.31854	1.78095	2.47774	3.15067	2.87681	3.53577	4.17935	3.36004	2.12184	1.97868	1.95293	2.39602	2.85845	2.59385	7.80998	5.16914	9.70542	0.814622	1.46497	2.30013	15.253	17.7633	11.7913	27.0518	20.4546	25.2481	12.0132	8.49431	2.46574
Phatr3_EG00779	33.1162	33.3703	24.9101	26.1364	22.5204	27.0806	25.0135	28.2669	25.1127	28.1879	22.2618	26.893	32.1572	28.8946	25.833	22.6254	23.3028	21.7069	31.0802	27.1501	25.3586	41.0328	47.6721	43.1161	45.5557	46.6212	43.3992	23.3448	22.3181	21.6616
Phatr3_EG00780	0.190551	0.280469	0.10552	0.39704	0.0933379	0.18078	0.173658	0.400009	0.358948	0.140004	0.167861	0.220901	0.36136	0.109771	0.211316	0.0647833	0.214388	0.356406	0.0965319	0.0701067	0.35774	0.224475	0.110667	0.127735	0.341282	0.312755	0.163618	0.0226474	0.12455	0.10957
Phatr3_EG00781	20.7806	14.1888	9.99452	17.9942	15.966	10.427	17.2394	21.7712	18.1484	20.3011	18.6677	15.0677	20.4977	18.9632	13.4702	14.5006	15.1235	13.6334	12.9301	13.3796	13.5873	24.8676	27.6689	26.7252	28.0432	23.1293	27.6987	14.5033	10.816	13.2696
Phatr3_EG00782	24.8623	21.3331	22.3089	26.5216	19.0703	19.1835	19.431	22.7773	23.5772	30.7902	24.4794	24.4784	29.9481	27.983	21.2366	24.354	23.6419	23.9279	22.4087	18.4265	21.7581	24.63	24.1832	21.8389	31.7547	29.8344	24.3043	25.0282	21.782	23.2826
Phatr3_EG00783	0.0396449	0	0.0256129	0	0	0	0	0	0	0.0291284	0	0	0	0.0319737	0	0	0.249784	0.030533	0.0351467	0	0	0.02972	0	0	0	0	0	0.0329831	0.0518262	0
Phatr3_EG00784	71.3706	60.3853	104.034	68.3152	122.497	99.6313	112.879	87.3304	79.2098	103.093	81.3897	95.3238	62.7052	81.1852	116.723	82.8072	59.7779	87.623	110.476	85.0269	93.2972	99.2421	66.7336	84.2943	106.902	89.1348	116	148.915	133.391	96.6271
Phatr3_EG00785	3.53563	1.84045	3.11991	1.92366	0.369605	2.51983	2.68952	2.11197	0.46822	1.77407	2.42248	2.62421	4.50744	2.78195	2.00827	6.362	3.19204	6.77431	3.97542	1.40657	3.24873	4.97778	5.85969	4.45113	10.6087	8.66926	8.09881	6.45698	4.79109	5.26444
Phatr3_EG00786	31.3332	33.6004	43.7281	26.2219	34.2088	45.8023	40.0365	34.4498	36.9614	35.3307	37.8065	43.5267	35.1261	39.1324	43.82	63.253	74.6379	66.8566	43.8039	49.4215	51.805	42.9795	45.792	43.5707	35.3572	41.467	40.2253	71.4161	72.8693	67.3808
Phatr3_EG00787	0	0	0	0	0	0	0	0	0	0	0	0	0	0	0	0	0	0	0	0	0	0	0	0	0	0	0	0	0	0
Phatr3_EG00788	0.0433207	0.0500994	0.0159929	0.0212388	0.0583545	0.0369893	0.0307068	0.0909397	0.00480028	0.0363761	0.0424024	0	0.0462111	0.0648854	0.0436741	0.15219	0.02437	0.0524291	0.126189	0.0531278	0.005422	0.0649513	0.158145	0.0995647	0.0824377	0.115543	0.130192	0.04119	0.040451	0.0539721
Phatr3_EG00789	0	0	0	0	0	0	0	0	0	0	0	0	0	0	0	0	0	0	0	0	0	0	0	0	0	0	0	0	0	0
Phatr3_EG00790	0	0	0	0	0	0	0	0	0	0	0	0	0	0	0	0	0	0	0	0	0	0	0	0	0	0	0	0	0	0
Phatr3_EG00791	1.78586	1.92088	2.26316	1.53222	2.29628	1.36846	1.46061	1.00933	2.18438	1.91773	1.6001	1.43992	1.25373	1.27412	2.27824	1.41669	1.51468	2.43341	2.13128	1.06138	2.22658	2.26563	2.3536	2.39428	1.88375	2.41681	2.16747	0.857177	2.02032	1.15198
Phatr3_EG00792	3.8658	6.27495	6.16213	3.25474	6.72047	8.39768	6.50472	5.54494	3.83924	2.4687	3.19329	4.08014	4.16655	3.81709	3.28906	19.3172	18.0398	17.7803	14.6055	16.004	16.5863	6.93359	5.60238	6.20001	6.96418	7.23821	6.27041	27.6834	27.9129	21.6681
Phatr3_EG00793	0	0	0	0	0.037508	0	0	0	0	0	0	0	0	0	0	0	0	0	0	0	0	0	0	0	0	0	0	0	0	0
Phatr3_EG00794	23.5171	21.6593	15.2146	26.0533	18.4655	16.3868	19.1456	29.3505	21.6966	24.4258	21.5722	15.5361	21.3351	20.0904	16.4347	15.8068	15.7753	15.341	18.6451	15.0671	14.9585	12.6866	15.0866	13.6641	11.0513	10.649	10.1001	8.20713	7.32445	9.06221
Phatr3_EG00795	3.37548	4.9683	1.71345	5.89554	2.58346	2.24167	3.84529	4.03501	4.67538	2.21435	3.13873	2.44569	3.00058	5.05576	2.38211	1.24322	2.37358	1.94975	4.59561	3.62218	4.22474	8.22396	12.6725	12.445	7.65142	3.89548	5.34389	0.601773	2.91549	1.53659
Phatr3_EG00796	0	0	0.0221236	0	0	0	0	0	0	0	0	0	0	0	0	0	0	0	0	0	0	0	0	0	0.107331	0	0	0	0	0
Phatr3_EG00797	29.2046	35.5085	38.6822	22.2996	36.0932	41.1122	41.67	33.1391	33.0261	27.3949	30.4034	35.3444	27.2492	29.9947	35.1837	25.5293	20.172	32.6102	28.4885	23.4891	30.0582	42.051	33.2364	40.1046	38.1029	30.6424	39.9433	28.5826	36.6337	21.8746
Phatr3_EG00798	33.5771	34.3205	22.0945	21.4461	17.6959	22.2987	20.098	17.7665	30.9638	21.655	26.5844	28.7613	26.2071	24.9738	22.9058	6.11645	5.38679	6.32129	25.9086	23.2734	24.7325	36.3586	40.0125	36.4299	34.1057	34.4698	37.2804	7.24239	11.8677	7.67531
Phatr3_EG00799	0	0	0	0	0	0	0	0	0	0	0	0	0	0	0	0	0	0	0	0	0	0	0	0	0	0	0	0	0	0
Phatr3_EG00800	117.788	86.0433	42.8734	103.259	54.6975	42.871	53.6217	94.6621	74.339	108.22	69.302	55.2924	113.408	99.256	56.07	92.7475	94.7462	81.8895	40.8979	30.3504	27.2105	73.8458	92.4484	63.153	88.1173	81.8498	51.4255	51.4995	39.1226	47.4688
Phatr3_EG00801	0	0	0	0	0	0	0	0	0	0	0	0	0	0	0	0	0	0	0	0.079859	0	0.0697368	0	0.124717	0	0	0	0.309574	0	0
Phatr3_EG00802	0	0	0	0	0	0	0	0	0	0	0	0	0	0	0	0	0	0	0	0	0	0	0	0	0	0	0	0	0	0
Phatr3_EG00803	0	0	0	0	0	0	0	0	0	0	0	0	0	0	0	0	0	0	0	0	0	0	0	0	0	0	0	0	0	0
Phatr3_EG00804	0	0	0	0	0.138728	0	0.22943	0	0.313827	0.0594538	0	0.273604	0.0671362	0.391568	0.228421	0	0	0.249283	0	0	0	0.0606614	0	0.0542434	0.0634059	0	0	0	0	0
Phatr3_EG00805	118.415	94.0413	51.4743	111.347	65.141	51.1314	63.023	103.636	80.0465	113.348	79.8844	65.5818	116.274	104.222	67.5919	100.13	112.676	94.3449	42.646	30.9192	29.5057	83.2357	114.74	76.2497	104.924	101.554	69.1171	62.6224	53.3982	70.3408
Phatr3_EG00806	0	0	0	0	0	0	0	0	0	0	0	0	0.0406717	0	0	0	0	0	0	0	0.0429486	0	0	0	0.0768238	0	0	0	0	0
Phatr3_EG00807	0	0	0	0	0	0	0	0	0	0	0	0	0	0	0	0	0	0	0	0	0	0	0	0	0	0	0	0	0	0
Phatr3_EG00808	5.65721	3.76616	5.2434	3.27583	4.40386	6.96965	6.37628	4.92841	4.49659	3.23123	4.76637	6.66447	3.43315	5.38478	5.76986	5.21723	4.86476	4.44934	6.89386	6.3667	5.25411	6.26404	6.16476	6.07031	2.25558	2.79912	3.39432	4.93943	4.67769	5.59217
Phatr3_EG00809	14.0596	12.9385	11.8034	13.639	10.674	11.9128	13.4385	14.3316	13.5972	14.942	10.9443	12.9761	14.3959	14.1996	13.4514	10.3233	11.4949	11.575	15.5183	13.3622	13.4804	13.0075	12.5223	12.0589	14.4557	15.3546	13.5157	12.9284	11.2412	11.6059
Phatr3_EG00810	65.4569	59.9218	38.3695	37.1204	36.1294	36.7906	35.8732	34.6686	49.4099	37.8882	42.7702	54.1973	50.7314	52.2762	57.4603	44.2003	21.3751	70.7004	46.424	53.7257	72.5941	41.5301	33.4722	49.6577	58.1707	55.7159	52.538	66.8104	118.127	21.0992
Phatr3_EG00811	3.15613	6.77985	7.99085	4.13498	6.90987	9.17708	7.19515	5.50129	6.12019	4.1051	6.39971	9.28714	5.52019	6.08839	8.12668	6.90211	5.17287	8.37618	4.0458	6.11455	4.74558	11.4144	9.41268	10.6642	13.535	10.1679	15.7979	9.79348	9.81292	10.3576
Phatr3_EG00812	17.4345	15.6375	22.4162	15.0813	23.499	26.0322	23.029	21.2791	19.7955	17.2973	21.7887	22.4164	15.4166	19.3107	24.2027	29.0486	28.6586	25.6622	16.2953	15.9516	16.1791	20.5292	21.067	21.7403	24.0644	28.2303	28.1154	32.2781	32.6315	31.6062
Phatr3_EG00813	0	0	0	0	0	0	0	0	0	0	0	0	0	0	0	0	0	0	0	0	0	0	0	0	0	0	0	0	0	0
Phatr3_EG00814	0	0	0	0	0	0	0	0	0	0	0	0	0	0	0	0	0	0	0	0	0	0	0	0	0	0	0	0	0	0
Phatr3_EG00815	11.0993	10.9651	10.9871	7.23092	11.385	18.3403	16.8284	12.2862	10.5646	9.48194	10.9045	9.89751	7.64797	9.80127	10.5943	7.40207	7.17094	11.6488	7.03807	7.65502	8.175	9.78736	8.80612	12.8629	9.81742	12.2659	13.5123	11.1124	11.3126	10.5759
Phatr3_EG00816	18.3916	14.6913	23.5475	19.0862	20.7391	30.6878	31.6853	25.1206	22.1294	17.9607	21.0403	20.4406	15.1721	15.9647	20.3852	16.833	13.2803	25.6026	16.2862	15.8605	20.8113	18.09	13.2726	15.797	11.4074	10.9654	10.6704	14.6389	19.141	14.8535
Phatr3_EG00817	0	0	0	0	0	0	0	0	0	0	0	0	0	0	0	0	0	0	0	0	0	0	0	0	0	0	0	0	0	0
Phatr3_EG00818	5.69084	6.51671	25.3833	9.92136	14.6151	17.0673	11.8917	8.02793	13.1188	14.166	13.413	16.8559	12.0871	10.7766	15.984	5.86877	3.40625	8.25732	10.2921	8.89143	13.7809	3.4812	2.96135	2.60933	4.85159	5.45951	4.17305	6.5337	6.4574	6.15417
Phatr3_EG00819	0	0	0	0	0	0	0	0	0	0	0	0	0	0	0	0	0	0	0	0	0	0	0	0	0	0	0	0	0	0
Phatr3_EG00820	25.4005	32.0249	45.7004	27.6211	38.652	60.6744	56.0373	38.6188	41.3514	31.1404	46.5103	49.1006	33.2856	42.0033	46.8977	11.8321	7.21095	13.4966	16.8452	19.7771	17.8979	25.4626	22.8997	27.0254	18.2831	21.3148	20.3785	13.8015	16.0234	13.5726
Phatr3_EG00821	0	0	0	0	0	0	0	0	0	0	0	0	0	0	0	0	0	0	0	0	0	0	0	0	0	0	0	0	0	0
Phatr3_EG00822	0	0	0	0	0	0.0279211	0	0.0343226	0	0	0	0	0	0	0	0	0.0662238	0	0	0	0	0	0	0	0	0	0	0	0	0
Phatr3_EG00823	0	0	0	0	0	0	0	0	0	0	0	0	0	0	0	0	0	0	0	0	0	0	0	0	0	0	0	0	0	0
Phatr3_EG00824	0	0	0	0	0	0	0.706257	0	0	0	0	0	0	0	0	0	0	0	0	0	0	0.106706	0	0	0	0	0	0	0	0
Phatr3_EG00825	0	0	0	0	0	0	0	0	0	0	0	0	0	0	0	0	0	0	0	0	0	0	0	0	0	0	0	0	0	0
Phatr3_EG00826	0	0	0	0	0	0	0	0	0	0	0	0	0	0	0	0	0	0	0	0	0	0	0	0	0.0124259	0	0	0.0131932	0	0
Phatr3_EG00827	0	0	0	0	0	0	0	0	0	0	0	0	0	0	0	0	0	0	0	0	0	0	0	0	0	0	0	0	0	0
Phatr3_EG00828	24.1654	28.2572	14.1377	13.0158	20.7147	16.5832	15.6064	21.8101	23.5341	17.3605	23.548	16.9772	20.2721	22.4128	22.0751	22.3649	17.0229	18.7146	11.9019	15.3284	13.2911	15.9016	20.8179	21.7787	33.5576	29.9814	31.4705	24.6841	24.5703	18.5531
Phatr3_EG00829	0	0.133249	0	0	0	0	0	0	0	0	0	0	0	0	0	0	0	0.0348614	0	0	0	0	0	0	0	0	0	0.0753177	0	0
Phatr3_EG00830	0	0	0	0	0	0	0	0	0	0	0	0	0	0	0	0	0	0	0	0	0	0	0	0	0	0	0	0	0	0
Phatr3_EG00831	0	0	0.0512257	0.022676	0	0.105313	0	0	0	0	0	0	0	0	0	0	0	0	0	0	0	0	0.0920986	0	0.0621293	0	0	0	0	0
Phatr3_EG00832	0	0	0	0	0	0	0	0	0	0	0	0	0	0	0	0	0	0	0	0	0	0	0	0	0	0	0	0	0	0
Phatr3_EG00833	7.66191	16.1522	9.3891	5.0893	7.7119	12.6387	12.3335	7.74801	11.8477	8.89817	11.3799	10.5632	6.808	8.21256	13.1514	8.03873	5.5671	8.4897	11.7008	10.4391	10.0474	11.1911	10.2777	9.87457	9.02487	13.3109	13.2959	9.70558	8.98219	5.60429
Phatr3_EG00834	0	0	0	0	0	0	0	0	0	0	0	0	0	0	0	0	0	0	0	0	0	0	0	0	0	0	0	0	0	0
Phatr3_EG00835	14.537	17.6268	13.4764	10.3342	14.2018	14.4964	16.4867	11.114	14.8195	13.2916	11.8573	16.2282	11.8312	11.8358	15.1115	11.1292	6.0697	13.4705	11.7829	14.3019	14.0299	12.7659	13.2403	16.1484	23.6494	25.2185	29.6454	14.7434	17.797	11.3621
Phatr3_EG00836	0	0	0	0	0	0	0	0	0	0	0	0	0	0	0	0	0	0	0	0	0	0	0	0	0	0	0	0	0	0
Phatr3_EG00837	0	0	0	0	0	0	0	0	0	0	0	0	0	0	0	0	0	0	0	0	0	0.030967	0	0	0	0	0	0	0	0
Phatr3_EG00838	0	0	0	0	0	0	0	0	0	0	0	0	0	0	0	0	0	0	0	0	0	0	0	0	0	0	0	0	0	0
Phatr3_EG00839	0	0	0	0	0	0	0	0	0	0	0	0	0	0	0	0	0	0	0	0	0	0	0	0	0	0	0	0	0	0
Phatr3_EG00840	0	0	0	0	0	0	0	0	0	0	0	0	0	0	0	0	0	0	0	0	0	0	0	0	0	0	0	0	0	0
Phatr3_EG00841	45.0605	43.7374	37.943	47.221	41.5636	35.6457	42.6493	45.3794	45.7893	45.5714	43.781	40.1511	46.072	45.9001	37.3178	34.0485	42.9883	33.9456	40.0821	38.1629	46.3621	54.2181	56.0123	48.393	53.8969	56.3935	48.6205	28.5575	26.2477	30.7498
Phatr3_EG00842	0	0	0	0	0	0	0	0	0	0	0	0	0	0	0	0	0	0	0	0	0	0	0	0	0	0	0	0	0	0
Phatr3_EG00843	0.957906	0.469975	0.309431	0.684878	0.821122	0.954223	0.905318	1.955	0.123834	0.351902	0.109387	0.107963	0.662289	2.1889	0.225335	3.16621	1.13162	0.737743	0.84922	0.548222	0.979111	0.837784	1.01993	1.49829	0.875687	0.114642	0.719699	1.99236	0.730469	0.642615
Phatr3_EG00844	0	0	0	0	0	0	0	0	0	0	0	0	0	0	0	0	0	0	0	0	0	0	0	0	0	0	0	0	0	0
Phatr3_EG00845	0	0	0	0	0	0	0	0	0	0	0	0	0	0	0	0	0	0	0	0	0	0	0	0	0	0	0	0	0	0
Phatr3_EG00846	0	0	0	0	0.0425511	0.0329657	0	0	0.154012	0	0.102033	0	0	0.0400343	0	0	0	0	0	0	0	0	0	0	0	0	0	0	0	0.133203
Phatr3_EG00847	0	0	0	0	0	0	0	0	0	0	0	0	0.012615	0	0	0.0120617	0	0.0117102	0	0.0130529	0	0	0.0441528	0.0305774	0.0357423	0	0	0	0	0.040801
Phatr3_EG00848	0	0	0	0	0	0	0	0	0	0	0	0	0	0	0	0	0	0	0	0	0	0	0	0	0	0	0	0	0	0
Phatr3_EG00849	47.3945	55.8681	54.5856	38.0033	48.7462	60.342	58.6437	51.0352	45.0973	48.9182	50.3848	53.9682	45.7802	48.252	63.2474	30.3291	27.6421	34.9363	42.9636	37.375	39.1693	79.1153	83.2963	100.968	53.7623	66.4334	75.6684	44.0727	45.9499	52.1749
Phatr3_EG00850	24.0511	24.4069	17.9966	20.5142	20.355	23.3347	24.0571	24.5622	22.6816	22.0889	21.1458	23.1736	22.8191	24.3224	21.7136	18.8558	19.4783	19.9342	21.9261	18.5098	20.8247	22.027	24.9355	19.114	25.2504	24.4385	25.8171	22.1005	19.0366	22.4375
Phatr3_EG00851	15.8006	17.0157	20.9312	10.8202	25.5975	24.789	26.7666	15.8575	19.0021	11.6624	21.2049	17.9881	15.214	18.2964	21.0225	13.6842	6.33616	17.0254	17.5419	16.7376	17.2722	20.9732	15.4065	21.8638	20.6159	17.6956	23.4704	27.0749	20.7502	28.8336
Phatr3_EG00852	0	0	0	0	0	0	0	0	0	0	0	0	0	0	0	0	0	0	0	0	0	0	0	0	0	0	0	0	0	0
Phatr3_EG00853	13.42	12.9996	6.15057	6.00299	5.30939	9.14078	11.2198	8.70829	10.9431	8.76453	7.15155	8.60977	7.70828	7.2155	8.90399	9.00802	9.93679	8.30379	7.62649	11.816	7.53685	8.25467	6.06197	7.84265	5.48246	4.77711	5.08448	3.9125	3.97351	2.46232
Phatr3_EG00854	3.43887	4.57177	6.16344	4.52084	4.70699	6.63028	5.26827	7.15426	2.45227	2.64891	2.81221	4.46348	3.26729	3.93652	4.61883	1.98	1.96573	2.6912	4.72055	6.95186	5.73414	3.28483	2.19048	3.34628	2.52076	3.46509	5.20909	1.24592	1.55892	3.34884
Phatr3_EG00855	33.8177	39.5863	33.5923	27.1847	38.7386	45.6812	48.6615	43.6082	44.7159	34.8205	41.0993	35.7113	27.4677	31.9426	35.4518	28.1696	24.6608	37.0992	27.5798	23.8296	28.5606	23.4737	21.803	21.7844	4.37665	4.08374	4.29826	11.3216	15.1123	14.1026
Phatr3_EG00856	103.614	93.3487	181.069	136.428	168.398	137.62	135.232	143.823	110.336	155.541	128.092	110.284	104.708	123.351	122.075	51.2926	31.6226	75.3727	267.292	154.461	265.479	21.1241	18.1733	18.9427	51.9783	60.9894	51.9383	80.624	101.483	71.8658
Phatr3_EG00857	13.6627	6.97928	11.1634	9.17084	7.85372	10.6746	9.79837	12.2034	10.5352	11.6327	10.4624	7.60881	8.66833	7.38919	9.18813	12.6235	8.79808	13.7411	6.05623	9.65914	7.11164	7.35035	8.82173	8.88928	14.1693	10.2725	12.9219	14.3757	12.7126	13.8563
Phatr3_EG00858	0	0	0	0	0	0	0	0	0	0	0	0	0	0	0	0	0	0	0	0	0	0	0	0	0	0	0.845361	0.156015	0	0
Phatr3_EG00859	0	0	0	0	0	0	0	0	0	0	0	0	0	0	0	0	0	0	0	0	0	0	0	0	0	0	0	0	0	0
Phatr3_EG00860	0	0	0	0	0	0	0	0	0	0	0	0	0	0	0	0	0	0	0	0	0	0	0	0	0	0	0	0	0	0
Phatr3_EG00861	0.0537008	0	0	0	0	0	0.152258	0.263036	0	0	0	0	0	0	0	0	0	0	0	0	0.0470482	0	0.187128	0	0	0	0	0	0	0
Phatr3_EG00862	40.8539	34.0257	33.1059	28.0517	31.072	40.107	38.1596	42.0858	36.1183	38.1582	34.388	37.3134	31.1364	33.7734	41.6359	61.3602	77.998	57.8937	43.7259	35.6126	37.0505	43.1526	51.598	44.6513	43.1385	43.8116	38.9269	52.5385	48.6344	43.5353
Phatr3_EG00863	0	0	0	0	0	0	0	0	0	0	0	0	0	0	0	0	0	0	0	0	0	0	0	0	0	0	0	0	0	0
Phatr3_EG00864	0	0	0	0	0	0	0.0697849	0	0	0.578684	0	0	0.0816824	0	0	0	0.310148	0.303294	0	0	0	0.0738048	0	0.0659962	0	0	0	0	0	0.0660466
Phatr3_EG00865	4.24312	4.92894	3.33256	2.39129	3.03102	1.98908	2.71276	2.71681	3.22667	4.52351	2.53669	2.9819	3.14074	4.96538	3.34669	3.36599	4.97985	4.67757	3.06098	2.85693	2.66054	4.02288	3.98635	5.18674	5.47613	6.93018	7.06353	4.53378	4.24172	3.15349
Phatr3_EG00866	0.140478	0.155075	1.46118	0.0843678	0.276962	0.158596	0.159319	0.229362	0.0653774	0.113535	0.105875	0.123496	0.151515	0.0906365	0.0198273	0.0557193	0.121699	0.0649144	0.199262	0.0482383	0.0615375	0.157965	0.0897441	0.0941681	0.0990671	0.0302622	0.0527722	0.151934	0.119367	0.04712
Phatr3_EG00867	0.0690887	0.10169	0	0.059276	0.17767	0	0	0.169205	0	0.406094	0	0.0467208	0.114642	0.278601	0.0487566	0	0	0	0.0612498	0.296553	0	0	0.160499	0	0.595497	0.0496111	0.103816	0.114959	0	0.092697
Phatr3_EG00868	52.1146	33.0661	39.6219	63.0088	43.6954	35.6395	43.1642	57.1232	42.3336	61.784	40.9106	33.1446	51.6397	45.5991	35.4419	52.8486	52.4857	49.7449	38.0531	36.2218	34.3089	31.9042	34.4789	27.1221	48.8419	45.4473	41.8454	48.0632	37.8651	59.7326
Phatr3_EG00869	13.334	17.0303	20.4154	13.6543	21.2867	22.2426	21.2404	16.7377	16.4147	14.137	17.4663	22.1062	18.2715	16.0961	20.6006	14.2627	13.3243	17.4468	16.219	16.8625	14.3451	20.5077	17.4531	23.009	22.0422	21.3323	27.0167	18.7752	23.41	19.7947
Phatr3_EG00870	179.361	261.275	210.321	122.965	231.084	227.846	232.363	148.08	205.582	157.384	224.115	248.393	207.226	206.059	268.733	123.256	61.9357	139.148	203.867	240.747	211.508	249.058	188.722	269.984	197.208	214.572	259.654	216.039	242.427	184.21
Phatr3_EG00871	0.0816178	0	0.0922771	0.0525191	0.0699632	0.0135507	0.0289264	0.0999447	0.0791342	0.0299836	0.0139803	0.0137984	0	0.0164562	0.0863977	0.404662	0.208908	0.220006	0.0542679	0.175166	0.125137	0.0305926	0.106653	0.232525	0.0959302	0.0293039	0.0153304	0.11883	0.186718	0.219015
Phatr3_EG00872	384.098	68.2419	7.89889	1298.38	7.77201	3.64922	6.32933	54.6157	96.5389	172.798	263.451	108.134	1815.74	83.3161	159.864	243.236	84.4974	76.4936	65.0344	48.8236	71.371	47.3724	35.7428	450.309	283.208	274.53	41.4915	1545.55	32.3251	93.6325
Phatr3_EG00873	79.9833	149.006	132.913	91.8083	116.753	100.823	93.1749	77.2681	96.7986	92.5894	110.44	128.195	120.439	113.133	108.098	79.0693	60.2115	88.8966	54.2947	68.6632	54.1325	70.4454	63.2506	86.1136	72.0364	75.5713	116.412	77.163	88.316	75.6119
Phatr3_EG00874	5.07802	1.83043	1.53992	1.2448	1.33252	1.99587	1.98336	4.39932	1.76844	4.94927	3.33725	2.31268	2.83739	2.67457	1.82837	2.95957	4.81546	3.51183	2.20499	1.95725	3.08702	2.25299	1.8658	2.57038	4.79104	3.27433	2.49159	4.74204	2.84499	0.486659
Phatr3_EG00875	109.128	83.5046	99.5851	110.369	99.0154	102.275	110.806	110.508	109.199	121.973	110.237	109.267	110.443	108.562	120.671	66.4294	58.882	71.6002	71.247	69.4051	61.983	125.346	117.172	127.026	135.082	116.439	130.816	76.6391	81.2321	65.9867
Phatr3_EG00876	32.4541	43.6322	28.1197	32.6935	29.0277	29.7381	31.181	29.0098	33.8206	34.1067	36.6326	37.9777	40.2481	40.835	37.0538	22.4534	20.121	25.2573	22.7868	26.5183	24.0791	32.5244	28.2098	29.8721	31.3631	30.8096	31.5498	24.2181	27.3664	24.6285
Phatr3_EG00877	0	0	0	0	0	0	0	0	0	0	0	0	0	0	0	0	0	0	0	0	0	0	0	0	0	0	0	0	0	0
Phatr3_EG00878	34.8171	32.272	29.6101	27.7553	28.8922	31.591	31.748	32.6784	25.2811	27.93	25.2123	29.3957	31.6255	32.5639	30.9464	28.3089	26.545	28.1796	27.2624	26.4888	28.3119	20.7608	24.2569	21.08	26.0293	29.2181	30.7798	31.8285	30.8657	43.0313
Phatr3_EG00879	15.5829	19.0095	20.1896	17.039	17.7619	22.872	22.051	17.9872	18.5574	17.8065	19.0132	20.8465	19.4867	17.178	22.3725	13.75	12.1058	15.7191	12.2631	14.9284	13.0217	19.3638	16.4197	20.8065	20.815	22.5922	22.4293	15.7827	17.6031	17.0822
Phatr3_EG00880	0	0	0	0	0	0	0	0	0	0	0	0	0	0	0	0	0	0	0	0	0	0	0	0	0	0	0	0	0	0
Phatr3_EG00881	4.68661	3.66464	6.52874	3.60212	7.5326	8.91572	9.27389	6.53605	6.51307	5.63141	6.79011	7.362	4.4554	4.8822	8.30292	6.35126	4.72912	4.62461	4.63094	2.93366	4.53374	7.90504	5.16019	9.22856	4.20785	2.48896	3.26442	6.0111	4.75452	7.36883
Phatr3_EG00882	0	0	0	0	0	0	0	0	0	0	0	0	0	0	0	0	0	0	0	0	0	0	0	0	0	0	0	0	0	0
Phatr3_EG00883	12.4316	18.9947	16.8343	10.8779	17.1139	18.0974	17.5654	14.0133	15.7731	14.2453	17.4866	15.1991	15.4371	13.7445	16.0647	12.9967	10.4716	14.425	15.3639	12.8985	18.898	17.1577	14.2726	17.9086	16.2244	14.5136	20.3505	11.6783	22.5206	18.1709
Phatr3_EG00884	0	0	0	0	0	0	0	0	0	0	0	0	0	0	0	0	0	0	0	0	0	0	0	0	0	0	0	0	0	0
Phatr3_EG00885	118.641	40.0438	147.6	169.317	144.918	67.0763	49.1836	72.5387	44.6571	44.7461	40.9291	62.4512	90.1497	97.4289	36.8723	129.36	176.522	95.3455	187.347	659.094	201.327	14.9689	26.8656	26.101	54.3701	59.9819	61.5089	94.5518	112.025	153.712
Phatr3_EG00886	74.1043	60.0797	41.3939	76.9868	49.3498	43.0068	47.21	68.0484	51.6127	65.4694	48.1608	43.0532	57.1777	57.5723	45.1056	66.9179	75.9863	62.9456	40.1769	40.3269	29.5732	49.1095	60.6267	48.481	55.3232	51.9109	48.1386	49.9769	39.3051	54.6404
Phatr3_EG00887	51.2697	74.9667	91.6953	56.1347	84.3747	84.6412	77.3019	58.9687	68.977	49.1331	73.8854	89.9876	74.7127	71.0211	92.6174	44.9244	47.7359	44.9502	58.4023	70.471	51.6405	94.3658	72.6408	85.8883	94.409	89.676	101.233	62.7397	60.245	69.1766
Phatr3_EG00888	0	0	0	0	0	0	0	0	0	0	0	0	0	0	0	0	0	0	0	0	0	0	0	0	0	0	0	0	0	0
Phatr3_EG00889	13.0453	15.6989	15.4641	11.5784	13.0699	16.5407	16.6645	13.8968	13.0202	13.1856	13.5775	15.4021	12.1394	13.9008	15.2713	20.547	24.874	20.4405	12.1529	10.264	11.7404	21.6178	21.3816	22.6318	20.7222	23.8184	23.5515	21.2534	16.4191	19.679
Phatr3_EG00890	23.4174	30.6527	23.9299	18.1003	23.6903	23.0171	23.6699	20.2489	20.3379	18.9106	24.1599	26.4746	22.2043	24.2336	23.4595	22.6649	20.0093	22.3061	17.4206	17.9298	18.8793	22.1414	21.5992	23.6374	21.2303	25.1042	28.6668	22.7169	26.5743	32.5515
Phatr3_EG00891	0.116972	0	0.0755706	0.100358	0.100269	0	0	0.0477458	0.0907301	0.0429716	0.0400723	0	0.0970484	0.0471691	0	0.0463959	0	0	0.05185	0.0502084	0.0512406	0	0	0	0	0.0419975	0	0	0.0764565	0.0392356
Phatr3_EG00892	53.6253	37.6989	29.3976	39.8321	27.4541	33.3448	40.8242	43.0242	43.5993	50.6574	35.7934	43.3167	46.0229	50.2462	41.5566	19.0368	15.6286	22.8182	26.9207	21.3143	25.5531	55.3536	61.4841	61.9952	68.1277	60.4449	62.9662	17.5846	27.3893	13.9936
Phatr3_EG00893	1027.93	3389.36	92.0123	49.4838	387.464	20.1397	480.692	14.8847	1064.22	208.053	1164.48	76.6842	145.716	34.7365	65.2547	32.765	21.979	6.51963	29.6893	395.063	11.1656	201.888	26.7971	132.013	106.859	292.18	7.0591	385.419	51.9874	4.49325
Phatr3_EG00894	6839.39	3404.4	884.627	6548.12	3474.62	541.414	585.084	2219.23	5242.99	6425.52	4568.31	3169.46	5364.88	3409.13	1379.86	2955.15	2578.07	2101.35	2761.31	1431.51	1322.14	3151	2456.36	1044.85	5014.07	2250.26	1731.46	1353.6	788.064	3881.12
Phatr3_EG00895	0.560155	0.337288	0.0328993	0.9175	0.567471	0.0338182	0.0721913	0.665149	0.552984	0.748298	0.279125	0.309928	1.09849	0.657115	0.395307	0.403965	0.160422	0.117657	0.180581	0.0874319	0.312303	0.572623	0.325322	0.307224	0.319216	0.548502	0.267819	0.127099	0.232994	0.17081
Phatr3_EG00896	49842.4	17735.6	23576.5	76748.7	43039.8	18808	32817.5	46730.4	35293.5	60294.4	34213.5	20130.4	38960.9	40771	23207.4	36479.7	38786.3	27447.4	24241.1	16657	16434	18487.1	24001.9	15927.5	27003.4	21249.3	13904	27268.4	16851.5	27592.4
Phatr3_EG00897	0	0	0.0625626	0	0.166019	0.0643101	0.0686409	0.158109	0.150225	0.213449	0.265397	0.0654857	0	0.0780997	0.546713	0.307278	0	0	0.0858501	0.166264	0	0.0725948	0	0	0	0	0.291026	0	0	0
Phatr3_EG00898	73097.1	23345.6	33842.1	101673	66450	24508.4	40807.7	71838.7	51391.8	75315	43952.8	29976.5	67329.6	52937.3	31690	48216.3	49093.3	43773.9	28577.8	19479.2	25390.2	28094.5	30670.5	22867.2	36184.1	31794.3	20428.9	46079.4	27850.9	11951.6
Phatr3_EG00899	3.24762	3.8015	3.25461	4.10274	3.09076	3.24362	3.31705	2.27547	4.40335	3.908	4.32764	4.79009	4.94337	4.33098	3.42879	2.92114	3.22232	2.79661	3.30987	3.44656	3.96549	5.27177	5.24254	4.61116	7.11327	6.48198	6.60919	3.16995	2.59075	1.81843
Phatr3_EG00900	0	0	0.28269	0	0	0	0	0	0	0	0	0	0	0	0.102931	0	0	0	0	0	0	0	0	0	0	0	0	0	0	0
Phatr3_EG00901	108.297	141.624	114.15	82.7789	138.742	160.665	155.202	118.736	144.685	111.879	143.814	127.207	106.514	129.477	158.873	59.0435	42.9038	80.6763	73.316	76.2911	93.7305	107.46	71.4342	88.8748	43.0977	38.1757	48.9182	72.6251	75.5908	81.9858
Phatr3_EG00902	16.2294	11.482	18.0395	17.1456	16.4885	20.1886	21.9071	22.8128	17.4564	19.2535	17.9017	16.6486	14.7074	17.6533	17.8791	14.1671	13.1112	17.8924	13.9096	10.4824	12.5693	20.2059	19.9318	19.0571	19.8259	17.813	19.1754	12.7236	12.7742	14.0341
Phatr3_EG00903	0	0	0.23852	0	0	0.245182	0	0	0	0.135629	0	0	0	0	0.130272	0	0	0.142169	0	0.316941	0	0	0	0	0	0	0.277384	0	0.120658	0
Phatr3_EG00904	6.58005	3.74195	1.93231	3.46427	1.6665	1.29109	1.90804	6.47047	1.97194	0.879013	0.512317	1.61808	2.10927	2.17097	0.633218	7.94839	6.36	8.40778	4.37509	5.64876	3.53755	6.39018	5.47171	8.92201	9.84317	3.65112	7.97743	2.98601	4.88741	4.41425
Phatr3_EG00905	0	0	0	0	0	0	0	0	0	0	0	0	0	0	0	0	0	0	0	0	0	0	0	0	0	0	0	0	0	0
Phatr3_EG00906	26.2941	32.9946	22.1934	22.8714	20.514	21.5257	21.9447	18.7947	19.1734	15.8915	20.0497	23.4761	22.67	23.1119	24.7984	12.7363	9.06587	17.3111	29.7024	24.393	28.504	20.8016	16.0802	17.3418	21.268	26.0595	21.8949	18.1962	20.1171	19.5498
Phatr3_EG00907	24.5216	36.1989	24.2383	20.3466	26.9481	26.8863	26.5931	21.9945	27.2007	20.9385	27.2058	32.8923	26.2977	27.0042	29.4452	22.1042	13.3893	21.3046	23.0166	26.0973	20.9537	22.3142	16.2162	23.9711	17.4082	19.9672	27.4299	20.0655	23.204	25.1686
Phatr3_EG00908	16.3196	13.2628	18.176	9.96439	13.3885	26.6625	17.1032	16.5104	17.1626	13.6824	15.366	19.093	10.2172	17.2799	13.9192	42.3328	28.3865	43.4893	14.1129	8.16525	13.5961	36.9274	25.8173	32.752	36.9506	30.4112	40.7708	24.9056	22.7082	30.6949
Phatr3_EG00909	2.15958	3.45911	4.43185	3.59671	3.04904	4.72437	4.27714	2.5408	2.1185	4.01345	3.43804	3.95167	3.37269	3.79078	2.68948	3.07361	1.85088	2.98402	2.47765	3.3807	2.89372	2.19033	1.69689	1.44766	2.38897	3.87686	4.7722	4.28035	3.32133	2.47142
Phatr3_EG00910	0.153431	0	0	0	0	0	0	0	0	0	0.105125	0	0.381892	0.247485	0	0	0	0	0	0	0	0	0	0	0	0	0	0	0	0
Phatr3_EG00911	12.0755	8.02128	13.5091	13.6345	12.2109	11.5431	12.728	13.7415	13.1779	16.6692	13.7537	11.648	15.8305	13.2804	12.174	12.1504	10.6631	15.0976	9.63952	6.7988	7.05307	12.5207	11.1573	10.3725	24.4744	22.6539	19.5985	14.526	13.377	12.6248
Phatr3_EG00912	6.73926	9.05596	9.65978	7.02277	12.4192	11.7959	13.1511	9.06554	8.76163	9.74274	11.1979	8.15531	8.60211	9.39614	9.51193	5.95218	3.99683	8.61552	7.69201	9.04122	8.53387	8.14068	5.51443	8.15731	7.63244	7.66061	9.01979	7.71789	9.07748	9.3716
Phatr3_EG00913	0.0711697	0.0523767	0.0459797	0.183184	0.0915105	0.023632	0.0252235	0.0290502	0.0276016	0.0522907	0	0.048128	0.0295237	0.0286993	0	0	0	0.0274061	0.094642	0	0	0.0266764	0.0206667	0	0	0.0766581	0.0267358	0.0592106	0.0465187	0.0716168
Phatr3_EG00914	33.6551	47.0018	25.7566	26.6683	26.9435	23.6099	22.9749	21.1933	37.923	34.8331	34.1408	38.9587	53.4221	54.9012	44.0097	20.8881	21.8878	25.6681	23.846	30.5947	27.6907	47.3876	48.9915	45.8953	81.0267	73.6436	75.3993	28.29	30.0051	25.7801
Phatr3_EG00915	0.810777	0	0.748298	0.0993744	0.297858	1.23072	0.492599	0.945555	0.718724	1.02121	1.03167	0.939912	0.288291	0.0934134	1.22608	0.459411	0.27366	2.23011	0.821467	0.497162	0.507383	0.781462	0.605413	0.543498	0.907575	0.665372	0.783202	1.25271	1.21131	1.55404
Phatr3_EG00916	0.590709	0.332438	0.20204	0.924182	0.655287	0.0923039	0.369449	0.368766	0.539043	1.04674	0.880885	0.258476	0.778385	0.56048	0.441391	0.41347	0.602053	0.454941	0.43127	0.387786	0.182658	0.651219	0.383428	0.41927	0.653454	0.598835	0.704882	0.404722	0.136272	0.559453
Phatr3_EG00917	0.166397	0	0.107502	0	0.142636	0.110505	0	0	0	0	0	0	0.138055	0	0	0	0	0	0	0	0	0	0	0	0	0	0	0	0	0
Phatr3_EG00918	0	0	0.0848071	0	0.225048	0.0871759	0	0.214326	0.407277	0.0964473	0.17988	0.0887694	0.544549	0.105869	0	0	0	0.101098	0	0	0.115007	0	0.53366	0.17599	0.102859	0	0	0	0.171602	0
Phatr3_EG00919	0	0.0820239	0	0	0	0	0.0790018	0.363949	0.0864503	0	0	0.150741	0.0924706	0.629219	0	0.0884149	0	0	0	0	0	0.250658	0	0	0.0873327	0	0	0	0	0
Phatr3_EG00920	65.9902	100.799	85.384	64.4724	93.4756	93.0664	91.495	68.598	84.6532	62.6044	85.1487	100.652	81.7492	92.6255	92.82	52.996	37.1226	75.2573	62.9226	81.7074	81.7195	100.571	84.1261	99.8956	69.7491	83.902	95.755	93.5888	101.967	79.8437
Phatr3_EG00921	5.81223	4.26476	3.67704	5.16428	3.66648	3.59648	3.93648	5.4348	4.34776	3.95364	4.91585	3.54559	4.82224	5.17442	3.54186	3.37939	3.69461	3.25433	4.34238	3.76072	3.6416	6.25778	6.44065	6.2547	11.5006	10.0935	8.02106	3.1424	2.559	3.21652
Phatr3_EG00922	14.6782	11.1975	4.48128	14.4364	7.36521	3.1205	6.5344	13.9555	7.25462	10.7517	8.70784	4.90249	14.0716	8.87852	5.17928	10.7565	13.2518	10.1328	14.8378	7.87549	6.54754	8.65529	11.4096	8.6695	12.0976	9.83314	8.94354	5.6591	4.0073	5.28373
Phatr3_EG00923	0	0	0	0	0	0	0	0	0	0	0	0	0	0	0	0	0	0	0	0	0	0	0	0	0	0	0	0	0	0
Phatr3_EG00924	29.2141	32.2316	21.8121	24.259	29.7459	27.6081	33.742	33.6151	38.0353	37.0091	34.8509	26.8425	26.3297	27.8669	32.3379	8.62693	7.39684	11.878	10.6928	8.3598	13.4255	24.161	21.273	23.0296	3.40853	4.01102	3.26826	4.44154	4.84651	4.34415
Phatr3_EG00925	10.1068	22.516	46.0322	25.5824	24.266	33.3169	23.5018	15.2697	32.0317	22.7143	30.8326	48.6777	25.7631	21.3554	38.0184	11.2464	4.97038	10.5312	11.8387	11.3461	10.2972	34.9692	21.7792	21.9499	50.8851	37.0756	45.836	11.9469	14.8264	11.0447
Phatr3_EG00926	13.528	13.9273	16.773	9.9172	13.7842	15.619	14.629	14.1991	14.9618	14.869	17.4634	15.2388	15.3079	14.5569	17.4725	14.9257	11.487	13.3955	10.2151	11.3316	12.2993	17.9045	14.0403	16.0591	18.1145	17.9358	18.5745	15.8355	18.6617	17.2455
Phatr3_EG00927	28.2572	22.3653	22.1454	24.2568	19.7227	26.9933	26.6344	30.6505	23.8773	25.9519	25.4965	25.451	23.0426	28.3649	22.9411	32.0159	35.4069	32.7954	20.1964	19.2713	19.3096	29.0645	33.5424	27.5105	28.2459	25.9393	27.9245	23.0811	22.8499	32.2605
Phatr3_EG00928	14.2709	12.8996	9.86179	7.46005	8.13959	11.2921	10.2329	12.0784	9.67759	10.5867	9.66436	11.8719	10.7408	12.1328	13.7917	8.08005	6.91312	10.5019	8.41812	8.31747	6.86816	12.3537	12.7929	13.3226	11.5067	13.3001	12.3397	11.0002	10.0496	10.981
Phatr3_EG00929	0	0	0	0	0	0	0	0	0	0	0	0	0	0	0	0	0	0	0	0	0	0.092256	0	0	0	0	0	0	0	0
Phatr3_EG00930	8.46682	9.27416	11.2581	7.09534	7.51098	12.7822	12.1775	10.6091	11.8365	10.9227	10.523	12.2502	10.3328	9.84577	12.8535	4.76409	5.4276	8.45433	5.2805	6.29655	6.16724	9.15179	8.43374	7.82055	7.86868	10.1095	8.32152	4.0954	4.76196	4.3921
Phatr3_EG00931	95.2668	115.625	127.255	71.3647	130.743	140.452	130.904	112.689	112.329	94.0487	109.406	116.296	95.7175	108.4	126.438	96.8438	89.9969	112.72	105.86	104.243	117.277	93.1095	89.8339	98.7303	72.958	76.6465	80.4526	123.161	130.985	138.526
Phatr3_EG00932	14.0195	12.2551	20.2083	15.9669	17.6309	20.8326	20.433	17.5992	18.8686	16.5338	18.4557	19.5242	18.9876	18.0037	20.0573	8.87214	7.58534	13.3276	10.374	12.6342	11.1195	13.8669	13.396	11.027	11.1264	13.4928	12.9509	10.7463	13.3261	11.3223
Phatr3_EG00934	0	0	0	0	0	0	0	0	0	0	0.0408819	0	0	0	0	0	0	0	0	0	0	0	0.138613	0	0	0	0	0	0.078001	0.0400282
Phatr3_EG00935	0.656343	0.241515	0.318026	0	0.421965	0.653819	0.814157	0	0	0.120559	0	0.221924	0.136137	0.529343	0.115797	0.130166	0	0	0	0	0	0.246016	0	0	0	0.235653	0	0	0.107251	0
Phatr3_EG00936	6.10399	1.44909	0.508842	3.88554	0.168786	1.17687	1.81441	2.57191	0.610916	1.73605	0.944372	1.59785	1.47028	4.12887	0	3.59259	4.03193	1.66812	5.23685	1.01421	3.79522	5.01872	7.09006	6.59962	7.86868	5.37288	8.87629	3.27632	2.70274	4.35907
Phatr3_EG00937	0	0	0	0	0	0	0.0768274	0	0	0	0	0.0732959	0	0	0	0	0	0.0834755	0.0960891	0	0	0	0	0	0.0849291	0.0778302	0.407169	0	0	0
Phatr3_EG00938	205.031	159.028	60.0499	183.751	115.554	48.1144	86.3901	167.133	114.664	167.818	109.174	74.6005	208.688	138.525	67.2335	197.813	204.817	160.046	226.08	124.696	137.079	139.321	189.596	139.133	170.191	122.539	96.7288	99.5917	71.776	85.9283
Phatr3_EG00939	1.42913	3.389	1.31314	1.00817	1.17061	1.37091	1.41821	1.21855	3.10385	1.63338	2.39357	2.51275	2.23968	3.0736	4.10145	1.61238	1.0505	2.397	1.71746	1.28139	1.08514	10.9755	10.1445	10.4955	13.3384	13.6146	17.9673	1.05688	1.59839	1.42746
Phatr3_EG00940	197.065	302.874	249.359	164.374	329.29	286.899	296.032	213.077	235.045	216.649	271.295	259.362	232.82	236.534	292.496	153.72	82.6849	207.116	229.234	255.539	258.552	303.132	237.035	319.476	266.934	267.624	311.128	242.887	271.149	182.289
Phatr3_EG00941	18.5254	19.4261	14.6758	15.4298	9.76927	15.8868	15.1919	14.8836	18.6513	19.7692	18.6049	17.7248	17.8333	17.6471	16.1291	12.9417	13.6279	15.5299	10.2269	8.0712	9.70031	17.8986	17.5934	17.6013	13.6314	12.9362	12.9891	14.8592	12.8668	11.5668
Phatr3_EG00942	28.7945	37.0181	60.2073	37.8647	50.7045	48.6176	41.2464	31.0264	48.894	29.5717	52.7385	68.9513	43.3276	42.9252	60.8487	48.6072	36.6185	47.1597	51.0194	49.1634	56.0687	90.4271	62.822	80.2961	93.7338	88.4584	95.8038	69.1026	71.3051	58.7568
Phatr3_EG00943	2.67491	0.738215	0.432036	2.39061	2.1974	0.81419	0.158004	2.45666	0.518702	0.900782	0.458186	1.20592	0.0924706	0.629219	0.235963	1.41464	1.14111	0.85838	0.889277	1.62656	2.83177	0.0835526	0.517837	0	0	0	0.502432	0.556356	0.8742	0.598158
Phatr3_EG00944	0.118142	0	0.0381632	0.152043	0.12659	0.0588437	0.104677	0.14467	0.114547	0.0651019	0.0404731	0.0399463	0.0490094	0.0714612	0	0.0702898	0.0232611	0.0909883	0.0261843	0.0760657	0.051753	0	0.0514601	0	0	0.0636262	0.0887629	0	0	0.0792559
Phatr3_EG00945	31.9173	46.6279	58.4758	27.9563	50.7175	47.2648	42.2761	30.8007	45.9665	31.7809	46.8704	54.765	40.3142	43.1073	61.1184	27.2846	15.1572	27.4432	44.6822	39.3415	53.339	39.6403	29.2161	39.4061	35.0134	29.6238	46.0994	53.1081	57.1685	38.797
Phatr3_EG00946	0	0	0	0	0	0	0	0	0	0	0	0	0	0	0	0	0	0	0	0	0	0	0	0	0	0	0	0	0	0
Phatr3_EG00947	0	0	0	0	0	0	0	0	0	0	0	0	0	0	0	0	0	0	0	0	0	0	0	0	0	0	0	0	0	0
Phatr3_EG00948	0.478953	0.587468	0.618862	1.23278	0.273707	1.16627	2.03696	1.43367	0.247669	0.703805	1.96896	1.29555	0.397374	1.80263	2.14068	1.89973	3.14339	4.42646	4.10456	4.24872	5.03543	2.1543	2.2253	1.92637	2.87726	3.43925	4.798	4.51601	5.7394	5.14092
Phatr3_EG00949	25.4829	44.3825	47.0383	29.0826	44.5124	39.7309	41.0189	28.149	46.3248	45.8489	47.697	54.4848	44.2509	46.5052	43.5289	29.6961	23.9103	30.444	55.2914	44.3127	54.4309	21.3948	17.3728	20.3974	21.7438	23.8475	26.5515	40.8016	46.6244	46.3555
Phatr3_EG00950	33.1692	35.9695	32.9449	28.2809	33.9688	27.1745	32.5934	22.059	27.3309	26.1167	36.8506	42.1008	50.324	41.21	36.6796	15.6974	9.11456	16.7519	37.742	38.3212	44.5408	63.442	51.7302	68.4013	60.1183	59.0258	55.1986	19.7725	19.8906	10.0861
Phatr3_EG00951	96.1511	61.027	70.1657	122.842	75.0453	64.9927	71.3339	97.551	90.6517	106.723	83.498	73.0292	102.608	88.5673	71.1402	86.7288	83.6624	79.5778	76.04	57.6176	62.2764	63.971	65.5088	52.5473	93.3538	76.6228	59.4798	68.3698	55.4652	57.6213
Phatr3_EG00952	6.95491	8.26077	6.73567	5.80977	7.29785	7.59358	9.12619	7.55962	7.66015	6.33216	7.5113	6.53666	6.8461	8.86267	7.74581	6.63935	4.19835	8.31201	5.66649	5.77942	6.17364	7.76668	5.11178	6.42694	9.45227	9.36758	9.42737	7.47524	8.85217	7.67078
Phatr3_EG00953	0	0	0	0.0439748	0	0	0	0	0	0	0	0	0	0	0	0	0	0	0	0	0	0	0	0	0	0	0	0	0	0
Phatr3_EG00954	14.1856	13.0735	11.7554	10.1732	8.61179	10.3657	9.99401	11.123	10.6353	12.7669	10.1626	10.7301	12.0914	14.327	11.0151	14.571	12.904	12.0211	17.5454	17.0639	15.7526	5.23637	7.23697	5.087	10.5073	11.5177	9.39461	12.053	16.6561	13.1033
Phatr3_EG00955	0	0	0	0	0	0	0	0	0	0	0	0	0	0	0	0	0	0	0	0	0	0	0	0	0	0	0	0	0	0
Phatr3_EG00956	14.7289	14.9294	14.4116	10.5696	12.7256	17.7564	14.159	12.9759	15.0418	12.8205	14.4052	14.1389	11.5108	13.9161	13.7128	11.53	8.66171	11.7028	14.5392	12.3106	14.9811	10.9542	9.86319	14.4063	9.47043	11.7485	13.7232	10.4433	14.606	16.4508
Phatr3_EG00957	74.3449	45.0873	115.362	69.7225	114.365	126.318	138.533	92.9332	55.5715	59.2118	66.5493	54.441	38.7174	41.3114	62.1135	209.798	105.605	281.999	98.5277	70.2702	139.807	113.933	77.9253	111.666	114.393	99.0751	119.386	355.527	353.948	168.589
Phatr3_EG00958	0.488189	0.287422	0.0630796	0.209425	0.125543	0	0.103812	0.39854	0.151467	0.358688	0	0.0660269	0	0	0	4.99581	4.0755	4.43662	10.9931	12.3214	13.8151	0.658753	0.085058	1.01449	0	0	0.0366789	6.74218	8.29647	8.35134
Phatr3_EG00959	5.34981	4.53865	3.69631	1.84874	4.71327	4.44104	6.47814	4.792	2.47824	2.89342	3.7673	3.31629	0.986353	2.93635	3.40836	5.77644	8.25112	8.01155	4.94043	4.97537	6.24942	4.17763	3.15018	4.78161	9.43193	9.23047	11.0535	11.3744	10.3447	12.6112
Phatr3_EG00960	4.56682	1.93618	0.978132	4.10984	1.76587	0.774694	1.03798	3.76871	1.84815	3.30069	2.36376	1.15811	3.60363	3.503	1.76907	1.4373	1.99381	1.58656	3.19052	2.23723	3.06604	5.13532	7.3082	4.84157	7.58474	5.86359	3.58035	1.1357	1.24916	1.26543
Phatr3_EG00961	32.3816	41.1212	42.2744	29.0264	38.138	46.5222	43.4506	36.6497	34.6764	39.5544	32.2865	39.0202	39.6085	37.1165	43.7712	10.3731	9.2833	10.4016	23.9467	23.419	20.7953	37.5599	44.8483	42.6395	21.1865	16.7549	24.2484	13.9616	14.1279	13.1493
Phatr3_EG00962	5.37008	6.8173	5.63774	3.10997	9.09143	5.34943	7.42257	7.67189	2.29093	2.95918	4.50723	6.17351	2.11632	4.43926	6.15829	13.0995	7.61273	12.6143	13.0921	9.45059	11.2916	8.65529	7.40714	9.17947	9.15207	10.4116	14.8274	16.1954	22.8153	13.8698
Phatr3_EG00963	0	0	0	0	0	0	0	0	0	0	0	0	0	0	0	0	0	0	0	0	0	0	0	0	0	0	0	0	0	0
Phatr3_EG00965	0.0544014	0.0400362	0.0292887	0.0155582	0.0621775	0.0963418	0.0706954	0.0962246	0.0562624	0.0399705	0.0248492	0.0797086	0.067703	0.117	0.127972	0.0719262	0.0714079	0.0488809	0.0643052	0.140106	0.0794367	0.0815647	0.0737213	0.127637	0.085255	0.0585966	0.0885585	0.0301733	0.0474112	0.0973211
Phatr3_EG00966	25.7921	34.0138	30.4187	22.9457	41.8812	29.4003	32.8833	25.1185	27.0548	22.3207	25.6478	27.2454	28.4003	26.8743	27.4248	25.4382	16.2231	30.2628	26.8557	28.0487	29.4594	19.757	15.2055	20.4516	19.1927	17.4642	22.207	41.296	40.336	27.6089
Phatr3_EG00967	10.8876	11.9337	12.4217	9.83807	9.73002	15.7686	14.9422	9.45555	10.6012	10.2121	9.52308	13.942	10.1863	9.52817	12.0974	8.45316	9.39567	9.27724	14.581	13.9205	13.1919	11.7219	7.13042	5.27969	14.7935	9.73107	10.3557	10.8889	10.2961	7.14857
Phatr3_EG00968	0	0	0	0	0	0	0	0	0	0	0	0	0	0	0	0	0	0	0	0	0	0	0	0	0	0	0	0	0	0
Phatr3_EG00969	0	0	0	0	0	0	0	0	0	0	0	0	0	0	0	0	0	0	0	0	0	0	0	0	0	0	0	0	0	0
Phatr3_EG00970	0	0	0	0	0	0	0	0	0	0	0	0	0	0	0	0	0	0	0	0	0	0	0	0	0	0	0	0	0	0
Phatr3_EG00971	0	0	0.246214	0	0	0.0632728	0	0	0	0	0.0652791	0.0644294	0	0	0	0	0	0	0	0.245373	0	0	0.166	0	0	0	0	0	0.062275	0
Phatr3_EG00972	0	0	0	0	0	0	0	0	0	0	0	0	0	0	0	0	0	0	0	0	0	0	0	0	0	0	0	0	0	0
Phatr3_EG00973	0	0	0	0	0	0	0	0	0	0	0	0	0	0	0	0	0	0	0	0	0	0	0	0	0	0	0	0	0	0
Phatr3_EG00974	0	0	0	0	0	0	0	0	0	0	0	0	0	0	0	0	0	0	0	0	0	0	0	0	0	0	0	0	0	0
Phatr3_EG00975	7.93006	7.6226	9.4101	6.38719	9.15607	11.5001	10.1523	9.51254	8.72438	7.90736	10.3678	6.34762	10.339	5.02513	6.11027	11.4261	9.87801	10.7815	8.752	7.78024	10.8469	5.76284	4.41758	4.88191	15.9149	17.3737	15.5031	11.9833	12.8525	11.997
Phatr3_EG00976	6.46907	7.224	2.82391	6.47173	4.13223	3.03549	3.52318	5.26072	7.207	6.34962	6.00679	5.06718	7.43948	7.19145	3.75446	2.97209	3.6785	2.53921	3.14433	3.00189	2.80101	6.49732	7.60115	6.91495	4.91242	5.7573	5.57349	2.4936	1.68156	2.74798
Phatr3_EG00977	0	0	0	0	0	0	0	0.13584	0	0	0	0	0	0	0	0	0	0	0	0	0	0	0	0	0	0	0	0	0	0
Phatr3_EG00978	15.6122	17.9301	15.4123	13.0494	14.3431	18.9346	18.3364	15.36	14.9878	14.75	17.2325	16.2862	14.0711	15.8803	18.6881	20.063	15.7004	19.95	14.0891	17.6097	14.8895	14.2099	14.0785	18.1973	8.91441	10.4064	11.8745	18.9881	19.9859	20.3952
Phatr3_EG00979	49.3344	67.3976	64.5352	66.4445	80.7729	68.9622	67.7154	66.8807	53.6237	48.789	53.7594	50.6353	57.8649	58.2532	57.1542	48.6697	33.2714	77.8421	44.5313	47.8078	56.2859	28.4021	23.6125	23.6494	61.066	71.0858	58.6141	65.1423	82.7064	93.6586
Phatr3_EG00980	22.2239	15.1394	18.1475	22.1153	18.0589	16.2952	14.4059	15.2426	14.4825	11.5332	14.7741	14.6376	16.6563	15.5915	10.6695	16.7123	9.43458	11.3258	19.7755	18.2983	18.1678	21.4911	21.3997	18.3312	91.4074	107.497	74.6726	14.7091	17.8742	18.0127
Phatr3_EG00981	13.8145	16.423	12.0345	11.6915	13.5029	14.0727	15.5964	15.1559	9.64859	12.4463	11.6922	12.2586	14.8843	15.729	12.3517	16.8101	16.6397	17.9569	11.4712	10.947	12.2126	12.5117	11.9801	12.3612	11.4614	7.85509	9.3929	17.2137	14.0142	29.2282
Phatr3_EG00982	0	0	0	0	0	0	0	0	0	0	0	0	0	0	0	0	0	0	0	0	0	0	0	0	0	0	0	0	0	0
Phatr3_EG00983	0	0	0.164143	0	0	0.168728	0.450225	0.51853	0.0985348	0	0.0870389	0.515436	0	0	0.0896492	0	0.600287	0.391347	0	0	0	0.095232	0	0.170313	0	0.0912204	0	0	0.166067	0.0852214
Phatr3_EG00984	0	0	0	0	0	0	0	0	0	0	0	0	0	0	0	0	0	0	0	0	0	0	0	0	0	0	0	0	0	0
Phatr3_EG00985	0	0	0	0	0	0	0	0	0	0	0	0	0	0	0	0	0	0	0	0	0	0	0	0	0	0	0	0	0	0
Phatr3_EG00986	0	0	0	0	0	0	0	0	0	0	0	0	0	0	0	0	0	0	0	0	0	0	0	0	0	0	0	0	0	0
Phatr3_EG00987	5.08532	2.95984	4.32224	3.89854	3.62987	4.41729	5.33152	4.98807	4.67935	4.98653	3.52401	4.28883	4.04268	5.8323	4.25738	5.78271	4.55324	4.33348	4.14834	5.09595	4.20123	4.95736	4.63787	5.31426	7.56035	7.24776	7.07488	5.00296	5.39662	6.14849
Phatr3_EG00988	0	0	0	0	0	0	0	0	0	0	0	0	0	0	0	0	0	0	0	0	0	0	0	0	0.0291109	0	0	0	0	0
Phatr3_EG00989	0	0	0	0	0	0	0	0	0	0	0	0	0	0	0	0	0	0	0	0	0	0	0	0	0	0	0	0	0	0
Phatr3_EG00990	0.884484	0.139484	0.408162	1.2467	0.974807	0.503476	0.626944	0.825212	0.637051	0.881951	0.562727	0.0854465	0.943497	0.866197	0.0445849	0.851998	1.04488	1.41105	0.952155	0.162707	0.774912	2.60487	1.50436	1.56697	1.13859	0.998058	1.09174	0.473052	0.867188	0.381445
Phatr3_EG00991	14.1008	18.7149	19.4957	14.3274	15.2353	19.304	15.3731	16.1216	21.9016	19.7533	20.6757	22.8666	17.3329	16.6533	22.5916	10.3339	8.92245	14.7823	11.5487	11.6292	14.2055	11.7914	10.7649	11.5193	13.1393	14.0065	15.9305	10.8378	13.6099	9.38985
Phatr3_EG00992	0	0	0	0	0	0	0	0	0	0	0	0	0	0	0	0	0	0	0	0	0	0	0	0	0	0	0	0	0	0
Phatr3_EG00993	0	0	0	0	0	0	0	0	0	0	0	0	0	0	0	0	0	0	0	0	0	0	0	0	0	0	0	0	0	0
Phatr3_EG00994	3.32032	4.26202	4.90551	3.17998	5.25112	5.41858	5.41859	5.7994	3.4938	4.34958	4.40883	3.79446	3.45949	4.48384	3.68734	5.1454	4.09477	5.31261	4.03888	3.73424	4.32966	5.30622	4.54433	4.79658	2.4202	2.45818	2.86207	4.00439	4.60971	8.21913
Phatr3_EG00995	32.9466	27.5531	24.9404	25.2691	34.3753	14.8076	21.7021	11.8181	20.5216	10.8809	21.0916	29.819	30.5101	39.8573	26.6561	8.44798	4.71775	14.2249	57.6792	70.709	69.3928	168.15	144.958	137.532	153.071	146.49	132.144	4.15308	7.28705	4.01861
Phatr3_EG00996	0.093025	0.0171152	0.0150249	0.0798125	0	0.0154446	0.0164846	0	0.0180389	0	0.0318686	0.0786344	0.0578851	0	0.131297	0.14759	0.0366317	0.0716443	0.0618526	0	0.0407504	0.20921	0.283638	0.202665	0.127561	0.0333996	0.052419	0.058045	0.015201	0
Phatr3_EG00997	0.637039	0.596683	0.523808	0.149062	0.446787	0.15384	0.369449	0.851	0.134761	0.510603	0.198397	0.156652	0.240242	0.467067	0.245217	0.229705	0.4561	0.669032	0.616101	0.497162	0.710336	0.694633	0.773583	0.892889	0.317651	1.12282	0.957247	0.289087	0.643509	0.85472
Phatr3_EG00998	0	0	0	0	0	0	0	0	0	0	0	0	0	0	0	0	0	0	0	0	0	0	0	0	0	0	0	0	0	0
Phatr3_EG00999	138.291	240.579	118.656	140.673	129.943	142.19	162.058	183.173	210.85	161.846	197.99	137.647	133.929	154.483	152.495	19.4309	31.6765	44.1484	71.9862	85.9025	88.2917	150.944	181.395	154.11	9.51172	7.1399	7.51696	6.18813	8.85414	11.9299
Phatr3_EG01000	0	0	0	0	0	0	0	0	0.0502123	0	0	0	0	0	0	0.102707	0	0	0	0	0	0	0	0	0	0	0	0	0	0
Phatr3_EG01001	0	0	0	0	0	0	0	0	0	0	0	0	0	0	0	0	0	0	0	0	0	0	0	0	0	0	0	0	0	0
Phatr3_EG01002	0	0	0	0	0	0	0	0	0	0	0	0	0	0	0	0	0	0	0	0	0	0	0	0	0	0	0	0	0	0
Phatr3_EG01003	0	0	0	0	0	0	0	0	0	0	0	0	0	0	0	0	0	0	0	0	0	0	0	0	0	0	0	0	0	0
Phatr3_EG01004	36.9342	21.104	14.1165	24.2757	16.3262	15.1131	16.5707	24.0727	15.7172	21.4288	15.437	15.0262	23.3562	19.3451	12.6913	41.0568	46.776	34.7594	24.5021	25.2528	20.4817	19.5292	24.2989	20.7268	29.109	27.2072	28.3503	36.1984	30.319	31.3421
Phatr3_EG01005	52.1075	34.8645	26.5373	45.3444	26.7599	25.2002	28.145	36.886	31.2235	37.7103	29.8857	22.7508	42.6804	39.911	27.1655	34.4467	34.753	39.0768	32.9471	31.8032	29.7837	25.8072	29.6946	22.0016	58.7315	50.6481	43.9994	35.1174	32.2948	31.7548
Phatr3_EG01006	35.7367	35.7762	51.3276	36.1706	44.0525	65.4145	67.1093	59.8156	51.5856	44.4338	50.7397	44.4768	34.0016	36.0041	46.7262	27.2993	24.1041	44.1727	35.5787	27.6348	35.2751	23.0295	19.9862	21.0421	7.66958	5.7026	6.76464	16.1505	14.6111	17.6928
Phatr3_EG01007	0	0	0.0848071	0	0	0	0	0	0	0	0	0.0221924	0	0	0	0	0	0	0	0	0	0	0	0	0	0	0	0	0	0
Phatr3_EG01008	0	0	0.269387	0	0.476573	0.184608	0.492599	0.453866	0	0	0.857077	0.469956	0.461265	0.112096	1.07895	0	0.547321	0	0.12322	0.238638	0.974175	0.520975	0.161443	0.0931711	0.326727	0.598835	0.104427	0.115635	0	0
Phatr3_EG01009	0	0	0	0	0	0	0	0	0	0	0	0	0	0	0	0	0	0	0	0	0	0	0	0	0	0	0	0	0	0
Phatr3_EG01010	2.17098	0.817434	0.636053	1.92761	1.40655	1.40823	1.59253	1.11285	2.15387	1.5209	1.52206	1.4169	1.0891	1.11976	1.15797	3.92502	4.31424	5.52151	0.514734	0.780161	1.1943	8.23207	6.31889	7.37803	5.22205	3.53479	4.45711	1.93219	0.907512	1.84592
Phatr3_EG01011	0	0	0	0	0	0	0	0	0	0	0	0	0	0	0	0	0	0	0	0	0	0	0	0	0	0	0	0	0	0
Phatr3_EG01012	2.04655	2.32767	2.10348	1.277	1.27586	1.54446	2.17597	3.18957	2.30897	3.34908	2.7407	3.08247	2.77849	1.87562	2.10076	3.17319	5.56802	4.44195	1.15458	1.43746	2.11902	2.37105	2.26911	2.36963	3.35303	2.60517	2.30644	8.04891	2.61457	1.56016
Phatr3_EG01013	21.3709	17.0568	12.7211	19.5837	14.2984	13.4095	16.1616	17.9788	15.662	15.665	13.2848	13.4172	21.1646	17.8223	16.2853	12.4761	10.3317	14.3534	19.9023	14.4918	14.4381	12.4481	12.9506	12.7957	16.7849	19.2365	17.1495	10.2046	10.7552	12.0819
Phatr3_EG01014	0.738386	0.543408	0.35778	0	0.791185	0.367773	1.04677	0.150698	0.286367	0.271258	0.505913	1.24832	1.07208	0	0.130272	1.1715	0.581528	0.853015	0.327303	0.633881	0.970369	0.415152	0.214417	0.371228	0.578579	0.397664	0.416076	0.61431	0.603289	0.123837
Phatr3_EG01015	0	0	0	0	0	0	0	0	0	0	0	0	0	0	0	0	0	0	0	0	0	0	0	0	0	0	0	0	0	0
Phatr3_EG01016	8.55509	8.19484	11.4051	10.0197	6.86785	14.6997	9.52925	8.53608	11.3757	12.0725	15.4449	12.0298	12.6185	10.4043	14.5665	10.4492	3.52927	8.99424	3.97279	4.66303	3.68815	17.3059	10.1737	13.1992	12.1302	10.1412	10.2026	9.49003	7.89962	7.56119
Phatr3_EG01017	82.8858	86.053	66.7253	76.7683	76.6733	89.649	93.2179	112.284	87.5619	81.3888	86.9106	74.4682	70.5478	75.2474	75.6068	70.3145	65.425	73.509	62.9801	56.9025	60.8507	58.7331	53.3379	54.0613	27.6256	27.0356	27.9837	37.3759	34.1805	42.0265
Phatr3_EG01018	10.4243	11.2517	13.4348	10.5031	14.7096	13.3131	15.0432	11.0848	13.8907	9.58363	11.3911	13.4118	9.80188	8.10541	14.0717	9.24476	6.69415	12.0632	10.0946	6.10362	12.6924	10.0588	6.42669	10.6072	18.1794	14.1264	13.3345	9.33973	11.0765	5.55867
Phatr3_EG01019	2.05327	2.11551	2.86734	9.47219	2.28809	2.65374	2.89962	4.29368	1.38436	1.48539	2.28337	1.6128	1.57249	1.85978	1.10348	0	0	0.0121642	0.266043	0.691507	0.525833	1.79973	1.71534	1.90577	0.346529	0.226831	0.510268	0	0.0206473	0.0317871
Phatr3_EG01020	0	0.222937	0.293563	0	0.0649177	0.100588	0.0536807	0.0618248	0	0	0.207554	0.0512131	0.25133	0.30539	0.374113	0.0600768	0	0	0	0.0650134	0	0.113546	0.351864	0	0.237366	0.163144	0.113799	0.0630061	0.0990013	0
Phatr3_EG01021	4.21397	5.75943	6.46586	3.74458	2.12864	6.99628	6.29397	4.05444	5.48657	3.64903	4.07309	6.51353	3.74594	5.52269	4.8856	3.58165	5.0967	2.49204	3.80256	1.87338	2.6371	5.81036	4.80731	6.60802	6.01428	3.02596	5.76676	2.69201	2.55764	2.67552
Phatr3_EG01022	30.359	41.4453	52.0707	39.6189	40.9955	42.8692	41.0053	32.8289	43.1973	37.3084	40.4536	52.5255	38.9483	33.6234	46.2364	34.3114	21.7402	32.0865	27.0655	27.2569	25.9512	33.9999	26.0764	27.6613	27.3935	24.492	26.4368	32.1804	32.4662	25.9868
Phatr3_EG01023	38.3358	36.4638	26.4806	36.6144	30.8982	24.178	23.9262	27.9498	30.1094	29.0523	28.3312	24.1308	40.8078	33.0569	27.0539	26.8727	25.7296	31.1031	36.4442	25.2518	24.6091	29.2809	31.0861	23.6778	49.4036	42.8503	40.3056	18.7553	22.4571	33.5624
Phatr3_EG01024	0	0	0	0	0	0	0	0	0	0	0	0	0	0	0	0	0	0	0	0	0.176431	0	0	0	0	0	0	0	0	0
Phatr3_EG01025	23.4553	21.6636	20.343	16.3282	15.5509	20.1234	20.6552	17.2514	16.7938	16.9792	17.7811	22.9816	18.9886	19.7939	20.826	10.2543	9.42124	14.7142	14.9875	17.929	17.5397	20.2701	19.1055	19.1858	18.4952	17.9609	22.5436	12.6049	15.1373	12.0044
Phatr3_EG01026	17.6066	15.8978	21.6381	19.3867	18.2715	22.8012	21.7349	20.6783	22.6128	22.2484	22.6466	23.567	20.3334	21.6465	22.7726	16.4995	18.2927	18.1682	9.7958	9.45283	10.5348	21.6255	19.3517	16.7361	27.0378	21.4146	21.3433	14.8707	15.869	13.6325
Phatr3_EG01027	0	0	0	0	0	0	0	0	0.0413713	0.0195943	0.0182723	0	0.132757	0	0	0.0211557	0	0	0	0	0	0	0	0	0.188071	0.0383002	0	0	0	0.0178907
Phatr3_EG01028	0	0	0	0	0	0	0	0	0	0	0	0	0	0.0392106	0	0	0	0	0	0	0	0	0	0	0	0	0	0	0	0
Phatr3_EG01029	0	0	0	0	0	0	0	0	0	0	0	0	0	0	0	0	0	0	0	0	0	0	0	0	0	0	0	0	0	0
Phatr3_EG01030	58.7238	59.5844	61.5336	46.267	60.8905	62.3386	67.4592	62.665	51.665	52.3275	49.1792	51.3307	52.239	48.4707	58.8428	37.9108	41.7675	39.2118	58.2923	66.344	55.9128	66.6055	75.0356	80.0763	67.0836	72.399	84.1059	51.2075	53.0662	39.2953
Phatr3_EG01031	0	0	0	0	0	0	0	0	0	0	0	0	0	0	0	0	0	0.0230935	0	0	0.105082	0	0	0	0.0939824	0.172254	0	0	0	0
Phatr3_EG01032	30.1427	23.1583	32.8132	38.4607	30.2869	24.1241	22.6181	27.6721	18.927	19.3075	17.7022	18.3678	28.6728	20.1249	17.376	41.6046	38.4352	44.9839	25.0586	33.649	35.0179	4.22136	3.20624	3.84875	45.8538	38.9289	39.0723	30.1299	31.2493	23.5546
Phatr3_EG01033	42.4943	33.796	24.9939	40.0196	24.7145	30.7248	31.9868	44.2455	31.6695	35.8094	30.3317	24.6632	32.2599	31.4874	21.9191	36.0214	32.339	33.3404	24.4314	20.2947	20.0576	17.759	17.9106	14.8543	2.68605	1.78461	2.46513	14.3717	14.4199	16.8778
Phatr3_EG01034	70.3935	61.4526	44.7213	68.5634	44.877	48.1904	51.5982	61.1453	57.1558	66.2998	53.5019	52.523	64.5619	58.768	49.2495	49.9081	45.7738	50.0625	66.4013	60.304	56.0598	66.5471	67.0433	66.9317	82.6221	78.0634	71.5705	47.2499	40.2492	48.3725
Phatr3_EG01035	0	0	0.0541322	0	0.287296	0.0556442	0.237566	0.136804	0	0	0	0	0	0	0	0.0664679	0	0	0	0.14386	0	0	0.194648	0.112334	0	0.240666	0	0	0.219067	0
Phatr3_EG01036	0	0	0	0	0	0	0	0	0	0	0	0	0	0	0	0	0	0	0	0	0	0	0	0	0	0	0	0	0	0
Phatr3_EG01037	77.0109	107.555	81.0614	51.6195	100.615	90.3724	92.5813	65.1908	66.6916	65.7449	80.1217	83.2214	55.6348	72.5199	88.4688	91.8107	51.8637	110.702	66.6244	79.4464	85.2967	88.5657	54.4461	93.5679	71.7438	86.2488	104.296	121.133	134.779	102.225
Phatr3_EG01038	0.344102	0.464271	0.370516	0.0984096	0	0.342779	0.121954	0.0468187	0.133452	0.505646	0.0785885	0.465393	0	0.277519	0.121418	0.045495	0.451672	0	0.101686	0	0	0.214965	0.066615	0.153777	0.0449382	0.247092	0.172355	0	0.224916	0
Phatr3_EG01039	0.165233	0.121602	0.160125	0	0.141639	0.27433	0.234243	0.607007	0.0640821	0.121402	0.113211	0.0558689	0	0.0666305	0.291517	0.131077	0.0650661	0.318141	0	0	0.217146	0.247736	0.143944	0.166144	0	0.11865	0	0.412404	0.540007	0
Phatr3_EG01040	18.695	26.4658	18.4525	30.0744	19.2527	14.5708	18.0367	15.6858	22.6576	21.3668	28.9983	25.4602	32.2062	23.8728	28.5853	1.8538	4.08987	3.19959	27.3928	20.2842	22.9761	52.0689	49.2358	46.9951	36.2152	25.5437	26.4338	2.26822	2.0366	2.87411
Phatr3_EG01041	52.7761	49.2131	30.9431	29.7824	32.1019	32.2315	31.9448	32.2109	32.4446	33.3469	31.5034	38.99	43.2948	37.8184	36.311	39.9485	33.3379	42.1919	45.8983	40.725	38.605	30.6731	32.2934	36.4482	32.8115	30.5275	38.1441	46.1847	45.468	45.5339
Phatr3_EG01042	2.65819	3.62272	5.53366	2.78745	2.02543	6.34205	2.37269	4.66159	6.72007	5.28049	6.13842	4.26093	3.43066	2.38204	3.19599	3.51449	3.02395	5.23183	5.14957	2.95811	4.05399	6.86384	3.77374	5.1477	4.93721	5.58497	5.69562	5.81547	6.30638	5.15163
Phatr3_EG01044	81.4638	87.684	39.1609	43.526	37.5301	38.5625	38.9153	53.2663	49.3524	60.7618	42.4306	53.3139	63.2958	63.7079	56.3454	26.2783	21.7104	33.184	68.661	58.0022	61.1565	87.2922	80.5872	90.4277	100.196	93.9838	110.809	39.5728	41.336	19.3737
Phatr3_EG01045	75.9372	76.1343	109.518	103.963	100.539	90.0722	88.4799	78.6801	99.113	74.0106	87.1236	99.9708	89.5067	68.2016	87.4328	20.9636	11.0796	18.8561	50.7148	59.5181	34.9333	101.326	76.9193	88.3133	119.675	87.9046	102.778	20.7572	21.5406	18.6147
Phatr3_EG01046	50.3512	32.1161	36.6438	45.9374	38.2805	40.0877	43.421	53.7923	39.578	49.4441	38.023	33.6962	42.0716	40.3866	36.1448	47.8855	40.8356	50.8115	35.6399	33.4489	31.329	36.3336	34.5543	32.0562	39.831	35.6721	34.0585	36.7871	34.1247	40.3015
Phatr3_EG01047	0	0	0	0	0	0	0	0	0	0	0	0	0	0	0	0	0.0710263	0	0	0	0	0	0	0	0.0706662	0	0	0	0	0
Phatr3_EG01048	16.4217	19.7076	15.8759	10.6768	14.2118	18.1239	18.7582	14.1777	15.0591	13.2519	14.9481	17.816	16.4998	15.3403	18.6757	14.8077	12.4369	19.2895	13.4063	15.8555	14.1458	27.4554	23.3972	25.8705	27.6175	29.3529	36.6591	19.8217	19.9488	19.4441
Phatr3_EG01049	56.5967	91.0877	74.608	47.1784	75.238	66.3404	66.4235	52.7174	59.4923	43.6285	57.3404	73.1999	63.9945	68.8422	74.9927	52.6008	36.9742	70.0753	66.2969	82.7298	80.9081	76.3705	64.3745	77.1637	93.7359	108.42	130.17	85.1157	88.6627	91.3725
Phatr3_EG01050	8.48624	7.59241	6.12761	3.99737	9.41399	10.719	8.37419	7.47122	6.84054	4.64577	6.04246	12.4902	7.45495	5.50218	7.04567	9.89998	4.5867	11.0211	7.52337	9.28502	9.47591	6.4865	6.37815	7.58491	11.6042	12.9045	11.6267	11.4902	9.67982	10.9395
Phatr3_EG01051	280.787	409.571	272.552	259.801	411.084	359.461	412.043	375.58	390.215	323.108	386.498	325.698	277.117	314.707	324.024	106.276	57.543	172.613	148.462	176.847	199.877	284.012	234.618	251.734	64.4414	55.431	65.8397	65.2719	86.8174	96.0304
Phatr3_EG01052	6.11363	6.9009	9.79433	3.75677	7.43603	9.57411	8.43275	5.59795	3.94105	5.09889	3.42464	8.10099	4.04413	5.4637	5.85949	13.337	6.50661	16.0979	7.25103	10.6386	7.02104	10.0333	9.26042	8.19645	21.6866	23.819	31.2843	16.2556	16.4972	19.62
Phatr3_EG01053	0	0	0	0	0	0	0	0	0	0	0	0	0	0	0	0	0	0	0	0	0	0	0	0	0	0	0	0	0	0
Phatr3_EG01054	9.06293	5.12144	3.24126	2.91589	2.21965	2.25702	2.75316	3.43508	3.2638	1.66471	3.32655	6.34762	4.56526	3.13255	7.76632	5.26371	6.11799	13.7106	6.4564	5.55731	14.6043	9.82715	6.20341	6.50921	14.837	19.9885	20.1844	6.32823	22.849	6.18847
Phatr3_EG01055	0	0	0	0	0	0	0	0	0	0	0	0	0	0	0	0	0	0	0	0	0	0	0	0	0	0	0	0	0	0
Phatr3_EG01056	0	0	0	0	0	0	0	0	0	0	0	0	0	0	0	0	0	0	0	0	0	0	0	0	0	0	0	0	0	0
Phatr3_EG01057	0	0	0	0	0	0	0	0	0	0	0	0	0	0	0	0	0	0	0	0	0	0	0	0	0	0	0	0	0	0
Phatr3_EG01058	0	0	0	0	0	0	0	0	0	0	0	0	0	0	0	0	0	0	0	0	0	0	0	0	0	0	0	0	0	0
Phatr3_EG01060	112.572	151.285	104.458	114.105	139.176	88.5458	117.478	111.603	154.605	117.804	139.112	118.812	113.982	122.913	135.542	69.0849	48.2502	79.6797	86.3333	94.0317	117.997	194.338	153.498	165.632	166.895	138.523	167.381	79.8954	85.0534	67.1411
Phatr3_EG01061	0	0	0	0	0	0	0	0	0	0	0	0	0	0	0	0	0	0	0	0	0	0	0	0	0	0	0	0	0	0
Phatr3_EG01062	0	0	0	0	0	0	0	0	0	0	0.320579	0	0	0	0	0	0	0	0	0	0	0	0	0	0	0	0	0	0	0
Phatr3_EG01063	10.8378	10.4191	5.80333	5.27752	5.6076	7.84583	9.75835	6.53605	12.5717	10.2585	8.89739	14.9221	10.5309	9.7644	12.6783	6.1189	5.38274	8.79804	8.82908	6.45406	7.86988	19.543	14.4599	20.0934	16.4489	17.6681	26.7022	11.1287	9.18994	5.04356
Phatr3_EG01064	0	0	0	0	0	0	0.0478525	0	0.0523642	0	0	0	0	0	0	0	0.212673	0	0	0	0	0.050609	0.0392077	0	0.264493	0	0	0	0	0
Phatr3_EG01065	0	0	0	0	0	0	0	0	0	0	0	0.0300348	0	0	0	0	0	0	0	0	0	0	0	0	0	0	0	0	0	0
Phatr3_EG01066	81.2566	68.0641	87.9894	71.4217	83.2901	103.161	102.066	90.9718	82.0805	75.4008	86.583	76.8339	67.3516	70.5965	76.3572	67.0576	49.071	88.0454	81.7502	76.8523	85.2302	79.8553	67.1642	81.2341	67.6728	68.6799	77.1329	80.7726	88.3072	82.9179
Phatr3_EG01067	0	0.612291	0.860015	0.713816	0.285272	0.884038	2.12303	2.98849	0.7744	0.244514	1.59612	1.23777	0.966383	0.1342	0.704567	2.63999	3.40726	5.51056	1.91772	1.42846	3.64458	1.2474	1.64286	1.00389	3.52037	3.22612	3.00044	3.87621	5.65562	1.33954
Phatr3_EG01068	0	0	0	0	0	0	0	0	0	0	0	0	0	0	0	0	0	0	0	0	0	0	0	0	0	0	0	0	0	0
Phatr3_EG01069	50.9558	31.0323	27.307	51.5174	33.6015	24.8134	31.9825	45.7653	42.4379	57.9281	39.7854	31.2395	53.2442	47.953	31.7508	41.2868	37.2968	37.8198	23.1718	18.241	17.4855	39.9943	45.8561	36.5798	44.017	40.904	31.3148	34.1151	24.7782	26.3641
Phatr3_EG01070	0.18933	0.19507	0.122318	0.129951	0.0324589	0.301763	0.0536807	0.185474	0.0881129	0.194749	0.233498	0.0256066	0.219914	0.274851	0.160334	0.210269	0.029822	0.174977	0.0335696	0.130027	0.06635	0.312251	0.219915	0.228448	0.0890122	0.299097	0.170698	0.378037	0.173252	0.0762076
Phatr3_EG01071	41.4594	35.4855	27.2016	38.5921	28.5989	27.5103	29.2351	38.9899	36.9865	40.2555	33.0323	33.6383	39.4644	37.7027	30.3834	38.9103	39.7	35.8757	30.4686	27.921	30.821	29.5785	30.4835	28.3867	31.0579	29.1986	27.2174	35.9979	33.7957	26.5297
Phatr3_EG01072	1.21994	0.897805	1.07852	2.3137	1.70621	1.23657	1.31984	3.145	1.09566	1.41526	1.84768	1.0855	1.11869	0.621402	0.589054	3.46356	2.52838	2.47251	1.13845	1.48824	1.74385	0.962671	0.298319	0.774738	1.91183	0.507165	0.627129	3.04484	3.06366	2.58443
Phatr3_EG01073	0	0	0	0	0	0	0	0	0	0	0	0	0	0	0	0	0	0	0	0	0	0	0	0	0	0	0	0	0	0
Phatr3_EG01074	50.6322	72.4057	59.3934	56.3879	75.4006	65.4039	67.4861	65.9727	57.3696	70.6092	76.7288	59.2144	59.5526	52.8453	55.9795	84.3478	59.9707	102.152	91.711	78.4095	79.4126	50.088	36.4978	39.4646	48.0756	46.8374	49.379	101.841	96.1694	124.612
Phatr3_EG01075	29.965	29.6108	61.6682	26.9185	71.6382	85.2699	85.0456	64.1808	39.9872	37.7591	47.795	39.7374	26.2312	36.7376	39.9057	55.5609	31.4977	71.7463	51.1307	55.528	68.067	27.2943	17.8473	21.5717	11.4243	9.71746	13.9499	54.4837	61.2328	86.5961
Phatr3_EG01076	0	0	0	0	0	0	0	0	0	0	0	0	0	0	0	0	0	0	0	0	0	0	0	0	0	0	0	0	0	0
Phatr3_EG01077	7.12458	9.82283	12.5851	7.19592	13.4514	10.3613	10.1002	6.11074	7.83465	7.95138	8.15641	6.95248	8.30541	11.7102	11.9014	9.72969	5.89519	14.3775	11.0334	12.3099	8.29629	8.78896	6.70422	8.46363	11.5186	8.03018	14.1614	12.1549	16.5642	9.43811
Phatr3_EG01078	77.9572	137.544	74.2293	78.0168	88.6496	97.9254	105.156	105.521	120.345	96.4688	115.549	83.8044	83.7034	88.8467	98.1481	33.942	25.1284	46.5486	52.3042	52.5396	61.1027	43.7799	37.3293	34.0425	3.90041	4.88305	3.90339	14.8	16.2324	16.4594
Phatr3_EG01079	0.973928	1.12187	1.149	0.435965	1.16154	1.26546	1.71086	1.07163	1.34664	1.89783	1.01545	0.629977	0.63238	0.853778	1.16544	0.839783	0.500239	1.30449	1.23883	0.90879	0.445187	1.61894	1.10667	0.93672	1.55947	0.912204	1.14533	1.23302	1.63299	1.50558
Phatr3_EG01080	0	0	0	0	0	0	0	0	0	0	0	0	0	0	0	0	0	0	0	0	0	0	0	0	0	0	0	0	0	0
Phatr3_EG01081	0	0	0	0.028796	0.0575407	0.0891572	0.0713709	0.136998	0.0520667	0.0246598	0.137976	0	0.111385	0	0	0	0.0264331	0.0258489	0.0297549	0.0288128	0.117621	0.0754821	0	0	0.236692	0.168706	0.0504335	0	0.0219378	0.0225159
Phatr3_EG01082	0	0	0	0	0	0	0	0	0	0	0	0	0	0	0	0	0	0	0	0	0	0	0	0	0	0	0	0	0	0
Phatr3_EG01083	26.3323	16.8992	22.3873	18.5949	18.9349	20.9406	18.5471	17.5234	14.4877	14.0901	11.5434	20.7889	16.7391	15.0303	18.2013	83.0608	75.2874	70.3557	62.5103	47.675	50.4774	16.1851	11.0168	15.5045	5.37834	5.61583	3.15671	74.4786	47.0124	42.9768
Phatr3_EG01084	15.5316	14.5783	17.1076	14.6363	14.6669	20.5615	18.2644	20.3702	12.2446	15.2279	11.6186	14.4977	14.9141	14.4565	17.8966	7.75612	5.9356	10.4715	24.243	20.5902	23.6458	22.485	21.8558	22.3249	13.2874	13.3834	13.6588	8.30378	7.2894	9.12126
Phatr3_EG01085	42.1791	57.4949	38.423	40.4154	51.2392	53.8692	57.1226	53.8459	56.4642	42.1085	55.9734	43.159	40.6048	43.9107	47.6827	18.8835	15.382	25.2057	21.148	24.5784	26.1188	25.0434	19.0658	18.7878	2.32417	1.5523	1.51086	7.21487	9.0365	8.97109
Phatr3_EG01086	188.939	89.3399	271.347	286.774	345.316	209.793	241.102	150.713	57.9297	58.4353	61.136	64.9477	74.7371	75.1862	57.9301	407.083	275.315	398.246	514.47	712.853	612.714	8.05441	3.27214	3.11804	195.327	223.785	241.53	384.365	410.356	347.598
Phatr3_EG01087	0	0	0.0365198	0	0	0	0	0	0	0	0	0	0	0	0.239351	0	0	0	0	0	0	0	0	0	0	0	0	0	0	0
Phatr3_EG01088	0	0	0.202636	0.0897008	0.149368	0.0925762	0.172918	0.227603	0	0.307266	0.0477558	0.0942684	0	0	0	0.0829379	0.0548935	0.107361	0.185375	0.119671	0.213729	0.104502	0.18216	0.0700844	0.245768	0.275276	0.471307	0	0.25057	0.0233793
Phatr3_EG01089	0	0	0	0	0	0	0	0	0	0	0	0	0	0	0	0	0	0	0	0	0	0	0	0	0	0	0	0	0	0
Phatr3_EG01090	40.0623	37.4386	24.3642	33.6642	24.8066	28.4166	28.251	37.5461	37.8448	42.4127	34.6833	31.7507	39.9369	38.5902	30.678	28.8774	28.0758	27.9459	32.0017	28.94	28.2539	31.2905	32.5354	30.1147	21.9025	18.9188	17.8132	28.2778	27.8863	25.1188
Phatr3_EG01091	13.4756	9.46322	9.04168	10.9348	9.6447	9.41284	9.27567	14.9375	7.87082	13.6347	7.92034	8.25641	10.0758	7.55532	7.32146	11.7976	11.687	11.4413	9.12551	7.49856	8.00832	9.62741	11.5697	9.0877	9.73222	9.8864	8.46562	8.19905	7.56646	6.86183
Phatr3_EG01092	0	0	0	0	0	0	0	0	0	0	0	0	0	0	0	0	0	0	0	0	0	0	0	0	0	0	0	0	0	0
Phatr3_EG01093	0	0	0	0	0	0	0	0	0	0	0	0	0	0	0	0	0	0	0	0	0	0	0	0	0	0	0	0	0	0
Phatr3_EG01094	3.14971	1.3664	0.856797	3.12904	0.795774	1.07889	0.822535	1.78638	0.900086	0.828238	1.29484	1.05377	1.21034	1.23002	0.280772	2.73532	2.42838	2.42579	1.05815	0.313086	1.27809	4.92124	3.88959	4.06719	7.48202	4.95201	5.80405	1.10334	1.3436	1.31228
Phatr3_EG01095	20.1384	26.3994	17.446	15.192	17.0666	21.9797	18.3097	17.7714	17.8615	17.0032	18.5216	19.5185	19.3902	18.8256	18.4916	36.1944	36.1139	37.3206	20.4909	17.4601	18.7965	31.8022	31.2166	33.3656	32.9048	38.2476	40.3194	30.7958	34.3662	27.4613
Phatr3_EG01097	0	0	0	0	0	0	0	0	0	0	0	0	0	0	0	0	0	0	0	0	0	0	0	0	0	0	0	0	0	0
Phatr3_EG01098	12.04	13.5743	17.7852	15.2175	12.538	16.6664	15.5625	13.8008	12.5633	14.4344	15.3172	17.9914	14.3068	15.1739	13.8642	13.8992	9.74906	13.9447	21.1021	16.7596	20.8271	12.4654	11.6065	10.8369	15.973	16.2299	16.5418	22.0575	20.8517	14.6668
Phatr3_EG01099	3.01698	8.67378	10.4379	5.00762	7.22678	7.84583	4.45691	3.59085	6.97669	16.3661	3.45808	7.22655	13.5448	6.23083	13.0931	4.42876	1.99857	9.92402	9.12388	8.03622	15.1183	5.64369	5.64956	4.95208	52.4063	77.9712	58.7869	2.79152	2.54332	2.51576
Phatr3_EG01100	0	0	0	0	0	0	0	0	0	0	0	0	0	0	0	0	0	0	0	0	0	0	0	0	0	0	0	0	0	0
Phatr3_EG01101	0.877035	1.29089	2.29979	1.37215	2.2554	0.993577	2.63293	1.13714	1.44059	1.78154	1.62599	1.01174	1.71212	1.04019	0.691747	3.92886	3.41299	2.7813	1.92094	2.3473	1.49157	1.50832	0.898866	2.04041	0.687221	1.18547	0.387611	3.94875	2.52907	2.97642
Phatr3_EG01102	12.8227	18.5289	19.7564	19.438	19.0811	20.3083	20.6802	16.0548	19.0539	18.0486	20.8288	24.8446	16.7648	19.5502	18.2761	14.2866	13.5312	15.3127	9.80314	11.5954	13.0014	14.1489	13.3671	12.7485	17.2727	17.0704	13.6662	14.0842	14.6202	14.498
Phatr3_EG01103	0	0	0	0	0	0	0	0	0	0	0	0	0	0	0	0	0	0	0	0	0	0	0	0	0	0	0	0	0	0
Phatr3_EG01104	14.4057	9.67617	10.1933	13.3732	13.3287	10.7817	17.0995	15.8359	15.2236	15.7645	12.6642	12.3447	14.2918	12.7554	12.8288	10.9138	9.06433	13.6482	10.5751	12.465	13.8898	14.799	16.4451	14.6128	23.3821	18.9373	19.3847	12.1752	13.6258	11.7861
Phatr3_EG01105	37.1289	55.441	83.3266	75.6348	63.0809	72.3503	61.1474	46.8071	63.665	53.2351	67.3334	92.9414	70.4867	58.0835	68.4499	21.1504	17.4029	22.818	34.4369	40.3105	37.4965	49.2161	37.4532	45.6657	54.3589	56.204	54.8087	24.2378	25.5989	18.4324
Phatr3_EG01106	0.164657	0.0605891	0.106378	0.0706355	0.176431	0.0546748	0.204248	0.403261	0.415082	0.514162	0	0.222697	0.204917	0.564386	0.0581002	0.52248	0.0648394	0.348736	0.328444	0.0353383	0.0721297	0	0.143443	0.0275942	0.129021	0	0.154639	0.410967	0.242157	0.220922
Phatr3_EG01107	15.6094	19.4613	12.6551	11.3967	12.9607	14.2688	12.9301	13.8423	21.936	17.7203	18.0346	17.5515	16.0995	17.8715	19.7851	9.27486	9.93117	18.4334	19.8078	17.9195	21.9347	19.4569	16.9934	19.9835	25.0858	24.967	25.3871	13.9541	16.2044	11.991
Phatr3_EG01108	32.0494	34.0063	25.2893	20.8017	27.2878	34.9887	37.9572	33.5423	38.7605	33.2932	40.8112	35.7743	35.4199	29.4303	42.1876	20.9952	20.9897	22.3313	15.6969	16.7093	14.8638	48.3065	47.062	56.2432	31.0348	30.7444	36.8262	29.2046	28.7915	30.0883
Phatr3_EG01109	0	0	0	0	0	0	0	0	0	0	0	0	0	0	0	0	0	0	0	0	0	0	0	0	0	0	0	0	0	0
Phatr3_EG01110	2.36283	2.46345	1.78095	2.02724	4.55722	2.22299	5.44322	1.92893	3.20731	2.60408	2.6982	0.266308	0.490094	1.90563	1.52852	6.09179	4.03193	5.61094	1.22193	0.33807	2.24263	1.18088	1.25791	0.263985	0.154288	1.55531	1.77526	5.40593	3.08884	3.30233
Phatr3_EG01111	9.57355	11.6245	8.79308	9.46892	9.49223	11.9286	11.8	10.5819	11.3469	8.35373	10.9112	12.2468	10.3857	10.9021	13.1987	9.56294	9.30445	10.6533	8.8649	11.0005	7.99819	10.3836	9.5177	11.9166	10.6067	13.4699	11.9927	13.5572	13.7618	12.8698
Phatr3_EG01112	8.50621	11.0131	13.3317	9.3253	13.6379	14.6456	12.8404	13.5025	12.3405	17.9392	13.2752	10.8654	11.5009	17.913	13.7845	6.49791	4.71425	9.46278	7.82037	5.40912	7.31443	8.38422	12.8993	10.9818	18.638	15.6096	15.6223	8.51843	10.0902	2.43051
Phatr3_EG01113	49.015	48.5204	37.5529	60.7673	41.3121	30.6933	33.9088	33.9639	54.1596	52.941	55.7264	44.4175	66.4671	55.1473	42.2253	13.3144	13.2414	13.7937	40.0204	40.1754	44.8908	61.7454	53.1269	61.4812	30.7949	27.6314	24.6909	12.1079	11.3837	12.9851
Phatr3_EG01114	0	0	0	0	0	0	0	0	0	0	0	0	0	0	0	0.527999	0.524194	0	0	0	0	0	0	0	0	0	0	0	0.870096	0
Phatr3_EG01115	0	0	0	0	0	0	0	0	0	0	0	0.138943	0	0	0.289996	0	0.0809083	0.0791203	0	0	0	0	0	0.275462	0.160996	0.0737695	0	0	0.0671487	0
Phatr3_EG01116	0	0	0	0	0	0	0	0	0	0	0	0	0	0	0	0	0	0	0	0	0	0	0	0	0	0	0	0	0	0
Phatr3_EG01117	0	0	0	0	0	0	0	0	0	0	0	0	0	0	0	0	0	0	0	0	0	0	0	0	0	0	0	0	0	0
Phatr3_EG01118	7.54449	12.0198	8.03435	6.89972	7.74639	8.89194	9.19691	6.97123	7.4596	6.12187	9.99756	9.81136	8.21982	9.32757	8.77619	7.07009	6.00708	5.17197	4.92448	8.8254	6.75513	7.95538	7.19839	7.94733	7.4383	8.51326	8.00423	7.86317	8.67043	11.7076
Phatr3_EG01119	9.63788	9.95295	6.8292	7.06866	8.39489	6.91672	8.85166	9.43316	9.80681	7.34776	8.30763	7.0782	7.26543	8.85952	8.77619	11.5917	10.6103	13.9276	10.5656	6.71692	12.8929	7.69123	5.32657	5.55757	7.06476	6.84633	7.90301	10.9067	13.8185	7.29989
Phatr3_EG01120	20.5752	42.105	96.823	42.4809	89.6652	70.2599	52.4092	42.9133	57.4535	51.4964	55.389	79.9823	49.7804	42.1809	59.7668	82.7683	54.154	126.77	15.8871	22.1075	23.4924	31.9434	15.8813	17.0849	202.412	200.268	194.281	90.7798	77.3078	39.9842
Phatr3_EG01121	0	0	0	0	0	0	0	0	0	0	0	0	0	0	0.0263841	0	0.117778	0.0287938	0	0	0	0	0	0.100247	0.117181	0	0.168537	0	0	0
Phatr3_EG01122	0	0	0	0	0	0	0	0	0	0	0	0	0	0	0	0	0	0	0	0	0	0	0	0	0	0	0	0	0	0
Phatr3_EG01123	11.5362	9.6765	12.3918	12.9743	12.796	14.4363	14.4824	14.8414	11.859	11.703	12.3229	12.9332	10.1478	12.3978	13.2417	20.3317	17.8645	21.6445	13.0367	12.5762	14.3691	7.31449	7.21652	6.20519	5.92465	5.07013	6.1403	16.767	14.8446	13.0539
Phatr3_EG01124	0	0	0	0	0	0	0	0	0	0	0	0	0	0	0	0	0	0	0	0	0	0	0	0	0	0	0	0	0	0
Phatr3_EG01125	16.1848	24.1734	39.7533	21.8978	30.6756	28.8671	28.4638	26.194	54.8436	70.1435	59.7284	53.3625	41.1753	49.0003	51.2033	24.2228	18.7499	24.1027	34.1718	18.0048	35.8481	22.6335	21.4937	21.3788	20.9457	21.7336	19.7811	32.7756	33.8427	28.9504
Phatr3_EG01126	0	0	0	0	0	0	0	0	0	0	0	0	0	0	0	0	0	0	0	0	0	0	0	0	0	0	0	0	0	0
Phatr3_EG01127	1.09899	0.202198	0	0.353588	0.117758	0.182461	0.194749	1.68221	0.532775	0.3028	0	0.371593	0.569877	0.886341	0.0969462	0.653859	0.540956	0.529002	0.487149	0.471725	1.92569	0.411934	2.31371	1.01296	1.07643	1.38103	0.825701	0.914322	0.538751	0.184316
Phatr3_EG01128	114.868	137.646	93.8906	75.4719	86.1419	92.7321	93.5286	91.7986	123.986	108.137	122.687	137.935	106.049	111.583	124.357	51.4894	28.8102	70.4885	68.1422	83.0919	105.252	117.803	89.8588	115.549	86.2153	92.6029	73.1492	79.6975	96.0146	43.2565
Phatr3_EG01129	7.50178	15.3063	21.2437	12.2945	15.7106	20.7035	16.3663	12.2117	11.986	7.36007	12.0958	18.9555	12.3735	12.3178	16.8333	9.87087	4.56378	10.2751	9.11969	10.8362	8.10732	14.6824	9.67893	11.3523	14.6427	12.4188	19.9801	8.40881	12.1263	11.4213
Phatr3_EG01130	0	0	0	0	0	0	0	0	0	0	0	0	0	0	0	0	0	0	0	0	0	0	0	0	0	0	0	0	0	0
Phatr3_EG01131	0	0	0	0	0	0	0	0	0	0.013933	0	0	0	0	0	0.0150433	0	0	0	0.0162795	0	0	0	0	0	0	0	0	0	0
Phatr3_EG01132	3.55696	2.15026	6.07328	2.17983	6.31587	5.73674	4.95248	4.14824	4.5326	2.98676	5.74457	7.73153	4.00507	5.53248	5.37895	3.02322	2.60124	5.28319	3.15337	3.70786	5.89873	7.23763	4.50045	5.27969	8.3614	9.48692	6.68108	5.28439	3.9856	5.62461
Phatr3_EG01133	28.1761	33.7959	27.9757	26.0827	27.2883	29.4465	25.543	23.7686	24.3855	20.5203	31.1931	30.1853	28.1343	27.8669	33.1402	16.3912	7.35791	15.3804	26.2938	26.4798	23.5595	36.4268	28.7086	37.9409	35.1699	37.59	44.9385	13.448	18.6752	21.8866
Phatr3_EG01134	0	0	0	0	0	0	0	0	0	0	0	0	0	0	0	0	0	0	0	0	0	0	0	0	0	0	0	0	0	0
Phatr3_EG01135	12.0782	15.6404	16.8003	9.06028	16.7466	14.7274	16.7484	9.69854	13.2593	6.93451	9.67736	17.8084	11.8827	12.9349	13.7869	12.5134	10.1361	20.0784	19.9527	10.652	16.4222	7.86701	5.55807	8.45046	12.2051	14.8817	16.4633	18.5597	23.1663	21.0759
Phatr3_EG01136	38.1717	23.738	24.5645	31.0501	23.9479	25.0024	25.3611	30.0022	25.4468	29.2341	24.9242	23.2662	26.203	26.8357	23.5082	32.0679	32.8895	33.991	31.8023	32.352	34.876	24.1734	26.6311	23.4078	26.7465	23.4773	24.3466	32.4573	30.9373	23.7956
Phatr3_EG01137	0	0	0	0	0	0	0	0	0	0.241118	0	0	0	0	0	0	0	0	0	0	0.575034	0	0	0.439975	0	0.117826	0	0	0.107251	0
Phatr3_EG01138	0	0	0.0573882	0	0	0	0	0	0	0	0	0	0	0	0	0	0	0	0	0	0	0	0	0	0	0	0	0	0	0
Phatr3_EG01139	428.327	510.85	452.843	319.829	447.427	498.21	480.179	354.185	454.287	354.598	466.043	492.019	383.42	406.569	501.839	292.625	172.627	397.832	459.729	513.147	601.106	456.773	350.367	467.843	474.287	531.392	637.488	471.163	576.693	371.575
Phatr3_EG01140	101.386	77.7074	50.8231	88.2044	63.3922	51.8655	60.1089	87.1729	81.6366	123.193	67.8702	64.9895	107.632	84.1044	65.3763	57.8539	60.0763	55.1179	67.2231	49.589	60.76	67.6591	74.5512	54.8657	113.268	100.823	77.9236	72.1578	42.8799	37.9895
Phatr3_EG01141	0	0	0	0	0	0	0	0	0	0	0	0	0	0	0	0	0	0	0	0	0	0	0	0	0	0	0	0	0	0
Phatr3_EG01142	0	0	0	0	0	0	0	0	0	0	0	0	0	0	0	0	0	0	0	0	0	0	0	0	0	0	0	0	0	0
Phatr3_EG01143	0	0	0.046826	0	0.0310649	0.024067	0	0	0	0	0.0496602	0	0	0	0	0	0.0285413	0.0279105	0.0321279	0	0	0	0	0	0	0	0	0	0	0
Phatr3_EG01144	0	0	0	0	0	0	0	0	0	0	0	0	0	0	0	0	0	0	0	0	0	0	0	0	0	0	0	0	0	0
Phatr3_EG01145	50.8956	41.9016	29.2924	44.8532	30.9846	35.4593	39.2056	46.2627	40.5688	45.255	34.506	34.8607	40.4353	43.8843	34.993	64.0836	69.7738	55.0414	38.6904	35.8201	31.9657	45.374	50.819	40.671	40.9069	41.9645	37.9657	52.2126	46.7925	62.119
Phatr3_EG01146	7.2754	9.38223	7.80512	7.78826	7.20917	10.3281	7.71182	7.73752	8.33538	7.79752	6.53972	8.21494	9.08197	6.13678	9.04393	10.4839	10.4609	9.30445	8.75768	6.1311	6.84193	8.15605	9.80746	7.5616	13.7551	11.6468	11.6846	11.2728	9.85986	10.8809
Phatr3_EG01147	0	0	0	0	0	0	0	0	0	0	0	0	0	0	0	0	0	0	0	0	0	0	0	0	0	0	0	0	0	0
Phatr3_EG01148	8.80272	14.4056	20.7278	11.7262	14.3965	16.3839	9.60569	8.88822	9.70278	8.93556	10.7928	14.0204	10.7629	8.78086	9.80868	18.8358	10.2166	12.5778	19.6125	22.8694	19.585	15.2819	15.5389	12.5005	32.0374	25.8663	25.7586	18.887	26.0432	16.8613
Phatr3_EG01149	34.8637	34.6027	26.6739	37.8574	25.8384	27.3285	29.2493	32.3434	32.6849	34.6293	32.3862	30.8519	35.6201	35.321	28.456	34.1479	33.6068	29.7001	24.8009	27.9517	23.3759	26.0848	26.9181	27.4179	25.3797	26.9581	27.3281	42.8188	36.7115	38.7676
Phatr3_EG01150	0	0	0	0	0	0	0	0	0	0	0	0	0	0	0	0	0	0	0	0	0	0	0	0	0	0	0	0	0	0
Phatr3_EG01151	0	0	0	0	0	0	0	0	0	0	0	0	0	0	0	0	0	0	0	0	0	0	0	0	0	0	0	0	0	0
Phatr3_EG01152	0	0.0491216	0	0	0	0	0	0	0.0517725	0.294246	0.0457323	0	0	0.0538314	0	0	0	0	0	0	0	0	0	0	0	0	0	0	0	0
Phatr3_EG01153	0	0	0	0	0	0	0	0	0	0	0	0	0	0	0	0	0	0	0	0	0	0	0	0	0	0	0	0	0	0
Phatr3_EG01154	1.1526	0.848247	2.51318	0.988897	1.48202	1.91362	3.57435	0.588089	1.11753	0.952711	0.394859	1.26659	0.597676	0.697183	1.52513	1.4858	0.340407	1.88634	3.06548	0.247368	0.883588	2.59217	1.50615	1.83502	0.790255	0.517286	1.40722	2.27744	2.16596	0.579921
Phatr3_EG01155	3.75404	1.17823	0.356665	2.98402	0.283939	0.256639	1.21308	4.10123	1.19899	1.86585	1.28606	0.149332	1.3741	0.667862	0.0779194	1.00727	1.86959	1.31805	2.6429	1.18482	4.44979	5.95956	8.72096	5.40305	7.22413	6.0653	6.47057	1.42382	0.649523	0.518497
Phatr3_EG01156	0	0	0	0	0	0	0	0	0	0	0	0	0	0	0	0	0	0	0	0	0	0	0	0	0	0	0	0	0	0
Phatr3_EG01157	4.32796	2.66862	3.92967	5.11828	3.00807	5.67075	2.90195	6.39794	4.17358	4.03933	1.76318	2.76855	6.017	3.11316	2.97174	4.45401	4.97466	4.23411	6.94791	2.41	4.40669	7.45355	8.22003	3.92056	12.8319	9.15545	10.5461	5.3524	4.89321	2.90343
Phatr3_EG01158	0	0	0	0	0	0	0	0	0	0	0	0	0	0	0	0	0	0	0	0	0	0.0259724	0	0.0928978	0	0	0	0	0	0
Phatr3_EG01159	19.1277	18.3551	12.5393	10.6189	12.7795	15.5671	14.3557	11.7879	15.5638	13.916	15.2898	13.5056	14.1583	14.6704	17.932	11.3059	9.45214	17.0423	12.8843	13.3618	13.4722	13.3551	15.792	16.7819	19.1023	15.8224	18.5979	18.6438	19.4891	8.5546
Phatr3_EG01160	0	0	0	0	0	0	0	0	0	0	0	0	0	0	0	0	0	0	0	0	0	0	0.0153498	0	0	0	0	0	0	0
Phatr3_EG01161	15.2459	10.3092	13.5207	13.5149	12.4419	13.0017	13.3987	13.5944	13.6147	20.5433	15.5725	14.1524	19.9305	15.1543	12.3473	13.8795	13.5136	16.1179	10.3241	8.06538	7.98475	12.2305	13.0039	10.8234	17.8974	19.3504	19.0629	13.8073	19.2685	13.2471
Phatr3_EG01162	10.5549	17.2374	16.6409	8.58433	13.0122	14.0951	12.5613	9.96241	11.5612	12.8185	11.3419	17.0623	13.734	16.7666	17.5796	13.0227	10.3323	15.9935	14.5942	16.0387	15.7064	9.38865	10.2521	8.9939	22.9638	24.612	24.8227	17.2959	22.9718	20.6434
Phatr3_EG01163	0	0	0	0	0	0	0	0	0	0	0	0	0	0	0	0	0	0	0	0	0	0	0	0	0	0	0	0	0	0
Phatr3_EG01164	151.451	173.87	195.904	137.073	190.353	220.228	212.01	158.311	155.762	135.087	175.29	193.832	144.578	173.205	190.254	151.839	107.69	171.593	167.143	187.864	166.376	155.093	139.308	154.651	138.538	161.049	187.306	194.805	208.854	316.895
Phatr3_EG01165	0	0	0	0	0	0	0	0	0	0	0	0	0	0	0	0	0	0	0	0	0	0	0	0	0	0	0	0	0	0
Phatr3_EG01166	5.25074	4.75598	6.16482	5.02478	4.97703	5.73349	5.97645	7.00681	9.08541	11.3882	7.67951	9.59393	7.53991	8.18445	8.62242	5.84747	5.36795	5.40486	5.59493	3.46738	4.5118	5.03386	5.21931	4.77203	8.14956	8.0847	7.51071	6.00659	7.4251	3.45474
Phatr3_EG01167	0	0	0	0	0	0	0	0	0	0	0	0	0	0	0	0	0	0	0	0	0	0	0	0	0	0	0	0	0	0
Phatr3_EG01168	0	0	0	0	0	0	0	0	0	0	0	0.152661	0	0.060689	0.0531043	0	0	0	0	0	0	0	0	0	0	0	0	0	0	0
Phatr3_EG01169	7.58956	11.7132	7.66437	4.48858	16.6751	9.59116	15.0422	13.0534	15.546	8.17496	11.1574	7.22521	9.2313	7.66611	11.3881	3.44873	2.32128	4.42646	4.31142	2.97305	5.35821	8.8934	8.90121	7.65611	3.11783	1.26988	0.553615	1.28737	2.74528	2.27387
Phatr3_EG01170	13.5617	15.1786	16.7706	11.6043	13.3729	17.227	16	14.5487	14.4587	11.703	14.256	16.2493	14.5442	15.9145	15.8269	13.0688	11.4406	14.4123	13.3463	14.4396	13.6839	12.8686	14.9914	13.3253	17.6444	15.15	17.5885	13.3728	17.6573	16.0099
Phatr3_EG01171	24.0595	27.4798	25.4607	24.3417	33.4123	25.141	31.9686	25.9068	24.5481	23.8866	23.9293	25.3673	22.0364	22.186	30.7327	24.1482	21.0539	34.6021	30.6566	26.5767	30.1452	29.1556	29.9495	35.2622	37.5696	36.5967	37.5785	36.0873	40.5833	37.4875
Phatr3_EG01172	45.629	56.2633	49.663	36.1749	59.1877	59.8027	55.0091	47.8804	46.7554	44.6744	61.663	59.227	46.352	53.9929	60.3256	37.2796	27.9961	53.6224	46.5498	50.5753	54.0072	72.0728	54.2504	77.1891	62.7437	71.2613	76.849	58.5369	66.719	61.0447
Phatr3_EG01173	0	0	0	0	0	0	0	0	0	0	0	0	0	0	0	0	0	0	0	0	0	0	0	0	0	0	0	0	0	0
Phatr3_EG01174	158.596	184.429	202.149	142.316	244.382	218.97	231.94	164.544	194.105	148.704	193.698	183.995	142.177	161.113	206.919	180.34	88.6272	204.494	182.92	214.931	237.123	180.352	142.286	195.189	189.166	189.722	229.17	255.454	260.757	149.786
Phatr3_EG01175	0	0	0	0	0	0	0	0	0	0	0	0	0	0	0	0	0	0	0	0	0	0	0	0	0	0	0	0	0	0
Phatr3_EG01176	0	0.228803	0	0.0666855	0.0666261	0.0516173	0	0	0	0	0.372778	0	0.0644861	0	0	0.0616578	0.0612135	0.119721	0	0	0.612865	0	0.361123	0.104204	0	0.334875	0.0583967	0	0.101607	0.208568
Phatr3_EG01177	106.215	112.118	190.598	141.038	173.126	139.805	149.539	123.635	109.965	96.9709	112.245	144.643	99.2324	108.349	136.971	77.3858	66.3717	76.6901	59.6503	63.9435	48.5986	105.014	72.0115	78.2903	93.278	90.8946	112.179	78.07	85.7521	91.4085
Phatr3_EG01178	0	0	0	0	0	0	0	0	0	0	0	0	0	0	0	0	0	0	0	0	0	0	0	0	0.0409614	0	0	0	0	0.0233793
Phatr3_EG01179	0	0	0	0	0.0544471	0	0	0.051853	0.19707	0.0466681	0	0	0	0	0	0	0	0.0489184	0.225241	0	0	0	0.147556	0	0.199081	0	0	0	0.166067	0
Phatr3_EG01180	16.9508	13.6088	19.1369	22.4759	13.9432	15.578	15.5347	14.1175	15.4057	33.5888	18.1836	16.5574	17.757	22.5086	16.1914	13.3109	18.0695	16.3515	10.1701	9.11319	12.3007	10.9103	10.5406	8.72297	27.101	21.6391	28.0439	14.3873	17.3468	15.966
Phatr3_EG01181	54.8418	41.3333	36.8108	38.8287	43.6325	37.1298	41.5586	43.6085	45.1022	49.074	48.7942	45.2705	51.4282	50.4022	49.181	47.196	38.3859	44.5869	50.3099	45.3993	42.0781	53.6159	49.4667	52.1872	52.7146	51.8138	54.3466	57.6834	54.5256	57.1052
Phatr3_EG01182	0	0	0	0	0	0	0	0	0	0	0	0	0	0	0	0	0	0	0	0	0	0	0	0	0	0	0	0	0	0
Phatr3_EG01183	0	0	0	0	0	0	0	0	0	0	0	0	0	0	0	0	0	0	0	0	0	0	0	0	0	0	0	0	0	0
Phatr3_EG01184	13.8339	13.1334	14.7111	11.8216	13.4475	17.0146	17.0818	17.0306	12.7048	13.3355	13.213	16.0721	12.1204	14.4596	16.6357	14.5957	12.7037	14.8948	12.2398	11.3534	11.5141	17.6717	17.9006	17.6938	18.6663	17.8213	19.2909	13.4199	14.1421	13.067
Phatr3_EG01185	0	0	0.0285866	0.0759265	0	0	0	0	0	0.130041	0.181901	0	0	0.035686	0	0	0.0348481	0	0.0392274	0	0	0	0	0	0.0346714	0.0317734	0.132978	0.14725	0	0
Phatr3_EG01186	0	0	0	0	0	0	0	0	0	0	0	0	0	0	0	0	0	0	0	0	0	0	0	0	0	0	0	0	0	0
Phatr3_EG01187	0	0	0	0	0	0	0	0	0	0	0	0	0	0	0	0	0	0	0	0	0	0	0	0	0	0	0	0	0	0
Phatr3_EG01188	15.3584	16.7409	18.7624	12.4399	17.6581	20.5418	19.7174	16.431	16.1782	16.4925	18.6618	21.019	14.3999	15.7128	21.1011	19.3574	24.2762	22.7471	16.0153	16.8359	16.6739	17.7776	17.8645	17.9846	23.4461	22.8437	23.2075	22.2134	25.6935	21.2838
Phatr3_EG01189	0	0	0	0	0	0	0	0	0	0	0	0	0	0	0	0	0	0	0	0	0	0	0	0	0	0	0	0	0	0
Phatr3_EG01190	0	0	0	0	0	0.0808849	0	0.149144	0	0.178974	0	0	0	0	0	0.0483092	0	0	0.0539882	0.0522789	0	0	0	0	0	0	0	0	0.0398047	0
Phatr3_EG01191	0	0.336562	0	0	0	0.0506183	0	0	0	0	0	0	0	0.061472	0	0	0	0	0.0675723	0	0.400669	0.114278	0	0	0.179173	0	0.0572664	0	0	0.306797
Phatr3_EG01192	0	0.0511443	0	0	0.0595716	0	0	0	0.0539043	0.0510603	0	0.187982	0	0	0.196174	0.0551293	0	0	0.0616101	0.0596594	0	0	0.0403609	0	0	0	0	0	0.181697	0.372969
Phatr3_EG01193	0	0	0	0	0	0	0	0	0	0	0	0	0	0	0	0	0	0	0	0	0	0	0	0	0	0	0	0	0	0
Phatr3_EG01194	0	0	0	0	0	0	0	0	0	0	0	0	0	0	0	0	0	0	0	0	0	0	0	0	0	0	0	0	0	0
Phatr3_EG01195	0	0.395206	0.346938	0.153579	0.306884	0.95101	1.52258	0.292262	0.138844	0.263038	0.367937	0.363148	0.44554	1.15493	0.631619	0	0	1.10289	0.63477	0.614673	0.627309	0.939333	0.415839	0.479972	1.8234	1.54245	2.82427	0.446771	1.52102	0.840593
Phatr3_EG01196	0	0	0	0	0	0	0	0	0	0	0	0	0	0	0	0	0	0	0	0	0	0	0	0	0	0	0	0	0	0
Phatr3_EG01197	14.9084	19.1487	3.45286	2.65472	3.97853	1.86806	5.28371	5.74087	16.1456	12.7104	16.0929	11.8888	13.7693	11.5699	14.7889	11.4918	11.2983	9.31547	7.7306	11.2288	7.27007	14.0229	14.2128	15.2734	11.4614	12.7252	10.6727	13.4563	14.8007	9.71828
Phatr3_EG01198	19.0063	15.0525	15.4885	21.0507	17.6068	14.8311	16.2432	18.4783	15.2785	19.725	14.0139	14.3427	19.2275	17.2448	13.1386	29.4523	29.4442	23.82	18.3242	17.1322	15.2705	15.9159	15.3784	12.0892	21.5608	21.0614	20.1055	26.6298	19.7076	26.2834
Phatr3_EG01199	0.957906	0.798957	0.371317	0.219161	0.492673	1.44194	0.543191	0.729866	0.445803	0.609964	0.962603	0.431851	0.84773	0.618043	0.495736	1.11451	1.15677	0.934474	1.01906	0.986799	0.559492	2.10643	2.26239	2.78254	1.45114	2.52212	1.72728	0.318777	2.00357	1.37091
Phatr3_EG01200	166.091	217.008	142.742	157.858	169.859	181.109	209.459	229.793	242.554	187.188	235.563	167.505	147.202	179.563	196.41	45.8944	57.3141	76.4431	76.5716	91.8193	96.8875	141.815	166.732	150.373	14.6669	13.667	14.489	20.5657	22.6314	24.368
Phatr3_EG01201	0	0.0514469	0	0	0	0.046425	0	0	0	0	0	0.189095	0	0	0.0493336	0	0	0	0	0	0	0	0	0	0	0	0	0	0	0.093794
Phatr3_EG01202	0.21003	0.347781	0.644534	0.450497	0.0900193	0.104611	0.595498	0.900168	0.651644	0.424368	0.215856	0.461601	0.304947	0.465821	0.185275	1.49952	0.66165	1.81977	0.837897	0.405684	1.05806	1.45641	0.884351	0.844751	2.63318	2.94094	4.14227	0.30579	2.05923	1.62034
Phatr3_EG01203	4.18369	4.35601	2.93327	3.38553	3.23988	3.58351	4.02702	4.89025	4.38827	5.64129	4.3649	3.58471	3.60914	4.10267	4.24418	2.69657	3.44471	3.53335	2.59209	2.28554	3.1031	3.01159	3.71369	3.52157	4.47031	3.44802	4.07202	3.16425	2.37723	2.66313
Phatr3_EG01204	31.3677	30.7545	35.881	34.9611	35.5205	38.5283	39.5644	34.9649	36.9506	33.7625	37.0886	38.6775	34.9633	32.592	36.0907	31.0345	29.8066	36.2373	30.2126	27.8216	31.3729	33.3605	33.5831	34.3901	36.8108	37.7547	37.4875	32.8404	34.9315	37.4056
Phatr3_EG01205	14.9433	17.906	11.7584	14.355	10.4009	10.8569	13.0818	13.1897	17.4359	11.167	15.7517	15.8921	17.0606	14.112	15.8635	3.79945	5.58267	5.1642	10.7568	12.2253	14.4908	17.761	12.6842	18.1079	11.3089	7.61222	8.97225	6.64119	7.22121	5.0124
Phatr3_EG01206	71.0121	69.3693	44.6468	41.3077	58.0406	48.3405	48.3542	52.6827	44.4392	48.5348	39.2545	52.7462	41.4209	50.7144	49.3967	34.3639	24.0115	42.1677	40.7686	42.7495	44.63	51.5205	51.497	51.0087	52.5574	57.6513	57.5527	44.9173	47.4951	25.396
Phatr3_EG01207	3.70177	4.17337	5.08842	1.75694	3.98335	4.02753	3.57299	3.53638	3.6044	1.62031	2.8601	3.8881	3.39799	3.49366	5.22476	3.06151	2.17104	4.00348	3.77054	3.92161	5.65833	7.02621	5.30611	5.1213	6.78866	7.86137	9.34969	3.735	5.35399	3.43442
Phatr3_EG01208	15.5221	14.6893	11.9523	15.2804	12.3589	12.6791	13.491	14.1691	16.1551	14.0275	14.1081	15.2049	15.251	15.3819	16.1458	16.4909	16.6362	17.1951	14.845	11.903	14.6706	16.9147	14.6276	16.4605	21.6518	19.9837	19.3678	16.1464	19.0023	13.1784
Phatr3_EG01209	16.8668	15.6939	17.2334	21.0374	14.9678	19.0471	20.2771	18.0155	14.9847	15.1768	15.1201	15.3253	18.9873	19.0563	15.7833	34.9534	27.6208	31.6456	19.103	20.2204	20.8314	19.8298	18.8579	15.1916	38.1935	42.3108	34.7236	34.185	31.3255	47.9025
Phatr3_EG01210	0	0	0	0	0	0	0	0	0	0	0	0	0	0	0	0	0	0	0	0	0	0	0	0	0	0	0	0	0	0
Phatr3_EG01211	0	0	0	0	0	0	0	0	0	0	0	0	0	0	0	0	0	0	0	0	0	0	0	0	0	0	0	0	0	0
Phatr3_EG01212	0	0.190391	0	0.0369934	0	0	0	0	0.334443	0.126719	0	0	0.0357733	0	0	0.171022	0	0.332074	0.0764504	0.037015	0	0.129293	0.0751242	0.0289034	0.439213	0.526348	0.356347	0.0358721	0.0281829	0.0289255
Phatr3_EG01213	0	0	0	0	0	0	0	0	0	0	0	0	0	0	0	0	0	0	0	0	0	0	0	0	0	0	0	0	0	0
Phatr3_EG01214	0	0	0	0	0	0	0	0	0	0	0	0	0	0	0	0	0	0	0	0	0	0	0	0	0	0	0	0	0	0
Phatr3_EG01215	0	0	0	0	0	0	0	0	0	0	0	0	0	0	0	0	0	0	0	0	0	0	0	0	0	0	0	0	0	0
Phatr3_EG01216	0	0	0	0	0	0	0	0	0	0	0	0	0	0	0	0	0	0	0	0	0	0	0	0	0	0	0	0	0	0
Phatr3_EG01217	0	0	0.0343812	0.0456585	0	0.0353416	0	0	0	0.234602	0.0729245	0.0359876	0	0.0429197	0.0375558	0	0.167648	0	0.0943577	0	0	0.0398945	0.0927209	0	0	0.152856	0.159933	0	0.139137	0.142803
Phatr3_EG01218	0	0	0	0	0	0	0	0	0	0	0	0	0	0	0	0	0	0	0	0	0	0	0	0	0	0	0	0	0	0
Phatr3_EG01219	38.7223	37.9102	37.2027	27.6335	28.4845	36.6365	35.8296	35.9845	33.5211	33.0784	33.9181	38.0506	34.0477	31.5775	36.7053	43.97	51.751	39.7779	34.8419	36.5544	32.5234	44.7508	49.8947	45.9805	49.5144	52.5308	50.785	38.0129	42.2527	44.059
Phatr3_EG01220	0	0	0	0	0	0	0	0	0	0	0	0	0	0	0	0	0	0	0	0	0	0	0	0	0	0	0	0	0	0
Phatr3_EG01221	66.8891	57.793	49.8366	62.6059	52.8698	41.7675	54.8017	79.7103	72.3666	79.5265	62.6142	53.81	66.1627	73.4229	57.8712	45.0682	44.8803	61.1495	36.3499	28.9348	23.2889	66.5545	73.1541	64.9868	105.233	85.7082	87.5881	47.5548	49.3987	43.1245
Phatr3_EG01222	32.489	30.2333	35.272	31.4836	35.752	32.2749	27.8505	24.1117	30.1987	28.6712	34.2795	33.4701	25.3958	33.7095	39.9815	56.3739	67.8097	57.2813	44.5133	53.4765	48.146	17.4448	23.0271	11.1594	86.8921	95.2465	86.8801	74.3873	78.274	99.0699
Phatr3_EG01223	17.0799	23.5994	24.1627	24.6744	28.4139	23.9858	19.9545	19.7302	19.3748	22.9655	28.1693	26.4787	18.4275	25.6444	28.0612	42.9504	42.6941	46.534	31.7802	33.9036	34.7189	14.3223	15.095	9.63921	65.2241	81.3446	81.3068	53.3572	55.3785	39.5827
Phatr3_EG01224	5.40554	3.93715	2.98825	3.96842	2.86618	2.92368	3.23907	4.45838	3.80382	3.97163	3.36003	3.95694	6.01059	3.82026	2.71358	5.21648	3.02833	3.6052	2.61843	1.6744	2.44118	7.77039	6.4406	4.93104	10.5236	5.56229	7.95517	3.52359	3.9339	2.91602
Phatr3_EG01225	4.3327	4.579	3.72681	3.58765	2.59117	4.13203	5.69588	4.21568	3.38023	5.03418	4.00416	4.2757	4.24261	4.65235	3.6976	6.63432	4.88037	6.61557	5.80632	5.29811	5.25255	6.7038	6.86135	6.24783	9.05988	7.95893	7.30543	4.69443	7.70564	3.75156
Phatr3_EG01226	0	0	0	0	0	0	0	0	0	0	0	0	0	0	0	0	0	0.166781	0	0	0	0	0	0	0	0	0	0.0600547	0.235909	0.0968504
Phatr3_EG01227	127.917	100.98	99.1855	128.117	105.59	88.4946	93.5188	129.003	105.639	121.92	97.875	95.9116	119.812	105.439	95.9856	119.267	101.829	120.686	91.6582	82.2179	78.7592	81.3726	81.1171	84.4617	121.049	112.439	122.376	102.58	103.915	148.052
Phatr3_EG01228	14.1475	21.0946	10.3302	12.5807	25.7706	12.5272	18.855	18.3469	17.4321	13.5347	15.4488	11.2115	10.2094	11.7072	13.5201	5.31923	4.46846	7.54768	9.40674	8.9824	11.1038	17.842	16.9037	18.7698	1.8476	2.01064	1.27331	1.16476	3.03426	1.13693
Phatr3_EG01229	1.55636	1.04126	0.639862	0.971132	1.09155	1.50339	2.00579	1.32831	0.932835	2.91075	2.42354	1.62655	1.76082	2.05398	2.59607	1.01015	1.28145	0.871744	1.44249	2.30778	1.85939	2.3865	3.16361	1.70721	1.71841	3.14956	2.12606	1.82454	2.12705	3.41702
Phatr3_EG01230	0.60616	0.603544	0.391614	0.244737	0.458473	0.54463	0.682404	0.43663	0.995658	0.471563	0.58633	0.964497	0.414164	0.517627	0.805219	0.622284	0.336982	0.247151	0.126443	0.459149	0.124957	0.828633	0.911165	0.836571	0.307334	0.537686	0.589371	0.237319	0.559347	0.0239203
Phatr3_EG01231	0	0	0	0	0	0	0	0	0	0	0	0	0	0	0	0	0	0	0	0	0	0	0	0	0	0	0	0	0	0
Phatr3_EG01232	0	0	0	0	0	0	0	0	0	0	0	0	0	0	0	0	0	0	0	0	0	0	0	0	0	0	0	0	0	0
Phatr3_EG01233	0	0	0	0	0	0	0	0	0	0.0717377	0	0	0	0	0	0	0	0	0	0	0	0	0	0	0	0	0	0	0	0
Phatr3_EG01234	0	0	0	0	0	0	0	0	0	0	0	0	0	0	0	0	0	0	0	0	0	0	0	0	0	0	0	0	0	0
Phatr3_EG01235	0	0	0	0	0	0	0	0	0	0	0	0	0	0	0	0	0	0	0	0	0	0	0	0	0	0	0	0	0	0
Phatr3_EG01236	20.4266	42.5959	72.0129	38.9264	43.6574	57.3108	43.6654	30.5955	52.499	36.5629	46.0169	65.3742	41.0196	37.6523	56.9079	31.3056	17.5143	22.9382	27.8786	26.1649	19.8314	68.6756	48.8943	58.6645	78.8618	71.272	82.833	46.5017	36.7124	33.2175
Phatr3_EG01237	0	0	0	0	0	0	0	0	0	0	0	0	0	0	0	0	0	0	0	0	0	0	0	0	0	0	0	0	0	0
Phatr3_EG01238	0	0	0	0	0	0	0	0	0	0	0	0	0	0	0	0	0	0	0	0	0	0	0	0	0	0	0	0	0	0
Phatr3_EG01239	0	0	0	0	0	0	0	0	0	0	0	0	0	0	0	0	0	0	0	0	0	0	0	0	0	0	0	0	0	0
Phatr3_EG01240	0	0	0	0	0	0	0	0	0	0	0	0	0	0	0	0	0	0	0	0	0	0	0	0	0	0	0	0	0	0
Phatr3_EG01241	0	0	0	0	0	0	0	0	0	0	0	0	0	0	0	0	0	0	0	0	0	0	0	0	0	0	0	0	0	0
Phatr3_EG01242	10.2648	5.48753	5.00501	8.55761	3.98446	3.7943	5.35399	5.13855	7.28592	2.63254	3.98096	8.12022	4.41888	5.70128	6.08218	4.53235	3.73703	6.33935	4.37835	3.07588	5.00562	8.27581	8.94225	10.4512	19.0457	16.7584	15.3516	3.86713	4.74719	5.06718
Phatr3_EG01243	0	0	0	0	0	0	0	0	0	0	0	0	0	0	0	0	0	0	0	0	0	0	0	0	0	0	0	0	0	0
Phatr3_EG01244	0	0	0	0	0	0	0	0	0	0	0	0	0	0	0	0	0	0	0	0	0	0.269743	0	0	0	0	0	0	0	0
Phatr3_EG01245	0	0	0	0	0	0	0.0138416	0	0	0	0	0	0	0	0	0	0	0	0.0173119	0.0167638	0.0342169	0	0	0.0261803	0.0612051	0.0140223	0	0.0162462	0.0127638	0.0131001
Phatr3_EG01246	0	0	0	0	0	0	0	0	0	0	0	0	0	0	0	0.0650832	0	0	0	0	0	0	0	0	0	0	0	0	0	0
Phatr3_EG01247	0	0	0	0	0	0	0	0	0	0	0	0	0	0	0	0	0	0	0.0997496	0.0965914	0	0	0	0	0	0	0	0	0	0
Phatr3_EG01248	0	0	0	0	0	0	0	0	0	0	0	0	0	0	0	0	0	0	0	0	0	0	0	0	0	0	0	0	0	0
Phatr3_EG01249	0	0	0	0	0	0	0	0	0	0	0	0	0	0	0	0	0	0	0	0	0	0	0	0	0	0	0	0	0	0
Phatr3_EG01250	0	0	0.0170752	0.022676	0.0226559	0	0.0374684	0.172611	0	0.0194189	0.0181088	0	0	0	0	0.0838656	0	0.0203553	0.0468622	0	0	0.0198134	0.0306995	0	0.0414195	0.0189787	0	0.0219887	0	0
Phatr3_EG01251	29.8829	17.1845	15.4449	20.7494	16.0843	16.6147	13.2017	18.722	20.3758	17.0542	11.6182	11.6549	12.5695	12.4427	8.82781	2.42569	3.61232	2.99726	3.81982	4.53411	6.33213	3.85521	1.53371	4.75172	6.09891	5.0901	3.96822	2.89087	2.90714	7.08641
Phatr3_EG01252	0.0134405	0.0296742	0.0173666	0.023063	0.0115212	0.0267776	0.114323	0.0329169	0.104252	0.0493758	0	0.0545341	0.0111512	0.0108398	0	0.0533105	0.127023	0.0103513	0.226394	0.0115382	0.0117754	0.110833	0.257593	0.063068	0.347542	0.0579078	0.0504908	0.0782739	0.0702808	0.144266
Phatr3_EG01253	0.337548	0.807349	1.47201	2.38925	1.08505	4.37125	0.538341	1.99782	0.327276	0.99203	1.38765	0.342396	1.12022	0.544467	0.952843	0.401656	0.598143	0.259967	0.67331	0.579548	0.221799	1.01218	0.686135	0.735386	0.661233	0.424175	0.0634021	0.631862	2.15116	0.679336
Phatr3_EG01254	0	0.00760676	0.00667772	0	0	0	0	0.00843802	0	0.00759428	0	0.00698972	0	0.108369	0	0.0163989	0	0.00796048	0.00916335	0.0266197	0.0181113	0.00774853	0.0120059	0.0277149	0.0080991	0.0445328	0.0621263	0.00859926	0	0
Phatr3_EG01255	0	0	0	0.0292954	0	0	0	0	0	0	0	0	0	0	0	0	0	0	0	0	0	0	0	0	0	0	0	0	0	0
Phatr3_EG01256	5.36145	6.21537	4.87385	4.15218	5.36862	5.57716	6.02	5.22903	6.62439	4.39242	6.30665	6.1283	6.77078	5.77812	5.55825	4.44134	3.02675	6.17551	5.08963	3.82874	5.36236	8.28747	5.86934	7.79232	5.31642	6.54149	7.05826	3.47369	4.83794	5.4747
Phatr3_EG01257	0.0134405	0	0.0520999	0.0115315	0.0345637	0.062481	0.0285808	0.0109723	0.0521259	0.0197503	0.0460445	0.163602	0	0	0.00948507	0.223904	0.0317558	0	0.154901	0.12692	0.0235509	0.110833	0.171729	0.0180194	0.210632	0.212329	0.252454	0.145366	0.0175702	0.0270498
Phatr3_EG01258	0	0	0.0168491	0	0	0	0	0	0	0	0	0	0	0	0	0	0	0	0	0	0	0	0	0	0	0.0187274	0	0	0	0
Phatr3_EG01259	0	0	0	0.0427237	0	0	0	0	0	0	0	0	0.0103286	0	0	0.0395025	0	0	0.0110366	0	0	0	0.0289203	0.00834514	0.117057	0.0178788	0	0	0	0
Phatr3_EG01260	0	0	0	0	0	0.110117	0	0	0	0	0	0.0280325	0	0	0.029254	0	0	0	0	0	0	0	0	0	0	0	0	0	0	0
Phatr3_EG01261	0.0378659	0	0	0.0324878	0.0162294	0	0	0.108193	0.0881129	0.0556427	0.0259443	0	0	0	0.106889	0	0	0.0145815	0	0	0	0	0.0109957	0.0126916	0	0	0	0.0157515	0.0990013	0.0254025
Phatr3_EG01262	4.26623	4.18625	6.64322	2.44019	3.84457	2.90586	5.11756	1.87535	4.49702	1.28596	4.94671	3.62475	4.53791	2.64671	2.85632	1.47522	0.603066	3.03294	0.872809	2.81725	2.58765	6.31441	4.38364	4.25309	1.28573	4.00609	5.58878	2.45724	0.858011	1.54109
Phatr3_EG01263	8.39428	6.5209	10.2438	5.46821	8.12838	8.36201	7.05195	5.45685	10.0078	8.2234	7.02953	9.14559	7.22244	8.65057	6.91125	11.715	5.63164	9.09883	11.025	8.00692	13.8916	12.8187	9.11837	8.44056	20.707	17.86	24.293	8.27702	14.9362	5.00564
Phatr3_EG01264	0	0	0	0	0	0	0	0	0	0	0	0	0	0	0	0	0	0	0	0	0	0	0	0	0	0	0	0	0	0
Phatr3_EG01265	0	0	0.299319	0	0	0	0	0	0	0	0	0.078326	0	0	0	0	0	0	0	0	0	0	0.0672681	0	0	0	0	0	0	0
Phatr3_EG01266	0.0429606	0.0421553	0	0.0491452	0.0368261	0.0190202	0	0	0.0111076	0.0105215	0.127552	0	0.0237621	0	0.0101059	0.0340799	0.0451125	0.0441155	0.0507816	0.0491738	0	0.128823	0.0748511	0.105594	0.179535	0.133679	0.204424	0.0119139	0.0842411	0.0192136
Phatr3_EG01267	0.0645976	0.0633866	0.11129	0.277113	0.147662	0.114399	0.137365	0.158205	0.116913	0.0791032	0.0442597	0.0291224	0	0.0694642	0.0911742	0.0512441	0	0	0	0	0	0.064568	0.100044	0.115473	0	0	0	0	0	0
Phatr3_EG01268	1.3135	0.69277	1.47797	1.24902	0.816303	1.66463	1.5207	1.84077	1.01033	1.18221	1.10245	1.1029	0.899061	0.838643	0.695211	10.0985	9.15503	10.5207	0.17467	0.159743	0.364413	5.22696	5.21276	4.9968	3.54223	3.49767	4.49023	10.4452	11.7978	7.57802
Phatr3_EG01269	0	0	0	0	0	0	0	0	0	0	0	0	0	0	0	0	0	0	0	0	0	0	0	0	0	0	0	0	0	0
Phatr3_EG01270	0	0	0	0	0	0	0	0	0	0	0	0	0	0	0	0	0	0	0	0	0	0	0	0	0	0	0	0	0	0
Phatr3_EG01271	0.582504	0.670203	0.588349	0.42938	0.61185	0.626577	0.802526	0.971164	0.579097	0.735411	0.674551	0.632482	0.667073	0.582277	0.822158	0.331924	0.232611	0.259064	0.741888	0.683183	0.416899	0.92256	1.10544	0.830452	1.2793	1.14881	1.03557	0.518751	0.321754	0.698993
Phatr3_EG01272	0	0	0	0	0	0	0	0	0	0	0	0	0	0	0	0	0.0197547	0	0	0	0	0	0	0	0	0	0	0	0	0
Phatr3_EG01273	0	0	0	0	0	0	0	0	0	0	0	0	0	0	0	0	0	0	0	0	0	0	0	0	0	0	0	0	0	0
Phatr3_EG01274	0	0	0	0	0	0	0	0	0	0	0	0	0	0	0	0	0	0	0	0	0	0	0	0	0	0	0	0	0	0
Phatr3_EG01275	2540.17	2637.09	3868.35	2333.82	4298.29	3257.67	3243.04	2195.31	2459.91	2071.76	2475.53	3247.87	2636.06	2700.29	3519.73	3314.75	1869.77	3760.75	4578.15	5265.14	5697.46	2113.51	1590.72	1920.71	3345.3	3421.93	3948.24	4817.44	5304.73	2446.47
Phatr3_EG01276	0	0	0	0	0	0	0	0	0	0	0	0	0	0	0	0	0	0	0	0	0	0	0	0	0	0	0	0	0	0
Phatr3_EG01277	0	0	0	0	0	0	0	0	0	0	0	0	0	0	0	0	0	0	0	0	0	0.128356	0	0	0	0	0	0	0	0
Phatr3_EG01278	2362.83	2125.86	4520.37	2762.73	5034.54	3455.18	3034.86	2327.54	2098.6	1875.03	2168.11	2622.76	2159.11	2252	2903.42	3319.43	1867.64	4100.57	4314.13	4986.12	5521.19	121.754	81.2806	63.9655	4449.29	4283.05	4138.69	5917.36	5781.14	3035.85
Phatr3_EG01279	13.6403	16.4117	12.0835	8.66443	13.9693	13.2846	15.0029	12.7617	14.5718	13.864	13.8575	15.8101	11.6613	12.7191	15.4056	10.1621	9.82742	12.8492	9.76238	9.78582	10.9809	18.0035	13.2728	15.8762	15.5661	15.7948	19.4779	13.7651	16.1857	16.0182
Phatr3_EG01280	20.6748	27.4095	29.1567	23.7187	24.4065	25.4401	24.2433	19.5063	24.3297	24.0877	26.3682	34.3138	31.317	25.3211	32.0155	23.2894	20.6326	24.8853	20.7903	22.4647	24.3498	37.6847	29.6582	33.3809	46.4946	51.6008	53.0358	32.1407	31.7958	27.4027
Phatr3_EG01281	48.4106	59.7294	38.0567	46.8622	49.3169	30.8724	32.3867	25.906	64.9986	41.6652	68.4654	45.8546	67.2683	59.0968	49.7722	3.50904	1.66615	2.41225	35.3427	35.5681	40.1989	68.7517	40.466	64.8297	13.7783	11.4034	13.3144	3.13155	2.26276	1.8063
Phatr3_EG01282	15.7522	23.8569	15.9479	15.6575	21.6129	17.4458	20.1525	16.3097	18.2902	15.9491	21.9147	19.2262	16.9341	22.8134	17.8271	12.6103	9.83397	14.277	16.8601	16.986	17.3772	16.201	15.3125	15.0021	13.2462	14.1047	13.9639	16.022	13.7177	11.0507
Phatr3_EG01283	54.0726	68.1231	44.0764	48.5646	52.8616	57.8091	65.5211	62.3193	68.3252	53.7508	71.4728	47.1893	41.4156	47.4838	46.1304	14.9849	10.9915	26.3466	30.9607	31.095	33.4973	18.3458	17.455	20.408	2.6958	1.81789	3.02379	10.099	7.38267	9.75457
Phatr3_EG01284	0	0.0105261	0	0.0122714	0.0122605	0	0	0.12844	0	0	0.00979978	0	0	0	0.0100937	0	0.0112645	0	0.01268	0	0	0.0107222	0.0498403	0	0	0	0.0429845	0	0.00934879	0
Phatr3_EG01285	26.6166	23.4241	13.0204	23.0151	12.8675	13.8917	17.1917	16.6229	38.865	24.3558	33.1879	22.4169	23.7552	22.6995	24.4236	0.496164	0.437856	1.23102	14.7864	18.4348	29.5297	17.2443	24.0551	29.0228	2.06927	1.99612	2.14075	0.404722	0.136272	0.139863
Phatr3_EG01286	115.225	160.754	261.655	153.223	226.666	261.142	222.072	218.398	225.38	344.434	192.737	209.631	218.381	183.861	285.516	73.6515	63.6719	100.2	210.678	173.896	237.871	255.644	312.767	221.058	388.848	514.173	464.889	81.4552	82.2332	108.275
Phatr3_EG01287	93.8679	127.268	109.211	96.6353	100.915	102.8	98.2337	90.9024	96.7611	85.789	97.5534	107.592	105.422	100.046	104.417	48.7329	39.321	51.7121	119.813	124.081	113.671	81.3863	79.4242	93.7897	69.2771	75.5196	96.7556	61.74	66.8459	84.6009
Phatr3_EG01288	0	0	0	0	0	0	0	0	0	0	0	0	0	0	0	0	0	0	0	0	0	0	0	0	0	0	0	0	0	0
Phatr3_EG01289	0	0	0	0	0	0	0	0	0	0	0	0	0	0	0	0	0	0	0	0	0	0	0	0	0	0	0	0	0	0
Phatr3_EG01290	109.521	156.737	88.8583	101.293	112.904	110.743	123.859	131.441	162.656	119.412	145.266	114.495	98.6149	105.325	120.554	18.174	12.385	35.0428	51.2363	53.0404	66.7894	98.2601	85.2569	105.79	16.7632	17.4829	18.6522	13.1496	13.8267	16.6009
Phatr3_EG01291	7.70031	12.1102	8.0756	4.66084	6.96243	9.17682	8.97234	5.89874	7.93645	5.58017	6.14323	11.2705	7.08886	7.31627	11.8361	6.61059	4.81838	7.47404	13.4194	20.4653	11.4134	13.7989	11.2109	13.7885	7.43888	9.84691	9.35181	13.4271	14.3755	12.9498
Phatr3_EG01292	0	0	0	0	0	0	0	0	0	0	0	0	0	0	0	0	0	0	0	0	0	0	0	0	0	0	0	0	0	0
Phatr3_EG01293	0	0	0	0	0	0	0	0	0	0	0	0	0	0	0	0	0	0	0	0	0	0	0	0	0	0	0	0	0	0
Phatr3_EG01294	0	0	0	0	0	0	0	0	0	0	0	0	0	0	0	0	0	0	0	0	0	0	0	0	0	0	0	0	0	0
Phatr3_EG01295	5.88833	3.3122	9.52262	7.11142	8.61613	9.7388	12.6277	7.96067	4.42187	5.59394	6.01314	6.36604	3.85852	5.53541	6.11408	13.4183	8.8023	11.6696	7.04897	8.50004	7.59044	3.17712	1.39405	1.08108	7.08254	8.59122	6.28385	13.4173	13.8753	11.6242
Phatr3_EG01296	37.3574	29.6519	32.3181	34.3576	27.6182	34.2475	37.606	40.4072	36.2325	41.136	35.7788	38.3959	33.0932	38.3181	34.2421	37.8921	36.6367	41.8614	34.8085	27.1612	31.1903	48.0625	47.9019	42.3004	43.0721	37.7626	32.4892	27.2361	27.4379	21.897
Phatr3_EG01297	0	0.126008	0	0	0	0	0	0.419333	0	0	0.70388	0	0	0.414268	0.362495	0	0	0	0	0	0	0	0.0994398	0	0	0	0	0	0	0
Phatr3_EG01298	0.638604	0.939949	0.412575	0.0684878	0.752695	0.689161	0.396076	0.5865	0	0.0586504	0.16408	0.701758	0.0662289	0.772554	0.0563336	2.72294	2.20038	2.21323	0.566146	0.411166	1.39873	0.299208	0.231802	0.588615	3.5653	3.15265	3.1187	1.99236	2.40011	2.1956
Phatr3_EG01299	45.2475	45.6019	43.6151	69.2985	49.8436	46.9149	51.8402	52.0943	47.0655	57.4255	49.1734	40.0278	52.2767	51.0437	39.9003	37.0735	26.9006	44.9371	44.2817	39.1885	46.789	39.463	32.5797	33.7254	34.0378	30.529	26.176	25.0739	22.7723	22.321
Phatr3_EG01300	0	0	0	0	0	0	0	0	0	0	0	0	0	0	0	0	0	0	0	0	0	0	0	0	0	0	0	0	0	0
Phatr3_EG01301	267.269	265.008	176.921	261.239	243.534	175.396	215.95	252.492	342.449	275.924	328.618	202.57	264.794	255.62	232.5	5.01212	4.43069	11.2985	214.078	223.721	260.926	269.623	268.271	282.116	25.2964	17.2467	22.1094	3.96039	3.28119	6.90949
Phatr3_EG01302	0	0	0	0	0	0	0	0	0	0	0	0	0	0	0	0	0	0	0	0	0	0	0	0	0	0	0	0.069218	0	0
Phatr3_EG01303	0	0	0	0	0	0	0	0	0	0	0	0	0	0	0	0	0	0	0	0	0	0	0	0	0	0	0	0	0	0
Phatr3_EG01304	69.5328	61.5426	63.9578	53.1845	68.6939	60.7343	58.2662	56.6479	41.1816	38.6428	36.9622	49.5719	46.057	41.5566	52.5355	45.5049	26.0637	57.9365	138.303	134.841	162.18	17.6598	14.5494	19.9897	17.0646	16.8648	24.597	48.7303	59.4509	57.1024
Phatr3_EG01305	17.587	22.2303	20.2091	22.1153	19.5638	28.352	23.8855	20.3853	16.3489	17.8537	22.9041	24.7848	22.277	20.2474	20.4645	18.6375	19.349	21.4029	18.448	13.8301	14.4673	26.9723	19.7264	22.8587	30.4017	36.8261	35.9086	22.2269	16.936	28.1899
Phatr3_EG01306	0	0	0	0	0	0	0	0	0	0	0	0	0	0	0	0	0	0	0	0	0	0	0	0	0	0	0	0	0	0
Phatr3_EG01307	12.2703	11.3465	7.5737	5.83125	6.45167	8.54257	9.60283	7.67104	8.59764	8.24457	10.6261	11.2281	8.59084	11.5147	10.462	6.6219	6.96936	9.8717	4.81224	4.7382	3.87648	10.7715	9.53701	10.5798	9.43598	12.9054	13.6743	6.60324	7.18543	4.55951
Phatr3_EG01308	0	0	0	0	0	0	0	0	0	0	0	0	0	0	0	0	0	0	0	0	0	0	0	0	0	0	0	0	0	0
Phatr3_EG01309	0	0	0	0	0	0	0	0	0	0	0	0.078326	0	0	0	0	0	0	0	0	0	0	0	0	0	0	0	0	0	0
Phatr3_EG01310	3.78732	2.49604	1.24167	1.21246	1.98667	2.36501	1.88319	2.39963	1.27152	2.575	1.85905	1.87308	1.73526	1.2765	2.07437	0.851998	0.356151	0.130605	1.40318	2.32929	1.48573	2.66968	5.25271	2.91773	1.06304	0.202954	1.27411	0.282171	0.110844	0.379215
Phatr3_EG01311	0	0.0105644	0	0.0123162	0	0	0	0	0	0.0421884	0	0	0.0119099	0	0	0	0.0113055	0	0	0.0616166	0	0	0.00833699	0	0	0	0	0	0	0
Phatr3_EG01312	1.90551	0.841406	0.246214	2.28882	1.63341	0.168728	0.810405	0.311118	1.08388	0.933361	0.348155	0.601341	0.63238	0.30736	0.358597	4.03096	3.20153	2.44592	1.57669	1.63582	0.667781	1.61894	4.13156	2.725	3.78254	3.10149	3.14965	2.74788	1.07943	1.70443
Phatr3_EG01313	0	0	0	0	0	0	0	0	0	0	0	0	0	0	0	0	0	0	0	0	0	0	0	0	0	0	0	0	0	0
Phatr3_EG01314	34.6997	34.2575	31.0561	33.2309	33.8886	31.9706	34.8507	32.3318	32.9419	34.3399	33.7518	31.1118	34.2968	35.3265	34.5976	27.9102	26.0283	31.0922	22.4108	21.0838	23.4696	27.3917	26.7195	28.8961	23.4665	24.6292	26.9301	29.7027	30.4414	39.1534
Phatr3_EG01315	43.6378	42.1589	45.2821	41.2688	43.9168	49.8986	56.8248	47.2297	44.9376	40.337	46.3884	49.2744	42.8967	45.2064	48.272	20.0313	15.631	22.0972	35.8235	30.482	31.2793	85.5973	79.16	82.0456	73.8293	75.9902	70.4373	14.2439	14.5002	14.621
Phatr3_EG01316	24.3357	26.9254	29.6068	22.2996	24.9502	31.8831	29.9551	25.5921	25.927	22.0821	26.3462	29.087	24.1738	24.4334	27.0301	26.731	20.5765	25.8129	24.3364	25.3617	23.5625	24.9902	20.619	23.9806	22.642	20.8143	25.1024	25.2172	23.2647	26.6441
Phatr3_EG01317	0	0	0	0	0	0	0	0	0	0	0	0	0	0	0	0	0	0	0	0	0	0	0	0	0	0	0	0	0	0
Phatr3_EG01318	13.4429	14.7891	13.5757	8.08927	13.1751	16.9561	15.6589	10.7309	12.4378	9.80953	9.39918	15.4511	11.8194	11.5448	16.8043	11.3738	8.94311	14.4168	11.9177	12.269	11.5163	15.2367	14.8152	19.4529	19.5212	20.6404	21.148	15.2683	17.6484	16.7899
Phatr3_EG01319	55.4261	46.2359	31.5151	46.3003	41.1685	28.3264	36.1471	43.6703	43.9055	53.7091	37.556	31.1708	50.8342	45.8036	30.2341	30.8827	30.7344	31.5434	25.07	20.5539	24.6928	33.9894	40.7301	37.7231	61.0093	56.8236	65.8994	29.2516	29.3584	26.9702
Phatr3_EG01320	14.3789	13.9186	12.6569	11.8965	12.0987	12.5489	13.5934	14.3724	13.3991	12.7529	11.2236	13.763	13.838	12.4373	12.3659	17.287	16.0287	15.5725	12.3073	10.7103	9.11839	16.3363	17.0477	16.9039	27.1106	26.3178	25.0873	18.2813	17.0881	19.2479
Phatr3_EG01321	15.4493	21.4019	21.3663	18.3401	17.206	21.9368	19.6331	16.8701	18.0516	16.9541	19.086	21.1087	19.7677	16.985	23.9246	22.4739	17.4886	21.8494	16.2185	15.6032	13.6739	23.815	21.4331	22.5932	32.7255	32.8842	39.7207	18.0472	19.0599	22.902
Phatr3_EG01322	59.2132	87.9928	49.2903	43.3536	62.4712	76.0951	74.8632	71.3473	84.9026	78.8544	90.016	63.8177	62.8265	74.0442	68.5071	17.1631	22.3083	29.5986	32.4306	29.3265	34.4189	69.0386	71.2588	85.5883	30.8947	29.8455	34.3288	23.6842	14.6069	12.6046
Phatr3_EG01323	0	0.310519	0.454323	0.120669	0.301404	0.186806	0.54831	0.229635	0.163638	0.413346	0.43364	0.0951101	0.525101	0.0567153	0.248136	0.0557856	0.387685	1.13735	0.0623435	0.784805	0.739329	0.948918	0.163365	0.895662	0.551028	0.555467	0.10567	0.234023	0.413684	0.377409
Phatr3_EG01324	4.36379	3.52481	1.23772	1.73502	1.73348	1.13093	0.905318	0.608222	2.55924	3.91003	3.42745	3.09493	3.26729	3.34773	2.77913	2.53297	2.68236	3.77069	2.17023	4.02029	5.78142	2.31388	1.48353	0.927514	2.58536	2.13998	1.4394	6.02134	9.87873	3.28448
Phatr3_EG01325	19.0243	27.554	33.2525	24.7442	19.398	35.162	29.402	22.2678	29.3442	21.8921	26.0099	40.9155	28.4687	21.3683	32.4912	1.92953	2.15507	3.07755	54.3709	42.3582	27.3606	53.172	40.2347	47.8958	19.3314	18.0586	27.7384	3.57745	2.15765	1.69002
Phatr3_EG01326	158.037	252.342	197.157	104.715	211.112	227.288	215.023	168.485	236.777	196.241	233.685	291.362	209.911	220.174	311.112	94.5128	82.5949	118.705	231.952	217.353	217.442	348.2	300.263	365.7	293.455	379.995	423.536	174.804	163.352	186.983
Phatr3_EG01327	0	0	0.133906	0	0.533009	0	0.0734578	0.169205	0	0.0761426	0.710054	0.700811	0	0	0	0.0822103	0.40809	0.0798143	0.183749	0.0889658	0.635563	0.0776892	0.120374	0.277879	0.0812041	0	0	0	0.0677377	0
Phatr3_EG01328	0	0	0	0	0	0	0	0	0	0.211714	0	0	0	0.116197	0	0	0	0	0	0	0	0	0	0	0.451574	0	0	0.239731	0	0
Phatr3_EG01329	0	0	0	0	0	0	0	0	0	0	0	0	0	0	0	0	0	0	0	0	0	0	0	0	0	0	0	0	0	0
Phatr3_EG01330	14.7185	17.3347	21.3396	15.4788	21.9	19.8434	19.1385	16.0142	13.5738	14.6299	16.1218	18.5917	14.7028	16.1383	18.7244	18.3339	15.0616	22.33	12.8303	12.7199	13.8655	10.4618	10.292	8.76099	16.0074	15.1466	15.9218	21.2961	23.5363	21.4651
Phatr3_EG01331	0.227822	0.38323	0.168212	0.0279234	0.0836956	0.108069	0.0922775	0.185985	0.252445	0.382601	0.178394	0.132054	0	0.104994	0.298584	0.232363	0.0512642	0.225591	0.288532	0.530854	0.513253	0.0243983	0.510348	0.28362	0.178515	0.186964	0.122263	0.0812311	0.021273	0.0873343
Phatr3_EG01332	0	0	0.029699	0	0	0.0305285	0.0325844	0	0	0	0	0	0	0	0	0	0	0	0	0.0394634	0	0	0	0	0	0	0.0690762	0	0.0300471	0
Phatr3_EG01333	104.011	103.277	84.4978	81.5268	102.821	109.596	113.462	107.302	86.4985	88.7088	90.4375	88.7277	90.7539	101.895	96.6482	71.0065	70.0935	82.7815	91.9222	82.2107	92.4248	124.166	116.185	126.557	112.975	118.037	135.303	86.649	80.4613	85.0991
Phatr3_EG01334	98.7453	120.209	105.224	79.3245	120.216	119.678	120.113	99.8054	111.697	92.2439	106.438	90.5051	82.999	91.8212	115.023	103.605	77.7685	108.733	137.2	143.251	148.153	101.432	83.5651	103.033	65.5378	76.9001	79.3125	142.74	143.493	121.526
Phatr3_EG01335	0	0	0	0	0	0	0	0	0	0	0	0	0.867423	0	0	0	0	0	0	0	0	0	0	0	0	0	0	0	0	0
Phatr3_EG01336	15.8371	18.8132	13.1926	12.5829	12.528	12.1746	10.9009	9.60309	13.7456	13.4694	12.9095	12.5004	15.8013	13.8816	15.8123	15.4314	12.5931	20.4331	15.3945	16.2623	14.4998	11.6815	10.7652	13.2789	13.6465	15.9065	18.3265	18.514	22.9333	17.7643
Phatr3_EG01337	5.1366	6.20402	8.68676	5.05513	7.4853	8.8692	8.58836	7.77	7.92159	7.30385	7.51495	9.74648	6.39253	7.87109	7.91091	5.36911	3.30772	6.8183	6.16101	6.19939	5.02971	7.3616	7.7563	8.02081	7.41055	7.94107	7.94553	5.48008	6.45813	6.14183
Phatr3_EG01338	0.908783	1.33762	1.17425	1.33664	0.667725	1.20705	0.736192	1.16584	0.805603	0.7631	0.177904	1.93147	1.50798	3.55997	2.84021	0.617933	0.817974	1.89976	1.15096	1.22597	2.72983	0.486625	0.980192	0.609195	1.01728	1.02548	1.65821	1.94419	2.46089	0.609661
Phatr3_EG01339	0	0	0	0	0	0	0	0	0	0	0	0	0	0	0	0	0	0	0	0	0	0	0	0	0	0	0	0	0	0
Phatr3_EG01340	60.92	83.4675	53.4948	53.5896	43.5908	37.8647	29.6373	41.4301	63.8274	70.4233	35.6867	60.3015	63.6696	53.6063	50.8942	11.9798	11.0844	17.4856	41.8038	39.1573	42.0325	45.6691	46.9555	44.4183	54.4971	70.1548	81.0444	10.5127	11.0795	9.44179
Phatr3_EG01341	0	0	0	0	0	0	0	0	0	0	0	0	0	0	0	0	0	0	0	0	0	0	0	0	0	0	0	0	0	0
Phatr3_EG01342	0.288151	0	0	0.123612	0.247004	0.287043	0.204248	0.117618	0	0	0	0	0.956281	0	0.101675	1.25722	2.04244	1.55346	0.766369	1.73158	2.52454	0.216014	0.16735	0	0.451574	0.206914	0.974227	3.71583	2.44847	3.57618
Phatr3_EG01343	10.4976	11.4283	9.5313	9.26882	8.15212	9.39939	8.6325	10.7867	9.16374	11.5564	10.4626	10.4456	10.982	10.4099	9.17526	19.3967	24.4323	16.6133	9.00426	8.5678	11.7307	13.1659	15.0881	11.3553	21.3608	22.9941	19.1216	19.5014	16.7043	18.7927
Phatr3_EG01344	0.100333	0	0	0.0215206	0	0.0166578	0	0	0	0	0	0	0	0	0	0	0.118528	0.0193181	0	0	0.0439516	0.0188038	0	0	0	0.10807	0.0188456	0.104341	0	0
Phatr3_EG01345	0.0193516	0.00712083	0.00625113	0.0166031	0	0.0128515	0	0.0789899	0.00750511	0.0142183	0.0066295	0.0392592	0.0160555	0.00780358	0.00682832	0.0921079	0.00762035	0.0149039	0.0514679	0.0166128	0.00847715	0.145071	0.0618139	0.0778333	0.0682354	0.10422	0.130854	0.0482996	0	0.0129821
Phatr3_EG01346	0	0	0	0	0	0	0	0	0	0	0	0	0	0	0	0	0	0	0	0	0	0	0	0	0	0	0.0180412	0	0	0
Phatr3_EG01347	16.3908	7.28461	10.6582	11.5059	7.6638	8.76471	8.44963	5.56089	12.3834	13.8415	13.0535	18.9295	16.9546	12.7042	10.9663	5.2348	2.59854	6.22983	10.7568	8.49743	7.55314	9.81404	6.86135	8.06224	11.8426	9.01849	9.43606	5.66715	11.7571	3.92709
Phatr3_EG01348	23.9602	21.3456	13.936	16.4571	14.508	18.7771	18.3009	20.2646	23.4756	24.8216	22.9651	27.1545	21.421	23.2851	23.5133	20.9553	19.0271	25.3029	4.94265	6.38154	4.88456	38.7599	35.1933	44.6698	18.8266	20.3985	20.1961	21.8115	19.3053	21.3724
Phatr3_EG01349	0	0	0	0	0	0	0	0	0	0	0	0	0	0	0	0	0	0	0.0329362	0	0	0	0	0	0	0	0	0.0309087	0	0
Phatr3_EG01350	13.9337	22.3862	16.3049	12.9986	17.7982	13.2415	18.4176	14.0665	14.4002	11.391	14.9253	15.3946	16.7055	16.6189	16.8686	13.5754	7.26427	16.5955	15.8671	16.3756	16.7123	18.9489	13.7455	19.5752	16.946	18.348	21.0554	11.6576	17.9071	11.1906
Phatr3_EG01351	0.132744	0	0.34304	0	0	0	0	0	0.102963	0	0	0	0	0	0	0	0	0.102234	0	0	0.116299	0	0.462563	0	0	0	0	0	0	0.890516
Phatr3_EG01352	18.9844	20.3146	27.6983	20.5274	24.8721	33.2584	26.5709	20.8664	20.5175	14.2214	20.1856	28.4146	17.6311	17.5282	26.7425	14.3232	9.59704	16.252	20.4863	17.3819	19.3992	22.2528	15.1683	23.8582	15.9819	14.8061	18.1154	14.8671	19.1596	12.013
Phatr3_EG01353	31.695	19.1654	19.6971	22.8882	19.6282	19.7411	19.8774	27.534	17.8102	20.1373	16.2545	16.4725	19.9727	18.3392	20.328	50.513	50.8743	40.7246	26.2687	31.2987	25.9043	20.9986	29.9907	28.4635	15.379	15.1654	18.3968	57.547	48.5745	48.001
Phatr3_EG01354	0	0	0	0	0	0	0.00872311	0	0	0	0.0252957	0	0	0	0	0.00976248	0	0.0189559	0.0327303	0	0.0539094	0	0	0.016499	0.00964299	0.106044	0	0	0	0
Phatr3_EG01355	0	0	0.0334765	0	0	0	0	0	0	0	0	0	0	0	0	0	0	0	0	0	0	0	0	0	0	0	0	0	0.0338689	0
Phatr3_EG01356	0	0	0	0	0	0	0	0	0	0	0	0	0	0	0	0	0	0	0	0	0	0	0	0	0	0	0	0	0	0
Phatr3_EG01357	0	0	0	0	0	0	0	0	0	0	0	0	0	0	0	0	0	0	0	0	0	0	0	0	0	0	0	0	0	0
Phatr3_EG01358	11.9879	24.4853	12.7398	14.459	9.97824	13.9033	17.3025	17.0909	33.0838	17.6796	22.4983	19.4444	16.1443	17.7252	15.2648	3.44558	1.64196	3.54587	7.08516	9.09806	12.1772	11.9824	9.3839	9.78296	3.53954	3.68034	3.72021	1.58998	3.00935	1.16553
Phatr3_EG01359	2.36283	2.83716	1.80773	3.62769	1.59903	1.52787	1.80706	2.13198	4.29249	2.37565	2.98223	2.18653	2.3215	2.8083	1.88688	0.542588	0.979416	1.2451	1.59862	1.44125	1.52535	5.87331	4.91128	6.16891	0.633392	0.803699	0.934346	0.620776	0.650282	0.875986
Phatr3_EG01360	66.9193	95.1092	81.0564	62.0306	105.67	106.876	117.337	105.548	104.673	78.9374	107.149	82.5556	60.491	80.2289	90.3607	31.7019	23.0864	43.7854	29.0609	35.2116	34.089	50.6446	44.5343	43.762	4.3244	4.42098	5.22993	15.551	15.5892	18.307
Phatr3_EG01361	0	0	0	0	0	0	0	0	0	0	0	0	0	0	0	0	0	0	0	0	0	0	0	0	0	0	0	0	0	0
Phatr3_EG01362	13.0416	9.86133	6.50922	7.45954	5.56775	9.71389	10.7668	6.84729	10.1952	8.30449	10.6527	11.6899	9.41999	10.2706	11.5135	5.88284	3.58483	5.75078	5.39555	5.093	7.93098	9.50835	7.96035	11.3136	9.41757	7.52864	11.9119	4.93575	6.98666	3.43099
Phatr3_EG01363	0	0	0	0	0	0	0	0	0	0	0	0	0	0	0	0	0	0	0	0	0	0	0	0	0	0	0	0	0	0
Phatr3_EG01364	52.6974	87.7003	43.4658	49.534	53.4075	53.9091	64.4151	66.0152	76.0831	60.5562	80.371	54.9576	47.8487	62.6101	57.5279	16.253	12.8059	21.7414	29.1334	33.2554	32.0052	62.7884	65.5439	64.6068	7.62507	6.85377	10.0676	10.9412	13.8185	11.4295
Phatr3_EG01365	45.2336	67.337	52.2139	41.56	53.1799	56.182	57.4491	46.9067	62.0884	53.0071	62.22	60.1517	58.8351	54.6061	57.3178	17.0785	15.084	18.2565	34.5176	33.5476	27.7159	61.531	61.6524	68.1669	36.4309	38.7513	43.8796	29.6298	31.0631	23.8344
Phatr3_EG01366	0.404595	1.25058	0.418227	0.208278	0.416185	0.322431	0.803004	0.396356	0.690419	0.7729	0.498983	0.437767	0.537089	0.717876	0.799474	0.192575	0.382375	0.373924	1.43475	1.042	0.567156	0.0606614	0.328969	0.325461	0.507248	0.464849	0.0607965	0.942503	0.47602	0.922843
Phatr3_EG01367	42.2972	49.4668	47.437	37.2237	47.8016	60.0889	59.0194	47.6966	44.5677	46.4527	47.1035	53.0072	47.8385	50.8602	50.2519	49.5787	53.572	50.587	45.6125	43.303	43.734	45.5524	46.9054	47.9227	39.4619	43.8073	47.5927	55.3508	49.6534	55.1275
Phatr3_EG01368	24.4552	24.8459	25.7409	23.3024	21.8521	28.3213	26.7517	25.6619	27.2955	23.8681	27.1069	26.7351	24.4291	25.1372	27.4154	17.7323	14.194	20.1513	15.5304	16.7712	16.5266	24.416	24.3932	28.8222	13.1007	12.0359	15.9942	15.6937	18.7327	17.0922
Phatr3_EG01369	0.55092	0.270296	0.804129	0.437659	0.734613	1.34152	0.694233	0.499723	0.633073	0.254861	0.475331	0.689918	0.541728	0.2633	0.475187	0.550341	0.289257	1.22575	0.542679	0.823279	1.43014	0.367112	0.272558	0.232525	0.0959302	0.14652	0.107313	1.51084	0.840229	0.34221
Phatr3_EG01370	16.4555	12.8348	11.9941	7.84348	10.9711	11.7687	14.0567	10.5632	11.2365	10.0236	9.44372	14.2665	7.4681	13.4982	14.9874	9.59512	9.19368	13.9732	12.0946	17.0242	9.7345	11.5979	9.39351	8.39094	18.1839	19.9968	20.183	14.1584	10.7558	8.86911
Phatr3_EG01371	23.2026	22.0888	18.1533	22.0987	23.995	20.0033	25.5752	27.37	19.2356	21.1923	24.2838	22.2403	30.4653	22.0607	18.2521	19.2506	15.1721	16.2303	21.7023	10.7817	16.505	21.1441	21.0786	22.9738	28.9394	35.6154	24.7896	13.8137	15.0964	19.7783
Phatr3_EG01372	0	0	0	0	0	0	0	0	0	0	0	0	0	0	0	0	0	0	0	0	0	0	0	0	0	0	0	0	0	0
Phatr3_EG01373	14.6659	12.7045	15.512	11.5561	17.1114	16.4864	18.2283	15.4855	14.3183	13.1139	16.2765	14.515	14.2592	13.7583	14.249	17.3705	18.4685	22.0019	9.84168	9.26778	10.886	16.3579	15.8964	18.5017	24.5397	23.8781	23.1664	14.8917	18.6396	17.508
Phatr3_EG01374	86.5172	150.776	136.969	84.9833	128.936	153.042	138.838	95.5057	123.655	102.311	114.114	158.177	108.359	110.039	141.583	75.8902	57.6422	86.9937	127.281	130.672	123.892	203.377	165.509	201.224	168.381	193.672	216.116	100.747	124.778	101.776
Phatr3_EG01375	14.6293	15.4192	17.9039	14.5906	14.7952	19.0782	18.6129	15.4842	11.7768	12.2744	12.964	15.76	13.2861	13.1757	14.6393	21.929	26.3868	27.0299	19.4746	18.2043	18.6998	15.845	15.1566	14.447	19.6717	19.8169	19.1915	21.712	24.1467	22.9563
Phatr3_EG01376	102.424	69.1026	109.18	73.5094	69.3931	78.2537	70.7801	77.7444	105.662	80.0848	95.3053	108.793	72.4487	98.1815	157.54	19.8849	17.5571	41.0634	13.4792	4.67418	4.32025	263.387	198.442	194.821	470.43	395.257	396.269	9.23067	11.3481	12.4053
Phatr3_EG01377	3.03337	1.64491	1.78782	2.64819	0.775504	2.2972	1.81064	2.60667	1.60985	3.36262	1.60434	1.79938	2.38424	0.472116	1.57734	4.43269	5.6162	5.04124	3.30252	1.37055	2.47109	9.89383	8.93211	8.59734	11.0086	7.14601	7.39691	3.05495	2.33054	1.35663
Phatr3_EG01378	0.131269	0	0	0	0	0	0	0	0	0	0	0	0	0	0	0	0	0	0	0	0	0	0	0	0	0	0	0	0	0
Phatr3_EG01379	42.0463	31.0328	17.2615	42.624	25.6555	23.9801	33.6256	39.5678	44.2679	42.333	42.4241	26.1802	40.0118	42.6569	31.9813	3.02787	2.62433	8.11896	28.5744	40.0483	50.1075	85.9315	86.1011	89.8766	6.12404	5.43814	7.55623	1.31053	2.37603	1.82898
Phatr3_EG01380	100.302	116.072	113.192	72.7779	137.932	148.286	150.903	103.68	121.42	102.774	127.085	124.233	108.311	103.857	144.737	76.1005	51.1745	97.9944	109.974	109.433	119.032	135.683	99.2837	122.99	117.938	114.188	138.914	116.473	125.484	94.2353
Phatr3_EG01381	7.64128	7.93675	12.1842	8.88079	9.89489	13.7482	13.4832	11.901	8.49117	8.36172	7.64904	9.05204	6.69945	7.60505	10.2879	11.6505	11.7799	14.9421	9.99326	11.7704	9.16361	9.6691	6.89282	6.43009	6.32722	6.88797	5.86324	13.4359	16.436	19.923
Phatr3_EG01382	0.00892309	0	0	0.0153115	0	0	0	0	0.027685	0.0655609	0.0122275	0	0	0	0	0	0	0	0.00791066	0	0	0.00668925	0.0155469	0.0299076	0	0	0.00670415	0.00742369	0.0058324	0.0059861
Phatr3_EG01383	0	0	0	0	0	0	0	0	0	0	0	0	0	0	0	0	0	0	0	0	0	0	0	0	0	0	0	0	0	0
Phatr3_EG01384	0	0	0	0	0	0	0	0	0	0	0	0	0	0	0	0	0	0	0	0	0	0	0	0	0	0	0	0	0	0
Phatr3_EG01385	26.5986	41.2622	29.7543	26.4858	29.4374	28.5907	30.5161	27.8987	27.5171	24.2263	26.7305	30.2418	23.8679	27.8039	26.4252	13.9521	13.615	19.2258	25.2375	27.0742	25.321	20.6653	20.2739	17.9644	16.0825	22.407	22.266	18.7139	20.7668	20.1498
Phatr3_EG01386	0	0	0	0	0	0	0	0	0	0	0	0	0	0	0	0	0	0	0	0	0	0	0	0	0	0	0	0	0	0
Phatr3_EG01387	4.3087	1.63662	5.65713	2.38499	2.50201	4.24598	2.66004	1.24813	6.14509	0.408483	1.71415	5.07552	2.65227	3.13869	3.62921	5.62319	6.34892	6.20861	12.8149	12.2898	12.786	3.64682	2.26021	3.26099	33.1083	30.5406	25.3757	1.50325	5.54174	0.372969
Phatr3_EG01388	51.0963	62.818	46.3683	56.3826	43.6734	39.3272	47.6282	37.8553	56.4715	46.1139	62.025	65.9113	66.4078	56.4544	54.1929	27.7645	31.1699	23.7707	37.3126	46.7804	50.2004	81.1483	74.0168	82.5612	89.4483	108.377	105.961	28.8726	34.6529	28.7303
Phatr3_EG01389	19.4278	30.6241	24.8485	25.0026	16.8786	25.5425	21.4937	22.397	37.9786	27.4875	31.1193	32.6672	27.772	28.7962	29.8293	19.6812	14.1634	20.5229	20.831	23.1014	26.1065	31.3916	22.7949	22.7027	11.5202	14.9875	11.3419	18.129	21.1071	5.8121
Phatr3_EG01390	37.9486	47.3289	95.839	57.8014	61.4326	78.4799	57.0275	44.663	55.664	48.4708	57.8219	78.594	49.3875	50.0557	66.3545	75.0791	76.7168	70.6851	47.2904	55.9911	45.2803	50.0165	37.8225	34.9507	75.0527	77.7537	83.0655	60.0027	55.2673	65.8064
Phatr3_EG01391	0	0	0.0200859	0	0.106602	0	0	0	0	0	0.0213016	0	0.0773833	0	0.0877619	0	0.0244854	0	0	0	0	0	0.0361123	0.0208409	0.170529	0.04465	0	0	0	0
Phatr3_EG01392	0	0	0	0	0	0	0	0	0	0	0	0	0	0	0	0	0	0	0	0	0	0	0	0	0	0	0	0	0	0
Phatr3_EG01393	11.7058	13.7996	9.73336	7.06744	11.0253	12.1406	12.779	10.6475	12.975	10.8304	12.1048	13.1688	10.6412	13.6075	15.9099	3.5539	3.52829	4.84158	11.7549	11.8169	10.319	16.0068	16.3455	20.8766	13.1923	11.9599	18.4041	6.97345	8.24163	6.5683
Phatr3_EG01394	31.8983	55.3106	47.0288	35.9445	57.2574	43.816	39.4875	28.8598	34.3993	28.9787	39.3523	44.1867	41.1679	41.5575	44.4446	38.2088	26.124	46.264	42.9422	47.2778	42.5171	55.4558	40.1125	54.523	70.0704	70.4782	78.0431	76.2122	61.3016	54.3208
Phatr3_EG01395	0	0	0	0	0	0	0	0	0	0	0	0	0	0	0	0	0	0	0	0	0	0	0	0	0	0	0	0	0	0
Phatr3_EG01396	16.3995	13.1268	11.6396	16.8007	12.8478	16.3961	17.0273	18.123	13.5963	12.9544	12.1331	11.6802	11.6899	13.7644	12.0623	8.89693	7.86263	9.13177	15.4489	13.5057	10.6804	6.56066	8.24256	8.67078	15.3841	13.3426	12.2828	7.77207	11.0044	12.3274
Phatr3_EG01397	0	0	0	0	0	0	0	0	0	0	0	0	0	0.0121069	0	0	0	0	0.0532336	0.12887	0	0	0.0174367	0.0100629	0.0352882	0	0	0	0	0
Phatr3_EG01398	3.92336	7.3644	3.2752	4.68988	2.94746	4.83046	4.1246	3.92264	5.06057	4.08102	4.62118	5.42554	5.669	5.5818	5.22642	5.17557	4.92997	7.02783	3.55637	3.21671	5.79325	10.4098	8.52548	7.32853	12.0206	12.3454	14.4737	3.22742	2.24748	3.16432
Phatr3_EG01399	0	0	0.0963108	0.191852	0	0	0.052834	0.243398	0.0578154	0.0273825	0.0255351	0.0252027	0.247366	0	0.0526017	0.0295646	0.146758	0.0287029	0.0330401	0	0	0.0279387	0.0865785	0.0249828	0.116811	0	0	0	0	0
Phatr3_EG01400	11.0318	7.74447	6.34368	8.32376	8.04808	6.80665	7.76415	9.99596	6.73626	9.80122	6.62043	6.71944	8.92556	9.43352	5.7423	14.6786	15.8977	16.872	12.728	12.6944	11.3445	6.51046	8.04277	6.215	23.6643	17.3884	13.3438	11.3261	11.0718	9.39524
Phatr3_EG01401	19.1831	22.0657	18.7925	16.0234	17.6458	18.8419	20.4491	17.3409	19.4151	19.0703	22.1784	20.5582	14.9999	17.5164	21.454	18.5783	18.7264	19.6222	21.8996	20.1049	24.7787	28.2471	29.8538	32.3981	34.7849	34.5124	37.5449	21.1968	25.1553	15.3108
Phatr3_EG01402	23.7478	16.2129	18.7197	26.2183	17.1176	17.7945	19.0457	23.1789	20.1	22.8474	20.7533	22.4022	27.1751	22.9351	20.8487	18.898	17.5032	19.417	23.8869	20.4893	19.8507	15.1155	14.7723	16.57	17.7655	16.0125	14.5432	16.6881	15.5418	15.771
Phatr3_EG01403	0.608978	1.34451	1.88849	0.731478	3.65413	0.485309	0.517991	1.49144	1.13366	2.68462	1.83589	1.15309	1.2126	1.08051	2.83643	1.54589	2.30213	1.31323	2.48346	1.15013	4.375	0.913049	2.05133	0.734803	3.05394	0.699669	0.732065	1.41861	2.86593	1.30731
Phatr3_EG01404	0.170725	0.37693	0.0661789	0.175772	0.0292693	0.204082	0	0	0.211878	0.250875	0.257343	0.230903	0.0849874	0.523223	0.192772	0.0270866	0	0	0.0302708	0	0	0.230373	0	0.0686665	0	0.0490375	0.12827	0	0	0.0229063
Phatr3_EG01405	0	0	0	0	0	0	0	0	0	0	0	0	0	0	0	0	0	0	0	0	0	0	0	0	0	0	0	0	0	0
Phatr3_EG01406	0	0	0	0	0	0	0	0	0	0	0	0	0	0	0	0	0	0.0772724	0	0	0.0219758	0	0.0582705	0	0	0	0	0	0	0
Phatr3_EG01407	0	0.122458	0.107502	0.142763	0.570545	0	0	0	0	0.489029	0	0	0.552219	0	0	0	0.786291	0.51261	0.147517	0.142846	0	0	0	0	0.130384	0	0.500073	0	0	0.446512
Phatr3_EG01408	29.6667	35.2933	17.8095	26.6544	20.2543	19.0625	18.4852	29.0769	31.9713	29.8344	23.3844	28.0511	30.2769	26.9612	28.2236	25.7556	29.2918	31.0708	26.1455	22.8385	26.7582	32.3429	38.8301	42.0616	52.0464	52.6605	49.6415	36.1851	35.6933	21.1349
Phatr3_EG01409	47.4775	38.4347	37.6401	54.5649	46.3767	37.9826	41.3753	58.1985	40.6801	59.4097	40.8513	36.5116	53.7119	47.4034	32.83	40.4367	29.3047	36.8205	46.3323	24.3916	38.8228	35.9781	38.5603	32.9117	48.3339	42.1268	41.7822	35.4884	32.6926	29.9247
Phatr3_EG01410	56.3258	53.8294	86.2488	75.0078	92.7827	77.2815	78.8651	70.9734	101.34	118.23	111.23	102.873	104.995	113.946	111.5	68.636	62.203	68.0004	72.1146	56.6168	80.1259	45.6634	43.5494	45.3743	34.9053	34.1336	29.1873	98.7232	96.7761	77.8573
Phatr3_EG01411	9.43736	10.701	9.57467	5.338	9.88747	9.93496	10.4553	9.18811	8.02505	5.39306	9.62732	9.02927	7.30791	9.02075	8.88005	7.26467	4.6247	12.9214	4.95797	4.62096	6.24711	7.54643	6.08995	8.20071	6.73754	5.17041	8.14098	9.13104	10.0067	13.0374
Phatr3_EG01412	205.106	119.826	165.975	210.096	146.173	138.535	147.69	190.238	179.681	193.964	162.923	151.9	182.544	168.686	136.971	144.523	107.352	150.733	153.052	101.316	118.293	236.252	222.272	197.495	430.523	328.036	303.661	84.5546	96.9174	94.5513
Phatr3_EG01413	0	0	0	0	0	0	0	0	0	0	0	0	0	0	0	0	0	0	0	0	0	0	0	0	0	0	0	0	0	0
Phatr3_EG01414	0	0	0	0	0	0	0	0	0	0	0	0	0	0	0	0	0	0	0	0.339959	0	0	0.114995	0	0	0	0	0	0	0
Phatr3_EG01415	31.5045	13.5593	6.54226	18.221	14.1057	8.03264	10.069	19.0597	12.6547	21.3906	13.3947	8.4648	11.7856	17.6952	15.6822	8.70255	7.42141	9.53211	15.8353	13.2813	8.50228	12.0196	19.7672	13.0107	13.3349	7.87753	7.92526	6.66965	6.1593	4.24585
Phatr3_EG01416	224.891	211.877	322.933	205.741	287.539	268.72	248.235	163.156	212.948	147.978	213.062	274.107	179.935	175.023	261.933	89.2569	47.8515	101.929	119.325	188.233	130.861	258.317	148.254	206.285	219.75	207.644	241.245	135.265	133.482	118.601
Phatr3_EG01417	113.624	76.0361	57.3815	97.565	62.2804	56.0504	63.371	94.3041	76.653	95.9579	72.5826	65.5951	96.0776	85.7535	63.9941	68.6505	65.7009	63.1939	66.2948	57.8925	52.043	74.0202	83.5788	79.8248	69.4446	64.259	60.4397	58.1798	55.3426	55.9232
Phatr3_EG01418	0	0	0	0	0	0	0	0	0	0	0	0	0	0	0	0	0	0	0	0	0	0	0	0	0	0	0	0	0	0
Phatr3_EG01419	27.0334	24.1878	24.0457	25.6072	25.1529	29.9675	32.4893	28.6681	25.4472	26.2148	28.4427	24.0679	21.9867	24.2861	26.5584	17.4991	16.8833	20.2044	34.2299	27.7827	32.6861	24.3278	21.3063	23.0441	16.1248	15.2448	15.2387	14.9775	18.6376	11.6004
Phatr3_EG01420	19.9847	25.6773	35.0602	22.4512	30.1922	30.4668	29.427	23.2103	23.8086	16.5087	24.0191	24.5277	20.8863	18.8337	22.5966	35.2106	17.9567	38.8188	27.7015	28.578	30.6649	21.6034	16.1594	14.0627	27.6853	26.2433	31.0255	35.274	44.384	39.1835
Phatr3_EG01421	363.242	609.266	235.017	118.155	242.145	278.117	257.225	168.854	310.336	228.278	282.949	512.504	316.294	275.89	544.916	50.9164	28.33	57.1732	336.566	336.203	339.098	1959.55	1609.45	2192.06	1547.35	1402.06	1425.24	58.5337	87.9398	16.3243
Phatr3_EG01422	26.4571	20.3281	18.5441	12.1349	15.3334	21.4379	22.4688	17.1159	16.6496	15.8323	17.4433	20.367	18.0161	19.3247	18.0839	15.114	12.253	26.7839	19.7673	20.4985	18.9518	16.5281	16.5735	18.5161	19.2316	17.9826	24.5661	15.8509	20.0666	11.5535
Phatr3_EG01423	240.503	250.382	330.293	290.33	370.847	351.288	368.065	284.288	203.784	175.052	227.709	232.354	190.087	200.318	216.573	402.995	277.693	546.038	485.282	523.646	694.969	99.9527	77.5169	84.8522	173.904	158.359	187.247	381.574	479.69	251.921
Phatr3_EG01424	145.756	225.704	230.53	160.036	233.254	228.135	204.861	151.296	207.935	141.531	194.238	228.733	169.182	195.211	231.955	107.168	62.1431	121.614	176.393	191.422	177.433	196.609	152.707	191.775	245.43	267.851	287.613	127.936	161.411	161.991
Phatr3_EG01425	18.7801	35.5573	29.3424	17.6427	22.4517	29.3108	22.318	14.6945	33.975	18.7526	32.7603	44.4308	30.7002	25.5283	30.3213	11.2287	6.40778	8.62672	19.9099	23.6808	16.3559	76.7013	51.8161	57.7155	65.7179	43.4979	54.137	10.9417	14.825	15.4026
Phatr3_EG01426	0	0.316165	0.27755	0.276442	0.920651	0	0.228387	0.175357	0.24992	0.315646	0.0735874	0.217889	0.44554	0.519718	0.151589	0	0.169172	0	0	0.184402	0	0.644114	0.311879	0.215987	0	0.0771227	0.0806936	0.0893542	0.210603	0
Phatr3_EG01427	0	0	0	0	0	0	0	0	0	0	0	0	0	0	0	0	0	0	0	0	0	0	0	0	0	0	0	0	0	0
Phatr3_EG01428	9.26602	1.27861	1.34694	4.86935	3.87215	1.84608	4.59759	4.82233	2.15617	5.87194	1.66654	1.56652	4.51655	3.08264	0.735651	8.26939	3.55758	5.44146	1.54025	0.994323	1.42067	4.51511	3.29614	4.89148	6.08075	5.32298	4.78624	3.27632	4.31529	6.13845
Phatr3_EG01429	10.869	6.5209	11.9069	11.2512	12.4058	22.3606	21.6473	15.9137	6.55207	9.37468	10.523	8.90801	9.01773	6.57443	8.17063	71.5082	62.3863	86.8938	9.1645	3.54973	10.1436	40.6517	32.3169	52.0314	20.042	22.6085	19.7941	49.7345	39.4213	55.281
Phatr3_EG01430	0	0	0	0.133371	0	0	0	0.190355	0	0	0	0	0	0.250741	0	0	0	0.0598607	0	0	0	0	0	0	0.365418	0	0.0583967	0	0	0
Phatr3_EG01431	0	0.0402525	0	0	0	0	0	0	0	0	0	0	0	0	0	0	0	0	0	0	0	0	0	0	0.0428577	0	0	0	0	0
Phatr3_EG01432	0	0	0	0	0	0	0	0	0	0	0	0	0	0	0	0	0	0	0	0	0	0	0	0	0	0.530218	0	0	0	0
Phatr3_EG01433	9.7045	13.8846	6.93168	6.25755	5.52861	6.00446	6.02429	4.37946	13.0443	10.2746	13.3396	11.1279	10.0519	9.81984	9.61351	9.37198	6.97834	12.9519	8.06903	7.03737	9.98094	12.6974	8.75172	8.56603	18.5618	15.8416	16.3487	11.7346	13.5925	7.35948
Phatr3_EG01434	0	0	0	0	0	0	0	0	0	0.124004	0	0	0	0	0	0	0	0	0	0	0	0	0	0	0	0	0	0	0	0
Phatr3_EG01435	0	0	0.0646833	0	0	0.0443267	0	0.0272448	0	0.049041	0.0228661	0	0	0	0	0	0.157703	0.0771087	0.0591735	0.02865	0	0	0.0193823	0	0	0.239647	0	0.0277654	0	0
Phatr3_EG01436	358.669	274.68	221.865	392.556	267.534	220.293	295.536	319.304	318.418	432.58	297.379	255.423	461.926	360.96	231.504	269.695	238.844	242.312	258.08	179.21	194.35	223.564	231.487	197.912	246.89	211.84	191.314	261.183	192.678	143.969
Phatr3_EG01437	0	0	0	0	0	0	0	0	0	0	0	0	0	0	0	0	0	0	0	0	0	0	0	0	0	0	0	0	0	0
Phatr3_EG01438	0	0	0	0	0	0	0	0	0	0	0	0	0	0	0	0	0	0	0	0	0	0	0	0	0	0	0	0	0	0
Phatr3_EG01439	0	0	0	0	0	0	0	0.535815	0	0	0	0	0	0	0	0	0	0	0	0	0	0	0	0	0	0	0	0	0	0
Phatr3_EG01440	31.865	17.0217	6.88012	38.5461	12.1954	5.41473	13.151	23.2287	9.42187	12.348	12.1419	9.39581	17.3949	18.3182	4.6384	5.74199	5.50404	4.61349	25.3729	24.9267	28.5735	75.8422	78.6156	70.6066	26.7939	21.0892	19.2528	1.17671	1.79457	2.17675
Phatr3_EG01441	0	0	0.0366954	0	0	0	0.0402605	0	0	0.250392	0	0.0384099	0	0.0458085	0	0	0.178932	0	0	0.0487601	0	0	0.0329872	0.0380747	0	0	0	0	0	0
Phatr3_EG01442	26.5888	34.4931	28.2425	20.3673	29.5277	31.8611	32.1828	24.5295	29.1222	27.5248	32.6249	36.541	32.8948	32.1101	32.7833	20.4998	17.04	22.2463	24.1852	23.2532	24.7736	32.3773	28.522	37.0753	26.4493	26.9406	32.0336	24.676	26.0418	27.0435
Phatr3_EG01443	0	0	0	0	0	0	0	0	0	0	0	0	0	0	0	0	0	0	0	0	0	0	0	0	0	0	0	0	0	0
Phatr3_EG01444	0	0	0	0	0	0	0	0	0	0	0	0	0	0	0	0	0	0	0	0	0	0	0	0	0	0	0	0	0	0
Phatr3_EG01445	0	0	0	0	0	0	0	0	0	0	0	0	0	0	0	0	0	0	0.193958	0	0	0	0	0	0	0	0	0	0	0.733851
Phatr3_EG01447	19.4049	54.6453	31.9686	16.404	17.2211	15.3505	8.33373	6.19681	15.5828	4.8643	9.97163	25.2414	15.9103	12.1519	26.0191	136.369	91.0667	133.537	178.458	167.957	157.209	98.3208	68.1163	103.145	90.1577	75.1629	119.251	217.044	292.88	284.096
Phatr3_EG01448	64.554	44.7484	29.7393	50.1636	30.4138	28.6429	33.4834	46.8543	39.4757	48.1637	38.0976	33.7791	56.4351	48.4918	32.4586	47.1289	42.0555	43.506	42.1621	39.0964	33.2639	36.8671	47.4385	37.1978	55.5584	58.5726	46.873	40.9932	36.2705	34.8498
Phatr3_EG01449	359.747	641.829	202.712	193.318	190.865	169.216	137.533	116.692	195.823	127.701	181.29	276.097	262.796	271.424	215.345	292.136	212.913	298.13	398.378	447.714	410.761	170.509	152.804	184.29	298.318	375.108	447.573	283.446	386.453	269.684
Phatr3_EG01450	0	0	0	0	0.116404	0	0	0	0	0	0	0	0	0	0	0	0	0	0	0	0	0	0	0	0	0	0	0	0	0
Phatr3_EG01451	51.5353	55.7484	46.0434	37.3779	44.2749	45.6755	41.364	47.3892	44.5803	59.7952	45.2073	44.1007	52.5805	50.1851	53.918	23.1615	19.826	32.5492	51.6326	47.3334	51.8985	26.1389	28.4394	30.7193	9.5475	10.0151	12.7531	17.979	20.211	19.407
Phatr3_EG01452	0.658084	0.253687	0.323931	1.3981	0.832738	0.395413	0.555317	0.818645	0.753517	1.81894	0.622663	0.911241	0.83199	0.75821	0.353841	0.77064	0.691047	0.675775	0.16669	0.161413	0.356917	0.657783	0.582395	0.567182	0.933093	0.787592	0.682792	0.625716	0.47111	0.0840911
Phatr3_EG01453	88.0258	98.1024	149.211	115.424	107.243	111.248	98.4088	73.0876	111.66	102.658	102.984	180.335	121.815	115.605	138.217	65.7122	35.2278	72.1069	102.255	112.736	93.8136	94.5554	71.9846	90.9145	140.946	140.345	150.897	57.9511	69.3204	42.5141
Phatr3_EG01454	0.0386084	0	0	0	0	0	0	0	0	0	0	0	0	0	0	0	0	0	0	0	0	0	0	0	0.0302525	0.166343	0	0.128483	0	0
Phatr3_EG01455	386.281	431.88	477.994	338.838	455.12	470.33	490.638	347.093	408.277	365.346	434.893	453.438	353.101	410.108	429.325	298.007	192.624	365.145	411.966	467.684	442.18	312.352	245.824	288.545	254.575	308.89	362.396	418.842	490.951	415.433
Phatr3_EG01456	19.1558	27.0151	18.8635	17.7383	18.7353	17.7092	20.2177	13.7781	17.4111	19.0966	21.7398	26.7069	25.3449	25.0455	19.5333	20.6853	21.0015	20.8623	17.132	21.1535	17.596	22.1414	19.9959	26.0779	26.3171	23.4508	26.8825	29.5571	30.061	20.7198
Phatr3_EG01458	19.302	21.2465	14.244	9.99343	23.3923	20.5539	18.6355	18.8139	12.0677	12.6536	15.2772	15.4159	15.6002	16.5736	20.8434	21.912	15.1361	16.4035	17.6283	25.3552	18.0042	20.8317	16.4769	22.3086	22.1001	22.0451	29.3793	26.0952	20.6104	26.9582
Phatr3_EG01459	87.3141	124.44	82.8856	62.0842	90.1423	97.746	91.898	65.6038	82.9509	71.16	96.2079	114.388	90.7695	103.966	121.066	61.65	40.0285	69.6155	78.9347	97.0895	77.7374	122.654	101.276	129.724	87.4619	97.9136	118.351	79.7067	96.3252	115.582
Phatr3_EG01460	16.2195	11.0155	9.76719	12.4555	13.0452	12.4669	12.8806	13.2818	10.7946	10.9607	9.70668	12.0177	13.4153	16.1494	12.1175	9.64996	7.96398	12.029	7.8109	7.99335	7.67524	13.2849	15.5543	15.9398	14.592	11.7547	12.9759	11.4532	10.9942	13.534
Phatr3_EG01461	38.8818	18.2505	79.0317	55.9095	91.579	52.6047	55.9933	44.9821	33.0512	41.4418	38.9931	35.4497	35.5331	44.5264	33.622	217.403	137.172	180.954	138.17	110.703	200.806	1.32984	0.777946	1.11634	2.95022	3.27555	6.12002	392.666	403.056	212.242
Phatr3_EG01462	5.03233	4.2677	8.42003	4.80668	7.81864	9.51683	9.12661	8.07199	5.93127	6.57158	7.0306	6.65992	4.63184	5.48543	6.17327	9.15366	6.17716	9.56815	7.84221	6.42952	5.63169	3.77252	3.85879	4.09813	1.43249	0.691666	1.10769	5.90392	5.40933	7.0816
Phatr3_EG01463	32.7522	26.8583	25.165	40.4444	22.8613	30.0627	33.4967	36.9553	28.7614	39.1901	31.016	24.0469	45.7098	39.5277	20.2243	26.3529	21.3726	20.9904	24.1621	18.075	24.1856	25.5174	27.3095	21.4847	35.1043	38.5537	29.0896	20.8257	14.7561	18.9116
Phatr3_EG01464	42.9764	52.6952	34.6705	41.5212	34.8671	35.7376	33.6634	36.4982	41.4719	40.8927	42.804	45.6684	49.0813	45.6055	40.6916	36.5066	33.0576	34.5565	28.2187	29.7466	25.3834	27.8031	27.8765	27.2664	23.3516	22.519	21.5262	34.8902	31.5353	31.2957
Phatr3_EG01465	3.0025	2.20966	2.34742	2.09071	2.07019	3.45332	3.30032	4.40493	3.71275	2.15808	3.38394	1.66259	2.13006	2.64964	2.27243	1.67418	2.0905	1.80971	1.96744	2.20399	1.73463	1.95725	2.12285	1.56057	0.170484	0.312468	0.196161	0.579239	0.810607	0.656817
Phatr3_EG01466	2.34019	1.61113	2.70678	2.20211	3.13845	3.05812	3.71889	5.39238	2.72277	2.10767	4.03438	2.19513	1.81632	2.31355	1.65149	6.10825	3.32939	9.82557	1.17118	0.939683	1.55424	10.4128	8.00125	12.0691	4.17021	2.41224	4.50904	3.70549	5.50169	3.84885
Phatr3_EG01467	214.734	153.861	106.289	219.529	132.62	93.8159	111.247	171.438	159.596	210.698	151.896	127.772	226.989	200.604	125.946	128.975	127.824	119.813	123.984	91.7535	91.3004	150.91	175.098	143.434	179.046	158.054	131.271	113.288	95.3212	124.684
Phatr3_EG01468	24.6708	63.8664	24.1326	20.4214	23.084	23.076	19.119	19.4666	18.5633	16.1478	21.8138	28.5792	29.73	25.3968	26.1463	45.5161	33.4892	55.5965	92.0685	95.2313	85.9633	77.2671	81.5037	141.212	54.965	69.6769	139.051	68.2245	93.233	71.9131
Phatr3_EG01469	14.7353	18.2967	26.9239	21.0521	27.655	32.7628	31.9323	26.9203	28.3472	22.4161	27.3972	30.0255	24.1277	22.8257	28.9976	8.65106	5.72581	10.6486	14.0417	15.7704	11.6018	21.8981	16.6633	17.5796	22.9906	23.3529	23.41	10.153	12.3044	15.3286
Phatr3_EG01470	7.60318	9.38321	6.80136	4.21505	9.92663	10.5647	7.29632	4.5836	6.62329	5.93008	5.85056	7.75195	4.56127	4.15088	8.25483	7.14497	2.85582	14.3239	7.57011	7.63168	6.86624	12.9779	8.08416	9.64459	15.7649	19.4868	14.8524	15.5706	11.3156	10.986
Phatr3_EG01471	30.7949	29.8695	36.4212	24.8078	32.115	42.2214	42.5248	30.8455	27.4087	29.3773	38.7472	40.786	34.5568	33.1912	48.8976	16.1547	11.5398	17.1047	32.3018	26.7106	24.6177	49.6553	48.0912	60.7403	27.6884	30.8004	40.0899	24.4396	31.4913	33.2494
Phatr3_EG01472	0	0	0	0	0	0	0	0	0	0	0	0	0	0	0	0	0	0	0	0	0	0	0	0	0	0.0417906	0	0	0	0
Phatr3_EG01473	25.3002	31.005	24.05	20.2724	27.4198	25.1659	33.0227	22.3829	26.7132	22.929	31.6912	26.455	27.0939	22.3822	28.001	25.2867	16.59	35.3653	26.7771	23.346	23.533	35.0921	25.5682	34.2184	39.7364	43.2978	58.8682	30.5069	42.9815	39.2541
Phatr3_EG01474	0	0	0	0	0	0	0	0	0.0412781	0	0	0	0	0	0	0	0	0	0.0471789	0	0	0.0398945	0	0	0	0	0	0	0	0
Phatr3_EG01475	16.1416	7.69808	23.8584	15.5573	24.9424	25.7766	25.2731	21.7818	14.0648	13.0106	15.1706	15.386	10.0882	12.1832	17.2368	51.1773	61.1375	57.1284	27.4905	30.9961	40.6348	3.38341	2.51326	2.34917	23.424	27.7954	25.1528	56.4558	58.393	55.3366
Phatr3_EG01476	156.085	112.936	81.417	150.032	95.2617	73.5382	85.5591	127.875	108.723	144.42	107.281	96.6636	153.913	142.365	100.964	89.8847	89.6491	83.8962	88.1962	73.4112	68.9796	113.747	130.834	120.764	143.459	127.959	116.492	85.3439	84.2592	96.6374
Phatr3_EG01477	46.024	22.8931	38.6738	34.5987	40.271	45.8176	46.1061	39.9991	22.413	18.9943	21.4711	26.6721	23.4746	22.8762	39.2102	91.2961	78.0403	92.9552	68.7876	73.491	84.2569	31.2125	25.0544	38.3602	26.1496	23.4683	35.6292	119.64	137.055	99.06
Phatr3_EG01478	14.5854	14.8397	12.7917	15.173	12.8465	15.1831	15.4302	13.7228	13.2365	15.0565	15.4897	16.8909	17.9701	14.998	13.9986	13.1613	12.6931	15.5017	14.0619	14.4932	13.066	13.9409	10.6097	11.1705	11.7716	14.4272	13.6706	13.1963	15.3012	16.4383
Phatr3_EG01479	16.1946	11.6245	14.2058	14.7276	12.911	15.6558	15.8842	17.2107	15.4068	15.4818	14.5777	14.3952	12.2546	14.2444	14.0784	16.5529	14.6237	18.5217	14.6154	12.2168	15.1903	19.3389	18.1152	16.4972	18.0496	15.6112	16.0422	15.843	16.7277	15.9959
Phatr3_EG01480	0	0	0	0	0	0	0	0	0	0	0	0	0	0	0	0	0	0	0	0	0	0	0	0	0	0	0	0	0	0
Phatr3_EG01481	18.368	28.326	24.7364	19.3845	26.7101	26.8973	28.8716	22.3869	25.2839	20.613	27.1002	30.7324	27.6408	25.0375	29.5155	12.8152	11.2287	16.5373	17.3288	15.2255	16.6214	30.7071	24.0564	33.7977	29.9791	29.62	28.6374	15.9272	17.7928	21.347
Phatr3_EG01482	54.3452	64.8363	76.7625	40.2552	65.8266	76.2167	69.1469	56.6279	68.3353	55.9257	71.3482	72.2457	51.1098	41.5156	60.3864	44.8516	31.5022	45.8841	63.1415	75.6311	77.9253	71.9913	54.2046	75.2356	72.0744	55.2639	82.8031	51.3914	63.3212	40.0808
Phatr3_EG01483	21.7051	20.3931	21.5793	18.0498	20.6917	25.701	25.5121	17.4309	21.5241	22.0611	21.7828	21.8444	19.3433	23.4564	23.7657	25.5316	23.493	24.7573	16.6675	14.7583	15.1305	20.5967	21.1311	20.6803	19.5602	19.109	23.2671	27.8868	29.2722	31.5707
Phatr3_EG01484	0	0	0	0	0	0	0	0	0	0	0	0	0	0	0	0	0	0	0	0	0	0	0	0	0	0	0	0	0	0
Phatr3_EG01485	0	0	0	0	0	0	0	0	0	0	0	0	0	0	0	0	0	0	0	0	0	0	0	0	0	0	0	0	0	0
Phatr3_EG01486	30.4901	47.5564	39.3196	17.5592	32.3762	40.0613	36.6688	18.1203	26.3805	20.4293	31.8879	41.6813	30.8413	33.6854	38.3604	24.9446	17.81	29.2265	37.0283	43.6418	36.959	47.1903	36.3859	44.5574	47.5487	46.3164	61.5961	34.8481	43.5636	28.9404
Phatr3_EG01487	51.1134	51.6043	67.8527	65.4106	50.2453	59.6975	53.3018	56.0214	56.5223	56.0391	57.8219	65.7848	59.0138	60.1876	59.3607	50.0743	46.6504	49.5422	31.8395	33.2901	29.2839	43.2215	38.8904	39.3904	47.0897	40.3024	41.3982	43.7565	41.5675	40.1956
Phatr3_EG01488	78.0285	100.56	62.7178	53.2739	66.8864	64.6521	80.6908	65.1202	88.4407	72.4701	79.4402	78.2203	76.7434	88.4864	79.302	44.971	33.395	54.1698	62.4363	62.3464	55.6044	126.944	99.4629	131.378	83.1719	87.3997	117.731	75.2792	89.2531	56.0935
Phatr3_EG01489	30.1594	32.1147	24.9942	23.4489	18.828	18.4267	17.4561	15.5198	24.2	34.1709	27.0486	29.0032	33.996	31.1343	23.6324	21.384	19.8866	23.4519	19.251	15.4988	21.7581	14.5323	15.3414	16.8987	31.064	32.2313	33.0048	31.1481	30.7253	23.0791
Phatr3_EG01490	0	0	0	0	0	0	0	0	0	0	0	0	0	0	0	0	0	0	0	0	0	0	0	0	0	0	0	0	0	0
Phatr3_EG01491	51.463	74.2131	48.5369	32.7936	55.7151	57.2284	56.6489	45.2971	42.8398	36.8709	47.44	51.1015	39.7538	47.6703	52.9411	29.8859	29.0368	38.1982	39.3332	47.8531	41.6588	41.1022	41.9541	45.1144	11.3781	11.2938	19.0442	34.1427	38.0606	49.5901
Phatr3_EG01492	312.756	216.189	232.207	386.955	264.785	222.934	255.822	352.633	298.043	350.098	291.454	210.563	312.103	291.997	236.137	244.379	237.398	245.46	285.366	219.468	257.852	297.554	328.144	263.127	268.955	235.333	178.575	173.252	168.246	198.063
Phatr3_EG01494	32.9982	24.7844	21.889	29.0105	27.7624	24.6197	26.0851	33.008	29.2818	38.0634	32.5878	23.9448	35.0389	33.2664	26.4496	20.5214	17.3255	16.3151	24.6493	25.0055	18.173	32.7795	35.056	29.0611	42.1365	42.8563	35.1736	21.2113	18.8393	23.8906
Phatr3_EG01495	30.992	36.7433	28.3871	17.7731	39.6069	39.3366	40.3796	23.5171	30.5667	26.1002	28.4975	29.3851	29.7413	37.5253	33.5779	31.5823	23.516	28.4806	37.0167	37.0256	39.4883	38.3987	30.5471	41.0623	35.6341	37.4784	39.3961	41.4701	42.3129	41.3108
Phatr3_EG01496	37.1303	48.1065	49.1718	27.791	44.0142	55.9986	47.9675	40.7778	37.9641	44.3313	39.3167	50.723	42.2235	40.9397	55.4756	4.50576	3.68088	5.52429	31.1046	33.3798	25.1656	43.8206	35.1361	50.672	28.0516	37.663	58.9152	3.96939	3.11854	3.1354
Phatr3_EG01497	15.615	12.0619	14.9212	16.8244	15.7096	15.7399	15.3412	16.6608	10.5158	13.6963	13.7343	11.9839	12.4934	13.8627	12.6598	28.4616	21.2782	25.8608	18.7582	18.8917	18.8983	9.99994	9.78585	10.0617	22.7069	21.2957	21.8997	21.088	21.1408	21.8279
Phatr3_EG01498	9.72932	12.5019	12.3719	9.14245	16.0843	14.7686	18.1167	13.1747	12.8173	10.3823	9.78761	11.1223	9.99408	9.02996	9.10027	13.7211	8.33143	15.9973	12.1851	9.21406	12.3125	12.7928	10.8526	12.6816	9.74131	10.7014	15.8381	13.1053	11.3056	15.4886
Phatr3_EG01499	12.5183	9.50064	19.8651	16.2448	19.3154	15.0682	14.1973	11.4969	14.2008	11.8419	12.812	15.8198	16.2283	14.9548	16.4539	15.0821	15.2199	13.2566	17.4099	20.4857	16.5884	15.1324	7.90645	12.0104	20.0472	25.1134	28.8626	11.6515	22.0924	14.9589
Phatr3_EG01500	24.1482	26.5705	32.5456	17.637	33.2171	39.1978	36.8129	25.1919	25.6585	26.631	26.097	35.7279	25.6809	26.5264	37.6516	24.1047	18.46	27.4421	24.0476	25.193	25.6281	28.8724	29.7508	31.8682	34.5852	30.7102	41.47	28.0322	34.1008	30.783
Phatr3_EG01501	0	0	0	0	0	0	0	0	0	0	0	0	0	0	0	0	0	0	0	0	0	0	0	0	0	0	0	0	0	0
Phatr3_EG01502	67.6158	52.0526	42.9126	55.4448	45.9355	43.4335	49.5463	59.6472	51.3196	61.1939	51.815	44.8591	58.84	56.318	45.7152	51.8409	43.7568	50.9295	31.6358	27.4713	27.6723	47.6932	47.5472	44.3865	57.021	46.6654	47.7214	42.6545	44.6706	46.0218
Phatr3_EG01503	1.97717	4.79636	3.45361	2.45028	2.25978	1.16715	1.76481	3.22817	3.3512	1.77551	3.76299	3.91209	1.0936	2.48047	2.48054	35.203	39.1594	23.2923	70.2431	36.587	35.7353	31.181	24.4967	18.5062	42.7479	22.0325	17.881	43.0118	41.1633	15.4746
Phatr3_EG01504	10.689	9.52258	8.94109	6.27479	13.31	12.0303	14.5153	12.1247	11.0838	10.4163	14.339	7.76099	8.68167	9.8004	10.9577	10.3538	6.11435	15.9446	7.78047	8.40345	5.71748	18.3036	15.9445	15.7637	25.1269	23.7538	21.8103	7.86317	11.9876	7.77463
Phatr3_EG01505	12.6786	16.9649	16.5684	12.0316	16.5904	17.1269	21.5142	11.8402	17.7315	13.4438	17.308	17.6348	11.3957	18.3979	18.3693	12.7627	5.48433	11.6509	12.1768	11.5439	11.7391	10.9447	9.31581	13.328	15.9932	16.2083	18.4381	13.1053	16.229	14.6269
Phatr3_EG01506	0	0	0	0	0	0	0	0	0	0.0419336	0	0	0	0	0	0	0	0	0	0	0	0	0	0	0	0	0	0.0474829	0	0
Phatr3_EG01507	71.5967	81.7076	79.7288	56.1765	88.2162	78.1747	83.3383	78.4355	81.48	95.9012	84.6521	92.502	78.0608	67.9599	81.3648	56.6835	37.8904	69.5019	65.8708	50.4661	69.586	86.7517	65.2241	86.0654	107.407	78.6001	100.42	71.6448	73.4995	58.6303
Phatr3_EG01508	32.6024	24.2071	23.3786	32.5806	21.4677	23.0976	27.8882	29.0747	24.3522	26.1141	22.0954	21.4028	27.9828	27.8673	20.709	35.7172	39.7404	45.5361	26.5463	19.8246	28.4284	58.2888	64.4766	53.7215	96.1277	91.9762	73.3283	20.5034	22.4071	23.6307
Phatr3_EG01509	18.2354	12.7643	15.9001	15.1749	16.1604	18.8937	20.8464	16.5657	14.5698	18.1328	17.8019	18.7755	14.6175	15.7574	24.6735	21.5356	14.3076	27.5077	14.4039	14.4775	17.2977	38.0815	32.17	41.5891	42.7589	38.2003	52.4851	30.6846	32.4418	32.6528
Phatr3_EG01510	0	0	0	0	0	0	0	0	0	0	0	0	0	0	0	0	0	0	0	0	0	0	0	0	0	0	0	0	0	0
Phatr3_EG01511	0	0	0	0	0	0	0	0	0	0	0	0	0	0	0	0	0	0	0	0	0	0	0	0	0	0	0	0	0	0
Phatr3_EG01512	33.5571	37.5787	34.9	27.8115	30.767	39.5278	34.5512	32.6619	32.4152	30.8321	29.7119	37.291	31.4722	29.6447	35.8397	37.4193	37.7491	36.6618	35.9296	35.8909	39.7203	35.945	39.7918	39.2962	42.3828	42.5168	41.9122	38.107	37.8191	34.5918
Phatr3_EG01513	14.7212	14.4624	12.3504	12.331	11.5824	14.487	15.1823	16.3276	14.3589	18.8984	15.5519	17.2209	14.3555	15.7927	15.0335	18.2089	17.9862	17.8932	9.5253	9.48326	8.12971	18.6372	19.9492	19.7209	24.9655	25.6008	24.7068	17.2781	17.1771	21.5145
Phatr3_EG01514	1.25239	1.01385	0.970936	1.03869	1.89661	1.35847	1.68667	3.33985	2.78474	2.69916	2.11661	2.06083	2.70158	3.26584	1.35519	0.629214	0.460291	0.257211	0.962249	1.50519	1.28011	2.22197	1.35772	1.48316	0	0.119908	0.219555	0.0347313	0	0.0560112
Phatr3_EG01515	0	0	0	0	0	0	0	0	0	0	0	0	0	0	0	0	0	0	0	0	0	0	0	0	0	0	0	0	0	0
Phatr3_EG01516	0.0615322	0.135852	0	0	0	0.0408637	0	0	0	0.0904194	0	0.208053	0.102103	0.0496259	0	0.244062	0	0	0	0	0.215638	0.184512	0	0	0.144645	0	0	0	0.0402193	0
Phatr3_EG01517	8.47776	4.95105	3.993	3.19102	2.76622	3.19645	4.61356	6.69768	5.68491	4.58125	4.57196	4.69738	4.26563	4.32296	4.09149	4.16532	4.56607	9.94131	4.84894	2.2538	5.03154	2.95219	4.54247	4.76639	4.58578	5.38073	4.43815	4.32292	5.72008	1.24755
Phatr3_EG01518	10.8258	8.39005	8.82059	7.61201	8.78739	12.1809	12.8545	11.5586	8.62889	9.01801	8.61431	9.63684	7.0749	9.13888	11.5977	11.4324	7.62096	12.6746	9.80127	8.22812	7.39041	9.0978	7.58219	7.8425	8.9691	8.20291	8.61726	9.25528	10.847	11.1637
Phatr3_EG01519	32.2021	30.257	33.5836	26.9912	37.0654	37.2341	38.3777	27.3082	30.3189	33.2826	33.8586	37.7777	31.9821	33.9203	39.6621	55.0001	54.976	50.4855	36.0595	30.8899	33.4768	37.2482	31.4642	31.9497	45.4929	43.5082	47.1458	58.6929	57.4304	64.8313
Phatr3_EG01520	17.9392	14.7554	13.635	10.5889	12.5459	13.894	12.2767	11.9856	12.2954	10.7028	11.3953	12.8449	13.932	13.3949	12.9027	17.0879	17.814	17.597	15.2326	17.2908	13.1443	11.4877	11.3379	11.1027	15.5486	15.4021	16.1324	23.7994	21.1871	20.1141
Phatr3_EG01521	6.30089	4.05745	6.67856	3.20979	4.8948	8.00929	9.73499	5.34475	6.83462	3.94228	4.78931	7.15704	3.59402	7.34463	6.91307	4.56884	5.81528	4.62524	6.98247	4.73298	5.1753	7.7864	6.03227	6.8966	7.25153	7.21097	9.0982	6.10215	9.17	7.10001
Phatr3_EG01522	0	0.164825	0	0.0480388	0	0	0	0	0	0.246832	0	0	0	0	0	0	0	0	0	0	0	0	0	0	0	0	0	0	0	0
Phatr3_EG01523	27.9439	37.638	25.5472	20.0043	28.4732	31.8243	34.964	22.382	25.401	24.1039	25.3274	35.4564	26.6838	32.9785	35.7198	31.9267	22.6075	40.7868	26.1237	23.5867	21.8133	45.3222	35.3841	42.2943	50.9532	52.5416	65.89	42.5488	54.3355	34.0342
Phatr3_EG01524	332.465	342.903	281.417	463.557	475.242	184.108	249.5	220.539	299.395	290.656	354.402	328.352	662.113	516.921	309.756	14.7018	19.5322	12.7453	451.609	397.826	457.481	739.49	567.973	719.802	219.136	193.21	162.416	12.9427	10.3747	9.28686
Phatr3_EG01525	20.1323	23.0671	20.9897	19.0312	22.8378	21.7762	21.2773	13.4336	19.169	18.0248	19.8648	23.1118	22.7544	18.5702	24.4166	15.1099	11.773	15.9694	19.3977	21.9918	21.7046	27.3379	23.4546	26.4658	25.7409	25.1042	27.7611	18.0532	25.3332	28.427
Phatr3_EG01526	93.8789	125.322	50.5733	78.5837	51.2735	48.3027	50.09	62.9136	72.0202	74.3368	65.3415	71.4076	101.831	88.8413	64.3676	101.391	95.1552	81.5862	84.6819	87.8606	84.8558	58.7322	66.8791	58.6486	52.9807	55.1741	58.9451	92.0373	87.9104	84.07
Phatr3_EG01527	26.4535	28.6716	18.5072	17.7468	18.0697	21.6482	23.078	18.4184	23.7215	22.1651	24.3651	27.4948	26.4716	27.517	27.3823	13.196	15.6993	16.1131	9.56295	11.9399	9.62364	20.6752	23.7393	20.8451	23.4992	23.9467	27.8906	11.8506	14.4886	17.6537
Phatr3_EG01528	0	0	0	0	0	0	0	0.241117	0	0	0	0	0	0	0	0	0	0	0	0	0	0.221414	0	0	0	0	0	0	0	0
Phatr3_EG01529	57.6583	67.0046	60.5633	19.0605	38.6373	91.0799	36.2275	61.5371	51.795	16.8888	30.4428	38.0358	19.0711	33.6593	33.3495	483.981	240.298	490.348	2312.64	2383.5	2429.8	320.377	242.012	362.749	322.093	279.033	491.862	956.4	1087.89	997.16
Phatr3_EG01530	0	0	0	0	0	0	0.239262	0	0.261821	0	0	0.456529	0	0	0	0	0	0	0	0	0	0	0	0	0	0	0	0	0	0
Phatr3_EG01531	0	0	0	0	0	0	0	0	0	0	0	0	0	0	0	0	0	0	0	0	0	0	0	0	0	0	0	0	0	0
Phatr3_EG01532	0	0	0	0	0	0	0	0	0	0	0	0	0	0	0	0	0	0	0	0	0	0	0	0	0	0	0	0	0	0
Phatr3_EG01533	11.7523	15.5682	16.3176	9.90623	12.7252	10.6939	10.2302	8.38227	7.11669	8.21065	7.93922	11.8375	10.7769	12.4714	9.22495	26.3168	22.8633	26.9789	8.42649	9.2925	10.17	2.00934	2.31106	1.86586	20.3401	21.4826	21.7802	32.9862	34.1632	34.0261
Phatr3_EG01534	67.8874	42.657	24.5579	53.0799	31.5907	30.6138	36.8536	62.2687	60.043	67.4802	57.9567	34.4611	58.7486	51.8869	37.6337	2.97745	3.43213	2.77427	28.7636	23.7226	18.4722	62.6758	73.0755	64.4877	20.0344	16.7499	16.2953	3.98188	2.70027	3.76846
Phatr3_EG01535	5.9515	10.2635	13.1419	6.32559	13.4775	18.2283	15.4261	9.78969	8.81924	9.26764	10.2856	11.0528	7.22244	8.23864	11.0956	12.0497	5.45674	14.435	9.76496	11.896	14.164	12.2527	7.89313	9.64636	9.60529	8.22835	10.8785	13.5241	17.186	13.408
Phatr3_EG01536	0	0	0	0	0	0	0	0	0	0	0	0	0	0	0	0	0	0	0	0	0	0	0	0	0	0	0	0	0	0
Phatr3_EG01537	33.2863	29.7201	34.1002	36.2282	37.6592	36.067	41.8709	43.0893	52.0208	59.9697	48.66	45.5357	46.4378	51.4811	54.9062	13.6838	15.3895	17.1944	27.4786	25.6059	27.7066	56.5406	50.7687	51.1909	50.651	51.6429	62.9778	14.1642	17.294	19.9194
Phatr3_EG01538	0.440827	1.16792	1.25312	0.22693	1.28479	0.058551	0.374964	0.431851	2.25674	1.42512	1.93304	0.536591	1.60926	1.13769	0.684412	0.839282	0	1.35803	0.703458	1.58943	2.00833	1.85063	1.79214	2.24584	1.17443	0.759716	0.66241	0.366752	1.15255	0.0591462
Phatr3_EG01539	0	0	0	0	0	0	0	0	0	0	0	0	0	0	0	0	0	0	0	0	0	0	0	0	0	0	0	0	0	0
Phatr3_EG01540	27.7633	19.1447	25.2758	32.7282	31.6279	29.3163	33.4484	36.9279	23.2794	25.2562	22.6494	20.4187	24.5047	23.7288	25.6374	36.785	30.8299	43.2719	33.395	26.8766	33.3409	12.808	13.2873	13.981	25.3863	23.0196	21.1324	34.7227	33.3535	32.0986
Phatr3_EG01541	12.9072	10.9709	12.3655	10.8944	11.9014	14.5797	15.4461	13.195	13.3488	10.8845	14.6117	12.7702	10.921	10.9724	14.016	8.2466	7.03328	10.4959	8.76245	8.10569	9.90235	11.8204	10.5892	11.5207	8.98392	8.63379	7.33867	6.65583	8.13253	9.93819
Phatr3_EG01542	11.0266	9.13892	9.5832	7.11786	10.2172	14.7327	12.4496	12.4952	9.75429	8.25589	12.8075	9.97769	6.1643	9.46464	12.3578	9.20537	6.74056	11.8083	6.74972	9.17296	7.84346	10.7066	9.43816	11.4569	5.80122	5.84418	6.70653	10.375	12.956	12.998
Phatr3_EG01543	42.7657	56.2229	31.6885	26.4323	26.1286	38.3742	40.632	36.501	55.0746	44.9329	55.2544	63.847	47.8674	52.0894	59.983	29.8246	37.6468	32.4675	6.08406	5.03704	3.70904	154.819	174.145	162.268	103.254	104.575	107.23	25.8041	23.9819	31.8087
Phatr3_EG01544	74.9368	91.9517	64.4641	87.4567	83.1744	56.8894	69.4271	60.7753	104.109	79.1564	106.969	75.4364	96.5503	86.4071	79.9726	3.06196	1.62912	5.87975	43.9555	59.6992	61.6179	101.387	75.2766	94.0338	14.3371	11.2858	10.3824	1.5258	1.88174	1.90271
Phatr3_EG01545	8.15492	4.23185	6.34927	6.54816	6.54233	5.34628	6.22506	8.19369	6.5687	8.21936	10.3869	8.69626	10.2356	9.69681	11.0673	21.2321	23.7963	22.1432	6.30276	6.37247	7.05307	8.0728	10.0795	7.91954	16.2207	10.5856	10.4473	16.5266	21.2529	13.2561
Phatr3_EG01546	0	0	0	0	0	0	0	0	0	0	0	0	0	0	0	0	0	0	0	0	0	0	0	0	0	0	0	0	0	0
Phatr3_EG01547	0	0	0.151141	0	0.100269	0	0.580389	0	0	0	0.320579	0	0.0970484	0.377353	0	0.742335	0.184247	1.98192	0	0.100417	0.614887	0	0.0679341	0	0.183312	0.083995	0.0878841	2.23828	1.2233	3.45273
Phatr3_EG01548	30.3493	35.8601	24.4244	18.0649	29.0762	24.7231	28.1	22.5042	20.2009	17.4763	18.4917	25.8497	21.6077	26.2977	30.1257	46.1101	31.387	43.8361	48.4584	46.1127	47.1528	32.9071	33.6663	42.8359	47.8909	56.7074	55.1514	55.6538	57.0749	53.9292
Phatr3_EG01549	43.1993	44.5924	32.6989	41.7862	34.8185	31.1159	33.465	34.7062	38.1475	38.6666	39.3795	37.727	45.7669	42.6121	34.339	31.9381	30.9443	27.5722	38.7342	36.5218	35.6913	37.0142	40.6136	38.3878	40.7343	35.8085	33.981	32.6019	31.7172	32.0026
Phatr3_EG01550	20.7424	24.5405	23.131	27.2362	23.0567	19.1205	21.1272	16.0867	25.9523	20.1766	28.0531	25.5687	31.9497	29.2391	24.0575	7.27938	5.78865	8.83837	20.5876	21.2132	26.0543	53.2915	43.5381	51.9909	70.8075	71.6888	64.4039	10.8981	11.0968	8.92385
Phatr3_EG01551	0	0	0	0	0	0	0	0	0	0	0	0	0	0.0109645	0	0	0	0	0	0	0	0	0	0	0	0	0	0	0.0177724	0
Phatr3_EG01552	32.6859	31.0105	21.1806	32.1824	29.3688	21.1837	27.0068	26.4424	30.8512	24.8834	30.3548	33.4883	28.3438	31.5223	29.3198	20.7746	13.0262	34.2723	20.5983	19.439	28.9817	33.7288	35.3931	51.807	45.9006	30.1164	45.417	30.7974	45.0456	16.1814
Phatr3_EG01553	2.03693	7.89503	12.1947	5.12635	4.07415	11.904	7.21913	3.99089	11.0597	9.07935	6.69899	25.6207	13.8578	6.79019	16.6748	24.8842	8.12802	11.2951	84.0305	78.4555	54.2514	120.124	79.0238	68.0898	70.9724	38.712	38.3619	25.9846	32.6636	5.37483
Phatr3_EG01554	7.73547	20.0802	13.9023	13.2736	14.1057	10.6479	12.8604	8.26685	6.43643	6.71687	6.74551	7.70392	7.11803	8.167	8.73439	71.1824	88.7246	62.2837	14.339	13.6435	11.8293	5.0609	3.10394	3.20553	45.1843	52.3149	41.634	42.4751	39.7137	60.4798
Phatr3_EG01555	0	0	0	0	0	0	0	0	0	0	0	0	0	0	0	0	0	0	0	0	0	0	0	0	0	0	0	0	0	0
Phatr3_EG01556	0	0	0	0	0	0	0	0	0	0	0	0	0	0	0	0	0	0	0	0	0	0	0	0	0	0	0	0	0	0
Phatr3_EG01557	0	0	0	0	0	0	0	0	0	0	0	0	0	0	0	0	0	0	0	0	0	0	0	0	0	0	0	0	0	0
Phatr3_EG01558	8.80361	10.7423	10.7564	6.61396	9.50155	11.3295	12.5451	7.48485	8.80992	8.47917	9.06347	12.6162	7.94747	8.68204	11.8462	8.79301	6.61011	9.55553	8.04737	10.0638	11.2698	10.6347	8.76875	8.19474	8.75687	11.1039	10.0415	9.67716	10.644	8.4458
Phatr3_EG01559	24.4283	20.7401	12.0055	17.5272	14.3996	15.0378	14.1751	22.454	12.0274	15.3261	12.2262	14.6053	15.7239	14.5404	10.5086	9.71367	7.99601	8.2932	37.2035	46.5903	26.7391	12.6391	12.4719	12.168	7.85903	8.30675	9.47729	7.67887	7.7221	9.57675
Phatr3_EG01560	0	0	0	0	0	0	0	0	0	0	0	0	0	0	0	0	0	0	0	0	0	0	0	0	0	0	0	0	0	0
Phatr3_EG01561	0	0	0	0	0	0	0	0	0	0	0	0	0	0	0	0	0	0	0	0	0	0	0	0	0	0	0	0	0	0
Phatr3_EG01562	0	0	0	0	0	0	0	0	0	0	0	0	0	0	0	0	0	0	0	0	0	0	0	0	0	0	0	0	0	0
Phatr3_EG01563	12.9425	19.3185	19.7462	14.5779	17.6088	21.576	20.6532	17.718	18.5849	14.8735	19.7818	21.8133	15.7216	18.0393	18.6186	17.9805	15.0283	26.8876	24.6838	26.2099	28.0571	17.937	17.5774	15.3497	31.0743	28.7867	27.2771	22.0323	28.177	17.9216
Phatr3_EG01564	0.947363	1.84554	1.54813	2.39061	1.62417	1.18428	1.54053	1.77425	2.29093	1.43306	1.98547	1.80889	1.572	1.57305	2.04502	2.65245	0.570556	1.97427	3.21128	3.58801	4.5406	4.97138	4.1427	4.59483	3.49331	2.64109	5.69422	3.98722	3.71535	4.56095
Phatr3_EG01565	2.95354	4.34726	5.27015	2.4536	3.61685	4.04745	4.22032	2.83216	2.25457	3.20343	2.34487	2.40946	3.46178	3.10043	2.38211	7.66122	4.43069	8.41281	6.23435	5.1113	5.62711	3.76053	3.51236	3.95977	7.86133	7.13691	7.43213	9.75095	8.67204	13.4924
Phatr3_EG01566	7.40355	3.47781	3.15482	16.8937	10.9373	1.77839	4.01961	8.87309	5.37606	5.90258	7.87876	1.91742	6.92666	5.97098	2.44563	5.99807	4.83831	4.61007	4.32913	1.75796	2.89817	6.25864	5.85502	4.54054	8.02297	9.50151	8.16619	3.40737	2.57403	6.44615
Phatr3_EG01567	0	0	0	0	0	0	0	0	0	0	0	0	0	0	0	0	0	0	0	0	0	0	0	0	0	0	0	0	0	0
Phatr3_EG01568	2.18305	1.32308	1.32741	1.54246	3.08218	0.682246	0.364095	4.29816	2.09172	0.754805	5.10313	3.47359	6.8187	6.00689	1.99372	6.01029	7.58515	11.4724	6.26146	5.18129	11.0256	4.13948	2.83403	2.49638	7.54669	3.78069	11.7707	2.13673	1.00723	4.39353
Phatr3_EG01569	20.8517	21.1554	20.4709	14.9007	18.0609	31.8172	27.0135	25.9117	15.6248	18.7606	17.8678	26.1768	16.3064	19.232	24.0516	62.7102	76.1078	46.2489	34.5101	44.4476	39.4468	69.9955	74.052	74.1955	70.7733	77.2897	81.2774	44.0265	48.6101	14.8285
Phatr3_EG01570	194.243	132.338	176.443	166.523	196.033	191.968	190.486	193.269	90.5068	104.05	102.181	138.826	116.477	124.052	127.876	362.343	244.574	373.466	371.613	398.242	463.895	91.9013	86.1678	88.5549	287.757	316.368	378.337	468.854	548.57	496.173
Phatr3_EG01571	0	0	0	0	0	0	0	0	0	0	0	0	0	0	0	0	0	0	0	0	0	0	0	0	0	0	0	0	0	0
Phatr3_EG01572	0.135019	0.149049	0.0654226	0.260645	0.173609	0.0448333	0.167484	0.110225	0.0785463	0.223207	0.231275	0.0456529	0.336065	0.108893	0.21439	0.0803312	0.0531683	0.415946	0.0299249	0	0.0295732	0.0759135	0	0	0.423189	0.193908	0.228247	0.196579	0	0.181156
Phatr3_EG01573	0	0	0	0	0	0	0	0	0	0	0	0	0	0	0	0	0	0	0	0	0	0	0	0	0	0	0	0	0	0
Phatr3_EG01574	0	0	0	0	0	0	0	0	0	0	0	0	0	0	0	0	0	0	0	0	0	0	0	0	0	0	0	0	0	0
Phatr3_EG01575	4.86001	1.07591	1.7869	3.45783	1.76125	1.41697	2.15656	2.93533	1.83888	2.00314	2.65308	1.30928	1.96693	2.07134	1.17114	3.04041	3.88982	3.95601	2.27689	1.72992	2.07704	3.61372	5.43859	4.7941	3.99394	5.30573	5.40296	2.00524	2.14359	2.99529
Phatr3_EG01576	0	0	0	0	0	0	0	0	0	0	0	0	0	0	0	0	0	0	0	0	0	0	0	0	0	0	0	0	0	0
Phatr3_EG01577	0	0	0	0	0.0107393	0	0	0	0	0	0	0	0	0	0	0	0	0	0	0	0	0	0	0.00839824	0	0	0	0	0	0
Phatr3_EG01578	0	0.119103	0.104557	0.416556	0.277457	0	0.114715	0	0.627653	1.18908	0.665311	0.766093	0.402817	0.391568	0.456843	0.128383	0.254916	1.86962	0.717377	1.52826	1.98505	0	0.187982	0.542434	0.253624	0.464849	0.729558	0	0.423129	1.41141
Phatr3_EG01579	5.47904	3.52821	6.74769	8.81408	7.4853	6.25392	6.55371	11.322	3.05458	8.68026	5.2791	4.74724	4.68786	6.35211	5.07492	3.93895	3.10148	3.42854	7.89323	2.64576	5.55032	1.1552	1.4916	1.03298	1.07331	1.72129	0.771851	3.41877	2.79786	4.36482
Phatr3_EG01580	0	0	0	0	0	0	0	0	0	0	0	0	0	0	0	0	0	0	0	0	0	0	0	0	0	0	0	0	0	0
Phatr3_EG01581	0	0	0	0	0	0	0	0	0	0	0	0	0	0	0	0	0	0	0	0	0	0	0	0	0	0	0	0	0	0
Phatr3_EG01582	188.266	221.775	154.618	116.516	180.033	176.823	181.828	142.521	176.379	157.856	181.948	179.284	166.681	171.932	181.09	136.543	81.1145	182.427	175.616	196.641	248.107	170.73	145.515	181.189	171.718	193.146	203.54	204.292	248.808	148.252
Phatr3_EG01583	0	0	0	0	0	0	0	0	0	0	0	0	0	0	0	0	0	0	0	0	0	0	0	0	0	0	0	0	0	0
Phatr3_EG01584	47.0442	52.4487	64.191	44.3367	53.878	68.778	65.0355	51.9355	49.9391	37.3751	48.5968	50.2633	40.1948	50.2799	56.9821	43.0504	44.648	43.5958	54.0639	57.2773	45.6841	68.6225	69.4033	72.9851	46.9856	48.1545	57.0254	48.1548	45.3604	51.1742
Phatr3_EG01585	75.2656	95.4444	50.6841	54.781	54.6184	48.0447	48.2692	53.9668	53.335	46.2297	53.1152	69.9284	79.6265	61.6654	55.7386	40.5417	30.1088	43.1428	55.6636	50.8244	45.0077	63.8867	62.9856	67.0047	85.4997	89.2197	100.332	44.0647	41.2135	39.8061
Phatr3_EG01586	20.8214	30.77	25.9022	20.3443	28.945	30.8547	31.032	20.8968	29.7009	22.4394	29.0488	38.6714	30.1703	26.9627	30.0382	16.6502	10.3603	20.9725	22.9159	27.1895	26.2069	34.9866	30.1461	38.7271	31.4813	26.0521	32.5779	23.2828	24.8367	19.6453
Phatr3_EG01587	0	0	0	0	0	0	0	0	0	0	0	0	0	0	0	0	0	0	0	0	0	0	0	0	0	0	0	0	0	0
Phatr3_EG01588	94.1223	35.028	46.2878	112.019	71.7547	46.2412	58.3494	95.136	29.5666	44.5203	27.4991	22.9865	39.9418	35.8302	27.1618	300.581	324.91	231.671	102.493	80.6951	104.327	13.4237	16.2867	8.37485	83.6863	75.7824	63.7191	256.46	191.115	215.655
Phatr3_EG01589	0	0	0	0	0	0	0	0	0	0	0	0	0	0	0	0	0	0	0	0	0	0	0.087966	0	0	0	0	0	0	0
Phatr3_EG01590	14.2278	14.1356	19.6315	10.5504	13.3722	19.3868	18.9635	13.2121	15.5882	15.2325	16.6244	20.0333	15.6198	15.6549	22.0716	9.6743	7.40354	12.6992	11.8026	11.1018	11.6639	18.9893	19.7577	21.9022	18.2955	20.4881	20.9786	18.4319	21.4392	22.2428
Phatr3_EG01591	5.36727	4.72183	2.3715	3.57281	3.35809	2.66308	3.06106	3.4751	3.61286	4.28347	3.55064	4.98546	4.32511	5.64724	5.48569	1.49267	0.60734	1.80551	1.50406	1.03275	2.27011	10.059	10.1397	13.4612	5.39	5.16098	6.69778	1.05219	1.37103	0.993285
Phatr3_EG01592	33.1535	46.081	32.5341	27.241	26.6471	35.8456	37.7362	26.4023	20.332	15.6787	16.9987	28.961	24.4434	20.5451	45.7514	19.2126	11.2816	22.9745	47.9172	64.846	55.8933	37.9726	28.9892	49.4476	14.3488	11.9829	18.03	23.3438	23.2146	20.557
Phatr3_EG01593	0	0	0	0	0	0	0	0	0	0	0	0	0	0	0	0	0	0	0	0	0	0	0	0	0	0	0	0	0	0
Phatr3_EG01594	24.4961	40.0833	34.1097	23.193	40.9664	33.1564	42.7225	32.1489	31.9436	26.9726	41.4335	31.8667	26.083	32.568	37.636	26.7393	14.1932	27.9134	21.9534	20.9145	25.9058	43.0319	29.7325	42.6402	33.5249	29.9079	42.0245	39.5935	37.2144	42.4041
Phatr3_EG01595	0	0	0	0	0	0	0	0	0	0	0	0	0	0	0	0	0	0	0	0	0	0	0	0	0	0	0	0	0	0
Phatr3_EG01596	0.537008	0.711371	0.555101	0.460736	0.18413	0.45173	0.456774	0.642977	0.194382	0.394557	0.29435	0.581036	0.326729	0.202113	0.328442	0.766798	0.986835	0.909883	0.85694	0.614673	0.721406	0.670952	0.457423	0.743957	0.981831	0.642689	1.10281	1.01268	0.889212	1.1288
Phatr3_EG01597	42.7664	33.6552	24.7849	36.3556	30.0452	29.791	28.0582	33.525	27.6941	28.8915	23.8358	26.5915	32.1183	30.237	29.4116	12.4499	12.8752	13.5643	76.5624	66.8031	49.9579	20.0662	18.7864	18.6445	13.903	14.8696	14.903	11.0621	13.2786	13.3068
Phatr3_EG01598	135.238	87.6962	84.6505	95.5171	84.5674	81.3881	77.814	111.538	84.7626	103.781	83.4205	97.4066	110.692	105.213	89.9957	185.678	243.531	162.438	113.144	101.095	103.655	172.294	215.845	153.415	263.671	243.723	200.773	159.028	119.99	129.635
Phatr3_EG01599	0	0	0	0	0	0	0	0	0	0	0	0	0	0	0	0	0	0	0	0	0	0	0.0500828	0	0	0	0	0	0	0
Phatr3_EG01600	19.2277	50.6724	65.0196	29.0145	45.5577	66.4086	49.3093	36.1468	72.2859	83.6687	62.8318	69.1333	59.2045	53.4833	74.2958	11.762	6.53178	15.2516	37.3032	34.9597	40.483	61.3362	56.5422	41.1635	59.7081	74.2123	75.741	13.3212	10.333	12.0133
Phatr3_EG01601	10.4287	7.50954	7.98342	9.0278	9.01976	8.40536	8.81214	9.64466	8.11811	9.83579	8.06896	8.1032	8.94752	9.42247	8.45629	11.5999	12.7254	11.2041	8.06691	6.58995	7.80806	14.0217	11.6023	10.1536	19.028	18.1635	17.4853	10.5766	9.90045	12.1333
Phatr3_EG01602	0.579126	1.87529	5.46257	2.08686	2.28358	3.61524	2.8735	2.553	2.24601	5.61664	3.25372	5.01286	3.55559	3.82995	4.49564	3.03211	1.91562	1.96249	1.54025	2.68467	2.02953	5.64389	4.37243	4.50327	5.89924	5.2398	5.91753	2.89087	2.64974	0.932422
Phatr3_EG01603	91.6165	74.6265	42.5491	71.364	44.3522	43.0015	44.2189	61.6415	57.5127	69.0812	55.2643	48.8724	74.4337	61.3947	47.8021	90.5525	94.6812	81.7537	25.3357	28.3503	24.1551	50.5712	67.8015	55.5128	48.2207	44.0002	40.8991	70.3116	60.2785	77.1097
Phatr3_EG01604	10.3822	7.37718	6.24488	9.3683	5.67735	6.77595	8.75483	10.2292	7.35876	10.127	13.491	7.98925	12.6236	9.96126	9.22164	6.53199	7.89468	12.2696	4.91947	3.8417	4.86165	7.1121	6.34155	10.7994	5.18968	1.54245	4.16917	6.85049	11.4662	9.48669
Phatr3_EG01605	18.8965	14.7716	9.5308	11.8875	13.2555	12.0152	14.2054	14.366	13.5537	12.3387	12.5869	11.7747	12.7014	15.689	14.7759	12.9294	11.1556	15.3394	17.0815	13.1688	12.0847	20.5417	20.2607	19.5501	23.9429	19.2322	20.3783	12.1961	15.6666	14.4403
Phatr3_EG01606	34.9199	27.9763	21.9205	31.1638	21.7044	25.2364	28.2617	31.4266	32.5265	34.8726	28.562	25.1675	30.581	29.5273	22.6827	26.1848	22.1075	28.4193	11.8027	13.5307	13.2546	30.4876	32.0462	28.8478	22.8899	21.4803	18.3416	19.8181	16.7477	23.4631
Phatr3_EG01607	0	0	0	0.0905017	0	0	0.448617	0.172226	0	0.0775023	0.21682	0.0713326	0	0	0	0	0	0.0812395	0.374061	0.362218	0.0924161	0.158153	0.061262	0.494971	0	0	0	0	0.0689473	0
Phatr3_EG01608	12.98	14.958	14.0099	13.5372	15.0908	14.8916	15.1231	15.4188	12.8111	13.0204	14.9111	14.7959	11.8332	11.8162	12.7529	18.0349	12.6712	20.5322	16.8131	15.9138	16.9219	15.9651	11.556	15.8391	21.3465	20.2599	19.3585	22.9881	22.1756	15.773
Phatr3_EG01609	0	0	0	0	0	0	0	0	0	0	0	0	0	0	0	0	0	0	0	0	0	0	0	0	0	0	0	0	0	0
Phatr3_EG01610	0	0	0	0	0	0	0	0	0	0	0	0	0	0	0	0	0	0	0	0	0	0	0	0	0	0	0	0	0.00947497	0.00972465
Phatr3_EG01611	0	0	0	0	0	0	0	0	0	0	0	0	0	0	0	0	0	0	0	0	0	0	0	0	0	0	0	0	0	0
Phatr3_EG01612	0	0	0	0	0	0	0	0	0	0	0	0	0	0	0	0	0	0	0	0	0	0	0	0	0	0	0	0	0	0
Phatr3_EG01613	0	0	0	0	0	0	0	0	0	0	0	0	0	0	0	0	0	0	0	0	0	0	0	0	0	0	0	0	0	0
Phatr3_EG01614	137.772	236.992	472.954	253.046	292.102	346.643	255.286	164.252	283.937	211.395	238.791	403.78	230.344	182.671	337.959	266.865	154.604	305.868	317.385	273.017	332.108	442.873	269.706	358.139	358.93	268.944	346.758	376.826	410.168	143.341
Phatr3_EG01616	0	0	0	0	0	0	0	0	0	0	0	0	0	0	0	0	0	0	0	0	0	0	0	0	0	0	0	0	0	0
Phatr3_EG01617	10.5015	19.3212	9.2157	6.38205	13.2028	7.55525	6.88544	8.28726	5.83764	3.40781	6.65557	9.82382	7.26065	7.97543	8.09034	12.01	4.82453	10.8512	18.1544	25.0172	17.021	19.8781	18.7035	29.8596	21.6003	19.7948	26.5631	14.4886	13.6138	17.7298
Phatr3_EG01618	39.397	16.3264	14.4596	34.6883	18.4821	14.1879	19.2141	35.3772	17.2456	22.8942	17.2235	10.6967	22.3129	16.3567	11.9734	58.4707	65.9194	51.6106	25.0787	14.6497	20.5575	55.9686	67.5366	48.1882	86.1569	70.4366	52.9742	33.9918	26.3088	31.4492
Phatr3_EG01619	0	0	0	0	0	0	0	0	0	0	0	0	0	0	0	0	0	0	0	0	0	0	0	0	0	0	0	0	0	0
Phatr3_EG01620	0	0	0	0	0	0	0	0	0	0	0	0	0	0	0	0	0	0	0	0	0	0	0	0	0	0	0	0	0	0
Phatr3_EG01621	0.0474465	0.0698356	0.275878	0.0814152	0.162685	0.189056	0.5381	0.271135	0.184011	0.0348605	0.065017	0.192512	0.039365	0.0382657	0.334834	0.225831	0.112102	0.219249	0	0.0814626	0.374118	0.391254	0.330667	0.381665	0.706378	0.136281	0.463421	0.473685	0.0310125	0.572934
Phatr3_EG01622	15.2636	18.7641	13.1668	12.4791	11.9505	12.5228	14.283	15.9102	17.6809	19.029	14.3576	15.9202	19.9377	15.3239	16.2488	15.1411	9.37236	15.0319	13.3788	11.0305	10.1491	19.1569	18.6141	18.3633	20.5642	17.2766	19.9771	12.8661	14.486	12.6887
Phatr3_EG01623	0.219799	0.0404397	0.0355006	0.235725	0.235515	0.0364922	0.272648	0.40373	0.255732	0.322986	0.414143	0.148637	0.866213	0.487488	0.193892	0.479497	0.259659	0.719442	0.341004	0.283035	0.240712	0.411934	0.542525	1.69441	0.818084	0.276207	0.825701	0	0.287334	0.589811
Phatr3_EG01624	0.984515	0.241515	0.106009	0.281561	0	0.32691	0	0	0	0.120559	0	0.110962	0	0.132336	0.231594	0	0.129228	0.884608	0.145468	0	0	0.246016	0	0	0.514293	0	0	0	0	0.330233
Phatr3_EG01625	0	0	0	0	0	0	0	0	0	0	0	0	0	0	0	0	0	0	0	0	0	0.02972	0	0	0.0310647	0	0	0	0	0
Phatr3_EG01626	0.00689677	0	0.00445571	0	0	0.0137405	0	0	0	0.00506728	0.0094508	0	0	0.00556227	0.00486712	0.0218844	0.03259	0	0	0	0.00604238	0.098234	0	0.0277392	0.00540413	0.0297145	0.00518172	0	0	0.00462673
Phatr3_EG01627	17.6403	22.3914	61.6884	25.2711	45.6416	50.0844	50.0157	29.3303	24.3529	25.0895	36.4812	45.4183	34.9108	28.3235	44.8848	17.8453	8.15733	17.6991	21.5213	28.898	22.828	41.6138	29.3252	32.6545	71.3951	69.4949	78.4275	22.2161	28.2439	33.6566
Phatr3_EG01628	3.23218	2.62476	3.45629	2.86873	4.20373	3.77488	6.16214	3.45752	3.11221	2.21101	3.43639	3.16555	3.32894	1.16855	2.28098	2.91769	3.33556	1.54508	4.84162	1.9136	5.07766	4.01052	3.56013	3.13793	3.84264	4.24175	7.03404	2.41088	3.3511	2.91602
Phatr3_EG01629	0	0.445873	0	0	0	0	0	0	0	0.111285	0	0	0	0	0	0	0.119288	0	0	0.780161	0	0	0	0	0.118683	0	0	0	0	0
Phatr3_EG01630	28.2419	22.646	31.6169	31.617	21.9052	30.6675	27.2416	29.7201	28.8624	34.8055	28.3607	33.1719	32.7922	30.3348	29.2112	28.2984	27.155	30.4623	31.0898	23.5785	28.7349	42.268	41.3935	38.4705	69.5872	61.4073	53.6141	29.1282	29.0283	25.1073
Phatr3_EG01631	0	0	0	0	0	0	0	0	0	0	0	0	0	0	0	0	0	0	0	0	0	0	0	0	0	0	0	0	0	0
Phatr3_EG01632	0.152934	0	0.0247011	0	0.32774	0.177737	0.325211	0.062425	0.177937	0	0.157177	0.103421	0.317213	0	0.0269818	0.15165	0.0903345	0.0588921	0.0338955	0.0328223	0.0334971	0.257958	0.066615	0.153777	0.209712	0	0.143629	0.190854	0	0.0256492
Phatr3_EG01633	29.4896	38.0638	25.6344	34.3373	26.4955	21.8801	23.7918	24.1677	27.7931	25.9903	25.5859	29.7584	36.7761	33.2563	24.4628	24.0112	25.0463	23.1526	24.1342	24.687	21.8847	19.6527	18.0975	19.7835	12.343	13.1527	12.2651	21.4294	17.3298	18.6466
Phatr3_EG01634	7.96363	4.8947	4.40997	4.20464	3.45074	3.08022	4.65233	5.7868	4.75157	5.52965	5.57629	5.50371	5.5907	4.94053	5.68177	11.4546	11.7167	8.42484	7.7583	8.63956	5.13697	5.44515	7.97949	5.749	7.33724	7.22668	8.54754	8.30001	6.12048	5.40114
Phatr3_EG01635	31.6716	28.4602	21.0319	23.9551	22.0081	23.3377	22.4781	21.5981	22.7927	23.6828	21.4528	24.4289	30.9866	26.8698	23.6108	27.0499	23.3638	25.9989	29.3228	26.7586	24.9539	33.1858	35.029	35.4699	40.974	41.8413	43.2813	27.1172	31.3079	32.1868
Phatr3_EG01636	0	0	0	0	0	0	0	0	0	0	0	0	0	0	0	0	0	0	0	0	0	0	0	0	0	0	0	0	0	0
Phatr3_EG01637	0.1394	0.0256476	0.157606	0.0598006	0	0.138864	0	0.0284503	0	0.179238	0.0716338	0.188537	0	0	0.024594	0.0829379	0	0.0536804	0	0	0.0305328	0.261256	0.0404799	0.0233615	0.163845	0.0750752	0	0.202958	0.0227791	0.210414
Phatr3_EG01638	14.3386	9.95784	11.1554	10.1362	11.1659	14.0823	12.9549	9.89196	9.71199	9.1254	7.2644	13.5203	9.383	13.3557	16.1047	8.33065	7.31632	13.2983	7.78814	10.0554	10.9699	8.47809	8.03423	7.31035	21.2047	22.6226	24.277	18.1458	17.0282	23.3026
Phatr3_EG01639	2.16207	0.625097	1.19728	2.98123	1.39	1.74352	2.18933	2.14326	1.25777	0.567337	1.16393	1.87982	2.56258	2.42875	2.9971	0.980076	0.912201	1.3678	1.64293	0.994323	0.879463	1.62081	2.06289	1.39757	1.2101	1.55253	1.5664	0.963623	1.86744	0.82882
Phatr3_EG01640	91.7396	136.315	113.494	83.2049	134.911	127.921	124.084	101.395	96.7372	91.4824	106.849	108.932	94.6095	104.064	120.783	83.2069	65.2121	104.36	97.9064	100.098	111.066	146.095	115.39	156.876	127.187	126.884	144.027	97.4349	119.793	83.2532
Phatr3_EG01641	55.0001	72.2916	68.2077	44.3411	58.2976	55.2735	50.9979	52.7747	77.0852	67.4589	78.3692	82.765	66.8878	68.9454	81.7812	24.8164	24.3937	28.2847	72.9629	61.7642	81.8357	53.4711	50.1881	60.7165	38.5199	44.2285	40.9573	52.3843	64.7558	27.606
Phatr3_EG01642	6.23526	8.2115	8.83407	8.25912	9.84586	9.80729	15.3527	11.4307	6.95765	5.38498	9.51867	6.58373	12.5246	5.99922	12.3517	6.33476	4.65222	3.70693	5.72175	4.41369	7.28376	8.69256	8.32256	8.43284	10.2001	10.0545	11.1776	6.91667	3.07454	6.8982
Phatr3_EG01643	0	0	0	0	0	0	0	0	0	0	0	0	0	0	0	0	0	0	0	0	0	0	0	0	0	0	0	0	0	0
Phatr3_EG01644	0	0	0	0	0	0	0	0	0	0	0	0	0	0	0	0	0	0	0	0	0	0	0	0	0	0	0	0	0	0
Phatr3_EG01645	0	0	0	0	0	0	0	0	0	0	0	0	0	0	0	0	0	0	0	0	0	0	0	0	0	0	0	0	0.078797	0
Phatr3_EG01646	0	0	0	0	0	0	0	0	0	0	0	0	0	0	0	0	0	0	0	0	0	0	0	0	0	0	0	0	0	0
Phatr3_EG01647	45.3687	41.0144	26.0064	39.8838	29.1636	27.9406	31.1246	41.4757	48.2235	40.9471	40.339	28.7587	37.594	37.1094	35.2523	4.49314	5.71396	5.99618	38.76	41.6471	41.5739	44.9598	50.4314	47.5807	12.8543	12.0111	11.9837	5.6263	6.389	6.96401
Phatr3_EG01648	56.9927	87.3277	78.8073	49.8864	83.767	89.8745	78.9703	53.4421	79.2146	59.849	71.2264	84.9641	63.0844	61.76	86.2273	57.3071	30.4752	73.1734	67.4082	69.3464	74.4531	90.1745	62.9328	89.9012	83.2623	87.5925	98.0635	82.879	91.0706	90.8336
Phatr3_EG01649	3.61876	0.86162	2.7505	1.64371	3.10201	2.89801	2.41418	2.346	1.89879	2.97162	2.11481	2.37518	2.47255	1.71679	3.68046	7.68333	7.7118	9.67263	2.4533	2.83248	3.8232	2.8724	2.03986	2.5685	5.00393	5.12067	6.47729	6.72974	9.67002	3.78429
Phatr3_EG01650	35.1964	28.9818	17.571	35.1599	17.5116	13.5668	22.4184	23.6093	29.0185	36.1677	26.6448	25.7154	39.8202	31.7606	26.5754	15.5223	14.1505	17.629	23.0203	12.572	24.0436	36.4411	41.0966	36.2979	36.8362	45.8639	27.1836	13.31	11.9853	8.42094
Phatr3_EG01651	0	0	0	0	0	0	0	0	0	0	0	0	0	0	0	0	0	0	0	0	0	0	0	0	0	0	0	0	0	0
Phatr3_EG01652	43.9471	49.6852	35.1588	30.3187	28.9809	37.6433	36.2139	34.0299	39.0596	34.8288	33.1104	44.2383	40.5284	37.6396	39.3217	15.7861	17.8665	12.8255	28.4127	30.4263	23.1604	61.148	68.2485	66.6	33.8448	36.2504	44.3028	18.3857	17.0598	14.9518
Phatr3_EG01653	4.12478	2.3048	0.954079	1.66024	1.52781	1.50491	1.31749	2.34881	3.06116	2.63775	3.47161	3.42642	1.60548	2.25883	3.52182	5.06976	2.98785	5.41223	2.8893	2.86339	3.36841	1.67969	2.48428	2.30418	2.05495	1.81006	1.72169	4.55437	8.13816	5.31219
Phatr3_EG01654	0	0	0	0	0.19601	0.126546	0.054027	0	0.118242	0	0.0261117	0.103087	0	0.030736	0.107579	0.0302322	0.48023	0	0.135145	0.0654329	0.0667781	0	0.110667	0.0255469	0	0.109464	0.0286332	0	0.09964	0.178965
Phatr3_EG01655	14.2702	13.2755	21.0923	13.4423	25.1546	21.4284	22.031	22.9882	11.7585	16.6761	14.6225	16.4653	16.0203	15.5046	15.1208	20.8938	15.0739	21.9481	24.5137	21.7019	22.9642	20.7288	18.2723	20.8917	23.027	17.0582	26.6925	19.1999	21.5887	31.1058
Phatr3_EG01656	39.7486	40.1513	33.3125	35.4648	30.6654	35.2146	33.4674	35.5027	32.3728	34.7008	31.1113	35.989	37.5357	38.2017	34.4891	36.0974	35.3591	39.8924	31.9106	30.45	28.7665	40.5167	41.8093	42.9746	42.1876	42.9031	46.9738	38.0757	34.4878	43.4889
Phatr3_EG01657	0	0	0	0	0	0	0	0	0	0	0	0	0	0	0	0	0	0	0	0	0	0	0	0	0	0	0	0	0	0
Phatr3_EG01658	1.44523	0.422065	0.103745	2.04692	0.49161	0.319927	0.504077	1.55438	0.854096	0.842744	0.738732	0.310262	1.2752	0.536538	0.420916	0.218376	0.415538	0.106006	2.13542	1.94965	1.76865	3.80059	4.64973	3.98284	0.970665	0.378874	0.293004	0.171768	0.0149944	0.030779
Phatr3_EG01659	22.5511	25.4493	19.6036	20.2416	20.9315	19.7457	24.9953	21.0189	23.6196	18.0465	20.5687	21.1023	18.3525	19.0274	23.9985	12.534	9.50242	15.681	21.9343	24.7849	23.5641	20.9166	18.3525	19.5702	17.2202	13.4601	14.488	15.5351	20.0915	14.5021
Phatr3_EG01660	25.9045	30.71	32.9114	22.7367	29.6847	39.3011	38.068	25.3062	30.5178	25.9611	29.8535	41.2656	25.359	27.2733	42.5665	18.0561	13.7859	22.7888	20.5631	24.3317	21.1285	23.604	19.7657	27.6821	19.7885	17.0837	26.7103	22.4533	23.3434	19.1959
Phatr3_EG01661	0	0	0	0	0	0	0	0	0	0	0	0	0	0	0	0	0	0	0	0	0	0	0	0	0	0	0	0	0	0
Phatr3_EG01662	0	0	0	0	0	0	0	0	0	0	0	0	0	0	0	0	0	0	0	0	0	0	0	0	0	0	0	0	0	0
Phatr3_EG01663	0	0	0	0	0	0	0	0	0	0	0	0	0	0	0	0	0	0	0.0142306	0	0.0140633	0	0	0	0	0	0	0.0133546	0.010492	0
Phatr3_EG01664	11.4766	14.1597	15.203	13.0322	16.2448	13.9624	16.4749	12.0066	11.0339	10.6289	14.9337	12.9132	12.4824	13.8839	14.735	13.8476	7.67142	16.4893	10.089	8.44485	11.8715	15.1827	14.3668	15.6451	25.9203	25.0696	28.7664	20.4603	21.4013	15.3336
Phatr3_EG01665	10.3657	14.2577	21.1433	9.86434	16.7622	16.0825	15.7537	11.2336	15.4836	8.84655	12.8087	21.7026	14.4587	13.9819	23.0955	15.62	9.51834	16.5592	19.262	18.6133	20.8598	25.416	17.4294	21.8774	38.2705	31.2362	40.7765	20.2605	24.8527	24.0197
Phatr3_EG01666	0	0	0	0	0	0	0	0	0	0	0	0	0	0	0	0	0	0	0	0	0	0	0	0	0	0	0	0	0	0
Phatr3_EG01667	15.8839	12.0967	21.2386	12.6109	20.864	24.8495	27.8953	21.8376	13.2706	14.5155	17.4075	20.895	12.3917	15.8378	18.0968	14.9199	12.3541	19.7496	19.6513	14.2464	22.7783	14.8992	10.533	11.8131	18.4217	14.1013	17.6635	12.2287	12.7583	14.3668
Phatr3_EG01668	32.7507	30.3025	25.6031	27.8425	28.715	22.9085	23.4265	22.4635	25.0553	22.7078	27.0162	29.7659	30.8945	29.3484	30.0075	30.4886	25.283	31.7883	29.4766	35.3048	29.2175	22.5338	19.0207	19.448	29.178	33.8624	34.1943	34.0903	30.4323	24.9138
Phatr3_EG01669	4.06647	7.02493	4.20348	7.08799	5.24705	3.49651	3.9747	5.55616	4.78108	4.59173	4.92716	7.26559	8.34581	5.62714	5.10513	4.07477	1.75301	2.34064	4.06046	5.40177	6.56288	7.8939	7.06023	7.94824	4.25968	5.40976	5.75672	3.73928	4.14084	3.67564
Phatr3_EG01670	8.05271	8.8115	16.5659	9.59075	20.0727	18.26	19.1517	12.9316	11.7526	9.65338	12.5231	14.6171	9.40629	13.6727	18.245	26.3928	19.0261	31.0503	13.8084	13.6896	19.5408	8.10198	7.96901	6.71208	15.9823	17.3094	18.1108	28.6054	36.7406	35.6829
Phatr3_EG01671	14.177	13.7416	8.19112	9.74063	7.16312	9.836	10.1716	9.03305	11.0412	9.35774	9.43714	9.62607	11.2363	9.80704	10.9809	15.9095	8.85057	16.3779	12.4663	11.6263	14.2889	15.0346	11.8484	15.2596	19.7789	13.9047	17.5794	15.103	22.3753	9.47205
Phatr3_EG01672	46.1628	62.4718	47.3506	24.4019	40.5087	53.032	51.7184	36.9712	69.9159	57.145	65.8812	76.0458	55.6348	64.0504	85.6897	31.587	22.3996	45.3256	29.8695	26.2943	30.4768	137.933	108.956	172.47	90.0869	87.8984	123.035	66.8915	64.9229	39.9215
Phatr3_EG01673	6.11805	6.32682	9.02968	5.4301	6.73637	9.59713	6.65449	5.98486	9.40919	7.98274	7.95007	9.59423	10.6771	4.0835	9.60287	9.4975	8.72292	15.6792	4.86279	4.61828	5.68359	16.0525	12.0074	18.1725	21.1181	13.8614	18.5055	6.1431	7.96342	5.66114
Phatr3_EG01674	19.6192	22.8192	24.8267	17.7475	22.9232	26.9081	26.2714	18.4189	19.6177	21.3716	20.368	25.6406	18.1529	22.1177	25.885	17.3568	11.8573	24.5373	21.0609	21.9684	21.0749	22.0295	16.6456	20.2992	23.1599	23.1841	30.1217	20.2611	26.5953	22.3748
Phatr3_EG01675	0	0	0	0	0	0	0	0	0	0	0	0	0	0	0	0	0	0	0	0	0	0	0	0	0	0	0	0	0	0
Phatr3_EG01676	7.78661	3.26045	1.56122	5.0681	1.34262	2.34781	3.45752	4.8954	3.36698	3.78117	2.20762	1.66443	3.34155	2.67077	1.9896	4.96999	7.89468	6.10035	1.94398	4.14904	1.76431	6.9779	7.2512	5.93966	7.67932	7.55159	5.44681	4.31879	4.82631	4.1129
Phatr3_EG01677	98.2053	63.5787	77.185	100.222	76.3335	72.1817	78.0893	81.0152	68.4989	88.3216	80.1367	73.8007	94.0981	86.8254	72.431	90.6739	61.5257	113.394	83.9206	66.0504	90.6972	110.596	89.6263	100.875	127.75	117.815	120.163	120.528	117.376	62.9094
Phatr3_EG01678	7.22288	3.11108	3.40032	3.67497	4.51163	4.53645	4.58397	5.1423	3.4744	3.20882	3.77877	2.83978	3.27504	3.40937	4.68237	5.37445	4.45379	5.62747	6.87492	7.06582	4.83192	7.1776	5.83702	7.67557	7.08554	5.2469	7.06738	3.12104	6.49608	5.87846
Phatr3_EG01679	0	0	0	0	0	0	0	0	0	0	0	0	0	0	0	0	0	0	0	0	0	0	0	0	0	0	0	0	0	0
Phatr3_EG01680	6.79872	7.87429	24.9141	13.483	12.9933	18.5783	14.3783	10.9185	17.6359	13.1023	12.2947	23.4402	12.8534	14.472	22.8098	10.875	10.8844	16.6526	3.55711	3.44449	2.53883	11.6138	5.2431	11.5057	7.16128	7.44306	6.11292	15.2071	11.8017	7.4022
Phatr3_EG01681	0	0	0	0	0	0.490365	0	0.502326	0	0	0	0	0	0	0	0	0	0	0	0	0	0	0	0	0	0	0	0.102385	0	0
Phatr3_EG01682	126.363	165.462	133.82	125.751	129.111	122.907	116.076	95.7577	119.222	89.0169	118.908	128.35	122.864	111.616	123.989	156.742	126.085	151.115	162.214	189.512	190.536	111.611	91.62	99.3822	64.253	67.487	78.0208	158.607	148.847	190.538
Phatr3_EG01683	5203.49	3220.26	2305.48	6652.27	4792.85	2030.15	2978.61	4586.68	4392.69	5821.56	4132.93	2864.32	6190.32	4810.67	2889.64	3185.64	2986.73	2654.33	2847.57	2087.02	2042.98	3429.17	3531.92	2704.35	4829.93	4582.03	3473.1	2980.36	1654.59	3959.71
Phatr3_EG01684	0	0.263471	0	0	0.0511473	0.0396254	0	0	0	0	0	0	0	0	0	0	0	0	0.0528975	0.102445	0	0	0.0346533	0	0	0	0	0.0496412	0	0.0400282
Phatr3_EG01685	0	0	0	0	0	0	0	0	0	0	0	0	0	0	0	0	0	0	0	0	0	0	0	0	0	0	0	0	0	0
Phatr3_EG01686	65.15	115.477	85.8116	60.0299	95.7656	99.4059	86.0183	67.2317	92.1712	88.7409	86.6045	94.7851	87.3605	85.7535	91.2255	37.5789	20.4156	64.3985	106.873	121.508	145.913	87.5339	84.7343	92.8047	93.2018	106.991	127.284	56.9698	65.3005	38.5507
Phatr3_EG01687	89.7763	48.2137	47.0495	81.7934	57.7175	53.0447	64.8646	83.9831	66.7912	82.1008	68.3447	56.5857	67.8615	67.4049	58.4825	61.4668	56.6133	65.6478	52.0839	43.3856	45.6152	53.118	53.7721	52.29	42.4403	35.5374	33.0931	50.1954	42.369	42.6335
Phatr3_EG01688	632.663	980.36	678.163	628.763	576.69	468.217	478.647	466.437	458.043	490.605	453.617	650.023	628.17	702.008	729.75	234.373	143.669	291.807	994.013	807.774	922.834	2637.58	2395.15	2934.41	2608.58	2698.22	3172.54	391.146	398.935	322.952
Phatr3_EG01689	0	0	0	0	0	0	0	0	0	0	0	0	0	0	0	0	0	0	0	0	0	0	0	0	0	0	0	0	0	0
Phatr3_EG01690	52.1089	74.1209	63.5144	46.6265	61.2332	73.8069	70.3133	57.3168	60.6443	48.9195	66.8095	71.8462	59.4414	58.1899	64.6444	42.7764	42.3352	49.7836	44.3636	42.4157	40.1086	84.4854	72.6323	80.5813	100.805	98.0146	113.236	55.9549	55.2682	64.9332
Phatr3_EG01691	0	0	0	0	0	0.0151464	0	0	0	0	0	0	0	0	0	0	0.0179623	0	0	0	0	0	0	0	0	0	0	0	0	0
Phatr3_EG01692	28.9923	33.329	38.7919	30.0008	28.616	39.3945	36.593	34.4954	37.5678	31.362	36.7824	43.0532	32.7668	33.7319	38.5404	26.141	18.8941	25.8149	30.8994	28.1725	25.2222	39.5492	32.7163	34.7125	36.3374	31.9187	33.5497	25.834	26.5392	23.4124
Phatr3_EG01693	0.0724796	0.213363	0	0	0	0	0	0	0	0	0	0	0.180403	0	0	0.0574968	0.171248	0.055821	0	0	0	0	0.0841883	0	0.283965	0	0.108912	0.0603004	0	0.0972465
Phatr3_EG01694	3.76303	5.57094	4.04247	3.67906	3.30071	2.93492	2.35718	4.35796	2.03639	3.24706	2.30846	2.84062	5.04615	3.45837	2.56297	5.0331	3.7907	4.01022	5.23685	6.87409	6.51705	3.96906	2.79536	4.01843	4.52578	3.64476	3.68202	5.38773	4.00405	4.40311
Phatr3_EG01695	0.162954	0.299811	0.157917	0.0699048	0.0698425	0	0.57753	0.0665149	0.189595	0.119728	0.167475	0.606081	0	0.262846	0.172497	0.193903	0.0641686	0.0627505	0	0.0699455	0.428301	0.305399	0	0.109235	0	0	0	0.271144	0	0.218637
Phatr3_EG01696	0	0.0297758	0	0.0520695	0.017341	0.0134346	0.0286787	0.0165148	0.0313827	0	0.0138606	0.0136802	0.0335681	0	0	0	0	0	0.0179344	0	0.0354473	0	0	0	0.031703	0.0581061	0	0	0	0
Phatr3_EG01697	0	0	0	0	0	0	0	0	0	0	0	0	0	0	0	0	0	0	0	0	0	0	0	0	0	0	0	0	0	0
Phatr3_EG01698	0	0	0	0	0	0.032691	0	0	0	0	0	0.0332885	0	0	0	0	0	0.151647	0	0	0	0	0.0285889	0	0.0385719	0	0	0	0	0
Phatr3_EG01699	0	0.334405	0	0	0	0	0	0	0	0	0	0	0.125665	0	0	0	0	0	0	0	0	0	0	0	0.712098	0	0	0	0	0
Phatr3_EG01700	0	0.08552	0.025025	0.332334	0.0996115	0	0.137282	0.126487	0.12018	0	0	0	0.192824	0.187439	0	0.0307278	0.122026	0	0.13736	0	0.203618	0.348455	0.382436	0.103863	0.18211	0.0556295	0	0.0322261	0.0759551	0.181899
Phatr3_EG01701	11.0641	6.32078	4.05862	11.2142	6.4621	5.23056	7.37726	8.48118	5.70188	5.89706	7.56782	4.64137	6.86132	7.13856	2.91146	14.7869	17.324	15.2947	10.0913	10.4963	11.7471	17.1086	19.3969	16.7819	24.0101	16.9939	15.766	6.88027	8.48206	12.5174
Phatr3_EG01702	56.2221	41.0986	56.0809	78.7891	61.6249	46.5464	61.4701	59.8174	36.6874	35.8292	43.7741	44.2242	48.0014	47.7084	38.4347	182.222	283.951	122.124	80.187	80.3096	72.1239	212.558	222.507	178.527	169.027	193.285	173.151	80.0607	88.5577	118.294
Phatr3_EG01703	0	0	0	0	0	0	0.0384137	0	0	0.318542	0	0.0366479	0	0.0874144	0	0.0859815	0.256086	0.37564	0.0480445	0	0	0.121879	0	0.0726563	0	0	0	0.045087	0.212535	0.472627
Phatr3_EG01704	18.1024	21.8064	24.5598	16.5531	26.8697	29.3902	32.3487	18.2393	18.9556	19.2506	23.1741	26.6738	16.0071	20.3242	23.3984	14.0958	10.505	21.7932	15.3727	21.92	16.9449	20.7487	15.687	18.3938	18.0293	18.8826	21.797	25.484	24.7855	31.6704
Phatr3_EG01705	7.79492	11.4732	3.93435	10.6587	8.45671	7.11787	7.42454	9.14751	6.70748	5.54821	8.01116	4.2829	6.66932	6.28663	6.44643	8.01932	11.4147	8.81742	7.34239	4.80965	6.18902	8.40005	14.5008	6.69487	12.5021	11.9818	11.9876	6.38376	5.65226	6.29145
Phatr3_EG01706	14.1995	12.5771	9.24618	11.6049	7.86599	9.11309	10.1843	10.7214	16.2379	16.0616	13.459	12.3349	15.9484	14.0772	11.6644	8.23666	10.6526	9.33657	11.444	12.0452	12.465	23.4352	22.5561	22.2161	29.6408	25.5109	22.4332	9.38537	8.14398	6.94666
Phatr3_EG01707	0	0	0	0	0	0	0	0	0	0	0	0	0	0	0	0	0	0	0	0	0	0	0	0	0	0	0	0	0	0
Phatr3_EG01708	73.5365	57.9224	38.8137	62.8185	42.6521	42.5726	47.3189	66.3892	52.314	70.4408	48.5217	42.8401	68.5296	61.5406	44.3634	32.0032	27.9001	29.9848	63.8986	49.2987	42.4757	39.691	44.9106	40.1827	50.8755	41.345	43.6502	32	26.7531	34.6745
Phatr3_EG01709	2.57458	2.56763	1.50787	1.91989	2.10381	1.51803	1.67143	2.37679	1.26911	1.80323	1.74751	1.83867	2.23587	2.09581	0.933922	0.839851	0.66325	1.31572	3.22104	1.5492	1.45457	2.20061	1.60704	2.24199	2.18705	1.84874	2.549	0.760693	0.833547	1.30748
Phatr3_EG01710	0	0	0	0	0	0	0	0	0	0	0	0	0	0	0	0	0	0	0	0	0	0	0	0	0	0	0	0	0	0
Phatr3_EG01711	0	0	0	0	0	0	0	0	0	0	0	0	0	0	0	0	0	0	0	0	0	0	0	0	0	0	0	0	0	0
Phatr3_EG01712	75.3413	62.6159	68.1581	61.0839	75.9537	73.5031	78.1591	85.4483	59.8858	71.1933	68.4492	58.9382	61.7347	68.118	63.6273	53.7656	55.6635	70.1568	60.1779	51.6891	50.8451	70.5418	62.2336	73.9157	80.6357	70.8446	72.2561	64.9229	57.0352	30.6595
Phatr3_EG01713	0	0	0	0	0	0	0	0	0	0	0	0	0	0	0	0	0	0	0	0	0	0	0	0	0	0	0	0	0	0
Phatr3_EG01714	15.2617	20.6681	16.5808	14.9275	13.7909	17.9945	16.0481	15.8989	17.0452	16.6791	14.9322	16.9465	18.366	19.6742	19.3922	19.4796	20.3872	19.3777	19.6427	19.2804	17.9281	19.8139	21.8837	20.9746	25.6234	26.985	26.5077	22.3751	21.9408	22.0456
Phatr3_EG01715	0	0	0	0	0	0	0	0	0.352451	0	0	0	0	0	0	0	0	0	0	0	0	0	0	0	0	0	0	0	0	0
Phatr3_EG01716	0	0	0	0	0	0	0	0	0	0	0	0	0	0	0	0	0	0	0	0	0	0	0	0	0	0	0	0	0	0
Phatr3_EG01717	33.9488	34.5283	28.2495	36.0592	28.5772	30.1659	32.823	33.0357	31.5991	32.4761	27.8659	30.2581	38.5315	29.7892	31.4329	24.5072	23.7959	35.2972	29.5551	26.4627	27.4826	28.5039	29.0227	26.5805	35.3266	33.6902	30.4038	31.0685	29.6902	27.8307
Phatr3_EG01718	0.164086	0.120757	0.106009	0	0.140655	0	0	0	0.127274	0.964473	0.112425	0.110962	0	0	0.231594	0	0.129228	0.631863	0.872809	0	0.86255	0.123008	0.190593	0.109994	0	0	0	0	0	0.110078
Phatr3_EG01719	60.4317	77.7115	74.7419	76.7015	65.8138	64.5841	58.5451	55.1943	64.065	56.4766	67.5849	75.9586	67.8687	67.0228	72.6513	52.7559	44.2256	56.4588	52.1432	54.3437	57.8324	59.4848	50.6697	53.2714	55.3678	55.4112	55.0779	47.9504	54.954	52.6299
Phatr3_EG01720	0	0	0	0	0	0	0	0	0	0	0	0	0	0	0	0	0	0	0	0	0	0	0	0	0	0	0	0	0	0
Phatr3_EG01721	1.2033	0.483029	0.989416	0.750829	1.21901	1.01705	0.697849	1.51814	0.593946	1.44671	0.524651	0.0739745	0.544549	1.23513	0.849177	0.260333	0.775371	2.52745	2.52145	0.469542	1.15007	1.88612	1.14356	1.02661	2.14289	2.74928	2.0547	0.273027	1.93053	1.24755
Phatr3_EG01722	29.7836	24.9146	19.4985	44.1223	29.1901	21.3618	31.1041	52.1136	31.4955	40.7753	32.7186	17.9255	32.2062	32.7481	19.267	13.6248	18.8435	20.415	26.4923	12.9546	19.1356	18.383	21.0453	20.6307	18.7479	18.4641	17.2304	4.79059	8.24124	7.85899
Phatr3_EG01723	34.2287	37.2793	37.8495	28.2564	45.3642	42.1848	43.9358	36.5308	39.9815	35.2561	36.5367	31.3004	36.2535	37.2643	34.0348	13.5444	9.94174	14.0222	26.0408	27.856	25.0258	24.7499	24.7666	27.9354	15.2808	13.3644	14.044	14.0702	18.0888	12.2141
Phatr3_EG01724	15.8725	13.9378	8.85619	8.20181	11.3641	14.4339	13.2325	13.3995	11.3323	10.0055	13.2233	12.7462	10.4753	9.74637	14.1926	5.07947	3.7644	7.29295	4.79712	6.34849	5.76789	13.3187	11.1562	11.8491	5.0173	8.61301	10.638	4.80193	4.06737	3.50904
Phatr3_EG01725	56.6936	87.6345	116.118	63.7839	82.6846	111.277	90.5331	70.5119	87.1673	56.3158	84.8947	116.088	75.6658	70.6479	82.4079	63.7752	31.828	63.137	57.6054	64.6868	42.9171	159.58	110.869	148.395	171.429	144.323	158.907	108.838	82.0238	52.6278
Phatr3_EG01726	144.814	160.354	96.014	166.907	115.629	110.865	133.949	191.285	175.276	160.471	157.307	117.171	145.741	141.989	116.807	60.3143	63.8241	72.8589	84.6105	73.7131	82.4338	99.8478	109.421	96.6059	6.40561	4.5052	4.5658	16.7449	15.4088	16.2939
Phatr3_EG01727	1.10458	0.318093	0.0930809	0.453244	0.0411673	0	0.136166	0.588089	0.111753	0.352856	0.164525	0.19486	0.597676	0.116197	0.0677836	0.533365	0.226938	0.702755	0.766369	1.3193	0.252454	0.46803	0.306808	0.676058	1.39235	0.689715	0.324742	0.479461	0.125563	0.161089
Phatr3_EG01728	1.68774	1.36882	3.29338	1.44803	3.86781	2.92789	4.17489	2.95245	1.36254	1.21473	1.13277	1.79351	1.40027	1.55562	2.06611	1.88533	1.81749	3.3159	2.35124	2.04025	1.26742	1.54925	0.840165	0.900473	1.53838	1.53346	1.52683	1.77666	2.22883	2.54173
Phatr3_EG01729	14.4819	10.5176	12.3107	14.0599	14.5374	13.92	14.5873	19.9116	19.3621	33.041	17.6254	11.4684	15.9676	17.2122	14.9266	9.82546	16.3578	18.0509	23.1435	13.7409	23.3723	8.28518	5.31201	11.4961	9.85451	5.74688	6.87197	15.0605	9.34125	8.82041
Phatr3_EG01730	0	0	0	0	0	0	0	0	0	0	0	0	0	0	0	0	0	0	0	0	0	0	0	0	0	0	0	0	0	0
Phatr3_EG01731	12.6756	13.9928	15.5833	9.50268	18.6192	17.3671	17.4898	15.2707	12.3615	10.7147	15.2617	14.1476	12.5076	15.7314	17.2393	14.3508	9.15907	24.0266	14.5105	17.2204	16.0111	14.9916	13.2224	19.1389	14.2234	14.0508	16.9204	23.5997	23.3674	24.107
Phatr3_EG01732	15.696	16.5941	9.94423	8.5144	10.4165	15.8262	15.8631	13.0892	16.1282	13.69	14.3159	13.9013	9.99792	15.599	13.8162	11.2999	14.1959	15.494	17.3564	12.3734	16.1765	15.7394	18.0355	16.0201	15.7638	15.9974	16.8142	10.3625	12.4657	8.03881
Phatr3_EG01733	17.2498	13.6337	10.4755	14.8791	11.9656	11.1364	12.0698	16.1801	14.8857	15.1056	12.693	10.9149	13.1152	14.7619	12.7996	11.6893	10.0762	11.0923	10.3918	9.82466	9.16814	13.9155	14.8179	13.5587	18.6884	16.7546	14.7938	11.4748	9.23269	11.907
Phatr3_EG01734	0	0	0	0	0	0	0	0	0	0	0	0	0	0	0	0	0	0	0	0	0	0	0	0	0	0	0	0	0	0
Phatr3_EG01735	0.742252	2.23053	1.47857	0.58376	0.848349	1.80742	1.44685	0.858425	1.00753	0.454464	0.423802	1.04571	0.461869	0.748285	0.960326	0.637883	0.828145	1.09567	3.39984	1.2213	1.19222	1.6693	0.969929	0.829271	1.35709	1.51015	1.48713	0.823368	1.85977	2.15775
Phatr3_EG01736	21.9118	23.0739	25.5726	14.0347	28.6504	28.8016	24.2637	15.2913	18.4841	14.7268	19.5793	22.7728	20.1483	22.2324	21.0929	23.1896	25.1697	26.8299	20.0075	27.0889	23.4437	16.8805	17.0068	18.2759	17.7629	18.7072	20.5596	33.8973	39.6995	52.2276
Phatr3_EG01737	1.80599	3.10123	3.64616	2.64703	3.93476	2.79851	2.13355	1.72007	3.09349	2.59855	2.52634	3.00233	2.37243	2.30618	3.23936	4.53675	2.84467	3.53521	2.20148	3.48836	1.84597	3.27185	3.40882	2.57259	5.18879	6.80841	5.54061	3.38066	3.73809	3.12985
Phatr3_EG01738	337.29	398.044	239.009	206.452	252.719	264.651	263.787	213.179	319.898	237.703	306.558	330.696	301.226	313.248	348.723	160.214	82.5866	194.685	264.483	292.067	329.509	385.151	311.312	399.97	287.243	293.627	327.579	255.269	316.191	140.99
Phatr3_EG01739	0.272635	1.17042	0.410988	0.233912	0.58426	0.905288	0.676377	0.630612	1.0926	1.1685	0.59153	0.491646	1.09329	0.476408	0.70547	2.30695	2.14718	1.36482	3.58523	1.48231	3.94119	5.92709	6.22799	5.02586	4.66424	4.56803	6.82792	1.24752	2.16813	2.10333
Phatr3_EG01740	0	0	0	0.0579211	0	0	0	0	0	0	0	0	0.0560108	0	0	0	0	0.31196	0	0	0	0	0	0	0	0	0	0	0	0
Phatr3_EG01741	21.5926	21.0241	22.6176	19.2702	27.7782	25.8868	29.0258	23.485	18.3016	19.9352	20.5109	20.9436	20.8498	21.6402	17.4755	17.8173	15.4548	19.123	16.0064	18.1354	16.9586	14.5358	13.5676	15.3693	9.25727	10.1371	10.5061	19.0748	19.4143	20.3289
Phatr3_EG01742	0	0	0	0	0	0	0	0	0	0	0	0	0	0	0	0.0901152	0.178932	0	0	0	0	0	0	0	0	0	0	0	0	0
Phatr3_EG01743	0	0	0	0	0	0	0	0	0	0	0	0	0	0	0	0	0	0	0	0	0	0	0	0	0	0	0	0	0	0
Phatr3_EG01744	207.567	458.779	720.588	372.45	412.183	456.146	299.82	189.021	459.926	312.996	407.449	657.801	400.089	318.116	490.445	294.841	190.707	288.44	140.363	193.44	143.7	201.956	127.611	183.248	266.028	207.381	344.102	282.098	305.615	376.032
Phatr3_EG01745	5.27496	8.85495	4.63309	3.14185	4.22277	6.18113	7.80252	5.2494	6.5093	4.43622	6.78036	6.63314	5.0637	6.75058	6.26072	5.6716	4.66939	7.23542	3.36241	4.6968	2.29165	11.3894	8.87418	9.97979	7.703	5.97914	8.92542	4.75127	4.18874	4.85479
Phatr3_EG01746	96.5946	60.7085	75.7796	123.402	80.3394	73.5518	78.264	112.378	64.2323	84.4936	66.2922	57.8153	76.4121	75.8505	66.1507	66.9411	69.1687	71.9625	56.5014	48.9894	44.8668	67.4098	70.9865	61.4404	78.184	69.7709	61.3418	45.8262	41.4672	48.0375
Phatr3_EG01747	11.5329	13.3868	10.8432	12.63	13.744	11.7065	13.7576	12.9361	22.9093	13.3648	14.1977	15.6615	15.014	15.1241	12.8369	7.80998	5.7599	11.5541	6.23435	6.27844	8.29691	13.074	12.2524	12.6336	7.71439	12.3213	12.7509	9.04888	8.39625	6.10145
Phatr3_EG01748	0	0	0	0	0	0	0	0	0	0	0	0	0	0	0	0	0	0	0	0	0	0	0	0	0	0	0	0	0	0
Phatr3_EG01749	2.34001	0.33602	0.184363	1.71385	0.880623	0.454831	0.48546	1.16481	0.177077	1.04834	0.117313	0.154382	0.426169	0.552357	0.201386	5.25193	5.70853	2.98899	1.72032	1.37188	1.40008	0.213927	0.497199	0.267811	2.28078	1.47539	1.24354	2.89646	1.5295	0.53603
Phatr3_EG01750	67.0761	49.6253	44.774	62.285	47.1218	44.9099	53.3797	66.2478	57.2108	70.0113	61.2183	46.3202	62.1054	62.9744	56.562	38.5122	36.4297	41.7651	45.3288	37.6311	43.7497	64.198	64.3954	58.8989	75.7275	71.0898	64.826	39.6918	39.581	40.4075
Phatr3_EG01751	15.2223	13.5988	9.53926	11.1735	10.5515	10.3178	12.4095	13.1497	11.5193	11.1423	12.3082	10.9506	13.3167	11.9313	10.7022	12.0303	9.10951	12.5595	7.57044	9.09602	6.03021	11.283	10.0847	10.0318	15.6202	12.633	17.9171	8.8627	9.27772	10.4035
Phatr3_EG01752	53.9031	63.0269	39.5124	52.8259	38.0389	37.3462	40.0772	44.2783	50.3592	51.6111	49.915	42.7193	57.6604	54.5626	39.4492	34.0777	30.2785	39.6474	37.6918	34.5486	35.4592	38.5575	40.1942	37.2372	38.1997	37.2398	36.5932	34.7374	35.7508	35.9668
Phatr3_EG01753	2.48007	0.730075	0.786569	1.35407	1.70075	0.598919	1.72598	1.54609	2.16852	2.51794	1.54477	1.25023	2.58141	1.92745	2.03661	0.78696	0.745776	0.694567	0.639616	1.35486	1.38271	1.38595	0.759462	1.14864	0.741995	0.841873	0.203274	0.0375151	0.32421	0.332754
Phatr3_EG01754	0	0	0	0	0	0	0	0	0	0	0	0	0	0	0	0	0	0	0	0	0	0	0	0	0	0	0	0	0	0
Phatr3_EG01755	0.713847	0.407146	1.1645	0.979934	0.887274	0.794065	0.961387	1.89397	2.06253	2.45198	1.55289	1.24304	0.636678	1.32416	1.58687	0.736168	0.520037	1.44317	0.696138	0.689418	0.859945	0.923117	0.694426	0.478522	1.28651	1.24305	0.724048	1.87077	0.89819	0.454943
Phatr3_EG01756	0.820099	0.656026	0.437686	0.305921	0.397344	0.378873	0.454936	0.349304	0.497829	0.157188	0.268735	0.361686	0.325415	0.258813	0.452936	0.141428	0.786291	0.411919	0.37933	0.336709	0.187436	0.294031	0.559124	0.454139	0.139697	0.307249	0.401844	0.237319	0.652572	0.645848
Phatr3_EG01757	64.7962	31.5678	27.5362	42.1822	28.0445	25.3481	31.4354	52.0812	36.9369	41.1978	31.0086	24.2136	32.874	39.2854	26.1665	52.4831	44.9476	59.0724	41.7337	34.1711	38.3769	28.341	30.9816	25.0379	33.1125	24.5369	23.3515	39.2402	39.7391	33.7752
Phatr3_EG01758	0	0	0	0	0	0	0	0	0	0	0	0	0	0	0	0	0	0	0	0	0	0	0	0	0	0	0	0	0	0
Phatr3_EG01759	0	0	0.0763263	0	0	0.0784583	0.0837419	0	0.0916374	0	0	0	0	0	0	0	0	0	0	0.202842	0	0	0	0.158391	0	0	0	0.0982896	0	0
Phatr3_EG01760	85.8538	66.3015	55.0069	74.0579	60.8425	59.3983	67.5196	80.793	57.8611	74.8729	57.6159	54.6699	78.646	67.4704	52.5342	81.5755	77.5533	72.6001	66.6808	54.1354	51.6717	89.1685	99.0225	85.4979	117.727	103.623	99.4052	71.6845	64.0611	90.3144
Phatr3_EG01761	28.354	44.4596	20.2162	18.2451	19.05	17.6001	18.1516	14.9101	29.0268	22.0525	23.4525	28.9772	23.0477	24.5157	27.5809	20.0611	10.7127	20.4109	20.721	21.2162	26.9675	20.0111	16.9494	24.2723	22.3175	21.7819	27.8764	18.2766	22.6654	11.867
Phatr3_EG01762	0	0	0	0	0	0.174352	0.062031	0	0.0678795	0	0	0	0.0726065	0	0.0617583	0	0	0	0.310332	0	0	0.0656042	0	0	0	0	0	0	0	0
Phatr3_EG01763	21.4498	15.5392	10.1227	14.8808	8.47522	10.2385	14.2539	13.8856	18.8474	19.5152	15.0985	18.8682	25.0956	20.7457	18.2713	14.2241	19.3348	19.8109	28.3756	22.8737	26.2803	42.7754	47.6401	44.5966	34.4685	29.0605	31.5392	19.5882	21.3042	10.7361
Phatr3_EG01764	33.9069	45.5069	30.7157	43.619	38.4727	23.6735	25.079	20.8104	39.9425	28.192	45.0465	35.3493	52.0672	40.2099	35.3435	1.80293	1.80606	1.56115	24.3237	31.8325	30.1908	53.8608	37.7077	53.625	12.6586	7.67484	9.47625	1.90787	2.31529	2.08785
Phatr3_EG01765	23.7652	23.7673	19.0669	19.7245	19.5896	19.66	20.2403	20.5554	21.1934	24.365	23.0962	22.117	24.1452	20.8222	18.9603	25.3659	18.2856	27.5424	15.8521	13.2748	15.426	23.0476	21.6172	20.4563	31.2388	34.196	36.3962	23.9083	25.1639	19.0949
Phatr3_EG01766	0	0	0	0	0	0	0	0	0	0	0	0	0	0	0	0.0495872	0	0	0	0	0	0	0	0	0	0	0	0	0	0
Phatr3_EG01767	0	0	0	0	0	0	0	0	0	0	0	0	0	0	0	0	0	0	0	0	0	0	0	0	0	0	0	0	0	0
Phatr3_EG01768	12.035	16.2921	10.272	10.6572	11.9254	11.8054	13.1483	12.6643	16.9144	11.763	12.1041	13.5892	13.8326	16.1177	13.8307	10.2479	8.69575	13.4357	8.8586	9.33642	10.4473	15.3128	16.2236	12.2124	17.7791	17.4031	17.8355	13.8248	14.8669	14.4809
Phatr3_EG01769	0	0.033963	0.029815	0	0	0	0	0.0753489	0	0	0.0316196	0	0.0382886	0	0	0.0732186	0	0	0	0.0396176	0	0.034596	0.0536043	0	0.0361612	0	0.034673	0.0767887	0.120658	0
Phatr3_EG01770	83.3932	60.054	51.343	78.7771	59.4487	53.8168	61.3192	84.5752	64.3214	77.9682	65.4315	53.48	68.2115	72.9321	62.8606	59.996	60.3391	62.8093	48.4051	45.2515	40.7803	56.0432	63.4675	55.0473	51.2185	50.1592	45.1454	47.4932	45.4043	53.0213
Phatr3_EG01771	13.6186	17.2888	12.1858	11.4799	14.2422	13.815	18.1964	14.87	21.5757	16.2348	21.228	14.528	13.5023	15.7064	17.0592	4.13231	2.38644	5.97848	5.97635	6.25478	9.24694	11.5876	11.7256	11.8223	1.92082	1.34465	1.89293	1.72786	1.89158	2.00995
Phatr3_EG01772	26.0234	23.1635	34.9877	18.4782	30.5654	42.7544	45.0762	32.4796	29.4044	24.0447	31.8029	32.4767	20.9235	23.6258	34.0559	21.8774	18.7919	29.086	20.4721	19.7779	20.6856	25.0825	22.1099	24.5134	21.9598	20.1627	21.7409	19.0483	23.9724	21.5466
Phatr3_EG01773	75.5041	72.8249	141.519	97.1703	163.558	128.07	146.769	89.9202	90.3283	96.005	104.804	94.6095	84.3109	73.503	88.8275	228.028	125.295	288.152	40.2411	44.3812	65.6835	140.973	105.654	123.557	218.207	209.982	233.253	410.082	368.919	447.051
Phatr3_EG01774	6.73701	5.34127	11.922	7.00877	9.59709	14.33	13.5187	11.2388	10.9308	8.89547	10.9043	13.0733	6.6696	9.29193	12.1041	7.20326	7.12572	9.49988	6.92477	5.1409	6.98595	8.83217	8.07106	9.22856	13.8221	12.1527	14.3781	5.14463	7.23282	7.05225
Phatr3_EG01775	0.865507	1.36947	0.3355	0.408418	0.0741917	0.661004	0.368096	0.494598	0.335668	0.222571	0.47441	0.87794	0.143617	0.453722	0.274859	1.44184	0.30674	1.43315	1.22769	0.66871	1.44074	1.65452	1.63365	2.58183	3.45876	2.73461	3.64156	0.648063	0.622294	0.261283
Phatr3_EG01776	0	0	0	0	0	0	0	0	0	0	0.0666223	0	0	0	0	0	0	0	0	0	0	0	0	0	0	0	0	0	0	0
Phatr3_EG01777	4.22869	2.37415	4.16838	2.13197	3.25116	4.77698	3.21371	3.30979	2.97568	4.67645	5.3765	2.83014	2.17016	3.86752	4.49172	4.11537	2.36903	4.53263	3.86484	3.36822	4.81246	2.4184	2.30399	1.78263	1.70798	3.50609	3.73394	4.49738	4.10326	2.77834
Phatr3_EG01778	0	0	0	0	0	0	0	0	0	0	0	0	0	0	0	0	0	0	0	0	0	0	0	0	0	0	0	0	0	0
Phatr3_EG01779	25.1051	29.8271	25.8662	15.2043	26.5838	29.2039	29.3097	25.5851	17.8184	22.7857	22.485	33.7324	19.4676	25.5408	28.1386	33.0623	20.4181	36.7744	28.8027	33.2435	40.5399	51.7863	42.3116	55.1068	75.2153	68.6927	77.9141	54.6053	67.5684	35.8853
Phatr3_EG01780	0	0	0	0	0	0	0	0	0	0	0	0	0	0	0	0	0	0	0	0	0	0	0	0	0	0	0	0	0	0
Phatr3_EG01781	164.783	174.072	199.482	156.372	167.098	157.244	180.045	139.848	203.32	193.407	204.305	223.283	175.107	219.843	234.749	252.946	169.709	292.869	100.264	103.323	125.609	316.807	269.451	312.492	409.634	422.319	466.468	431.246	437.264	398.178
Phatr3_EG01782	0	0	0	0.373111	0.248519	0	0	0.236679	0.168658	0.639037	0.496602	0	0.240537	0.23382	0	0	0.0570825	0	0.257024	0	0	0.217339	0.0420941	0	0	0	0	0	0	0
Phatr3_EG01783	0	0	0	0	0	0	0	0	0	0	0	0	0	0	0	0	0	0	0	0	0	0	0	0	0	0	0	0	0	0
Phatr3_EG01784	0	0	0	0	0	0	0	0	0	0	0	0	0	0	0	0	0	0	0	0	0	0	0	0	0	0	0	0	0	0.123837
Phatr3_EG01785	10.4386	7.56305	9.77605	8.5394	10.0578	6.60985	9.9802	8.32347	11.0467	11.5935	16.0229	13.4066	12.4873	13.8354	9.42238	4.23665	3.63256	4.98566	9.46938	11.3925	5.67156	12.4963	12.3128	14.3203	8.94024	5.86872	10.2746	7.60735	10.1022	3.69137
Phatr3_EG01786	2.80587	1.95627	3.14846	0.380107	2.27861	4.60943	4.91983	2.53172	2.40548	0.542516	2.02365	3.69503	0.857665	1.54833	1.77169	0.234299	0.116306	0.796148	1.96382	3.16941	3.23456	1.10707	0.771901	0.197989	0	0.106044	0	1.59721	0.579158	0.495349
Phatr3_EG01787	59.6927	39.766	31.2536	54.7354	28.3028	32.9938	40.1961	51.6751	47.1691	53.2237	46.9914	36.6244	54.7358	46.0862	38.4836	38.7211	37.9034	33.1868	58.5976	51.5112	52.7336	70.1068	72.658	70.6506	72.9375	55.8571	51.9497	24.7793	28.0434	25.7373
Phatr3_EG01788	16.8352	13.6504	18.5855	13.8866	17.3175	18.6339	20.9773	16.8782	17.5486	17.0133	15.2583	19.6935	12.8405	19.4851	20.3432	14.5266	9.76967	15.468	15.8153	15.771	16.7162	21.9643	20.1037	21.2244	26.8924	26.8503	39.1001	19.7562	24.2474	21.3198
Phatr3_EG01789	39.2441	53.1141	37.2185	26.595	44.5194	45.0553	47.0115	41.0614	48.3138	34.5921	46.9247	49.5966	44.06	43.5371	50.891	31.2245	16.7664	39.0079	31.5248	41.7232	33.4601	57.8746	47.9615	59.8278	52.7481	49.767	56.114	42.8192	47.1354	39.0787
Phatr3_EG01790	0.064913	0.0318481	0	0.0371289	0.0185479	0	0.107361	0.264963	0.151051	0.30206	0.25203	0.087794	0.394948	0.244312	0	0.102989	0.255617	0.33329	0.0959131	0.222903	0.208529	0.0486625	0.226198	0.130542	0.0508641	0.155375	0.308882	0.0180018	0	0.130642
Phatr3_EG01791	0	0	0	0	0	0	0	0	0	0	0	0	0	0	0	0	0	0	0	0	0	0	0	0	0	0	0	0	0	0
Phatr3_EG01793	0.460293	0.150555	0.759959	0.394917	0.219203	0.815151	0.507526	0.501021	0.476038	0.713961	0.280333	0.415026	0.127297	0.412475	0.649666	1.50114	0.684743	1.26044	0.226704	0.175621	0.716925	0.690122	0.386136	0.54854	1.28239	0.661051	0.653234	0.978641	1.67145	0.343099
Phatr3_EG01794	9.43574	10.3014	8.53948	8.66427	7.5536	8.01414	8.47092	7.20962	7.06182	8.15028	8.24155	10.2173	10.2224	8.94641	8.92897	4.31482	3.77705	4.71457	3.71592	3.58153	2.76699	5.71439	7.37085	6.75644	6.90476	7.40556	6.76707	3.98997	3.30037	3.67507
Phatr3_EG01795	0	0	0	0	0	0	0	0	0	0	0	0	0	0	0	0	0	0	0.040439	0	0	0	0	0	0	0	0	0	0	0
Phatr3_EG01796	26.16	22.1315	23.3935	21.4571	20.6489	24.9385	23.5456	23.7985	19.9936	23.6734	21.6557	26.2504	26.0641	24.8722	26.3385	28.6332	23.1403	30.9006	24.722	24.6637	26.0445	29.8766	23.2796	30.4954	41.5976	34.8154	42.3641	31.242	31.3898	23.9054
Phatr3_EG01797	35.1218	34.8175	37.7142	39.444	41.8376	36.2293	38.4606	26.7519	39.6612	36.1939	41.7184	40.0728	47.0136	44.7091	41.5737	13.6975	10.8622	20.318	29.0041	35.4973	38.7094	45.8859	37.6443	46.693	29.7405	27.5042	30.6252	20.5919	23.935	23.203
Phatr3_EG01798	203.66	180.115	481.29	345.322	412.912	336.39	356.474	261.611	202.748	167.884	218.279	303.955	200.382	251.089	320.705	134.829	61.642	141.135	179.838	159.392	170.315	435.28	320.924	328.931	507.256	339.147	454.607	149.11	179.363	113.39
Phatr3_EG01799	0	0	0	0	0	0	0	0	0	0	0	0	0	0	0	0	0	0	0	0	0	0	0	0	0	0	0	0	0	0
Phatr3_EG01800	0	0	0	0	0	0	0	0	0	0	0	0	0	0	0	0	0	0	0	0	0	0	0	0	0	0	0	0	0	0
Phatr3_EG01801	39.7267	31.8923	29.8663	37.6129	29.3014	31.2963	36.1476	36.8505	35.3414	41.5275	37.1924	37.1377	41.0475	37.4623	37.0131	37.0641	32.5418	41.7056	27.7929	27.7523	29.4621	32.7436	31.8596	32.5431	42.3765	39.0805	35.0053	31.7345	34.7297	26.6711
Phatr3_EG01802	18.0131	11.7458	17.4627	13.1753	16.3725	20.4366	20.7714	16.184	14.9086	13.5158	15.9824	15.1211	11.7222	13.5699	15.9504	38.5736	48.995	35.3568	26.8177	24.811	32.1098	17.1247	20.3386	12.6686	21.6686	24.5689	24.9806	29.4199	28.5994	32.2019
Phatr3_EG01803	26.8428	28.4646	23.235	20.1291	25.8726	28.1258	26.4985	23.5153	27.1188	28.1572	28.2882	29.4445	25.7343	25.6048	32.7014	33.3483	38.9932	31.3958	18.5973	18.3131	15.8368	44.3298	49.9448	47.2234	38.7301	42.8371	44.1149	34.1061	34.0809	40.6362
Phatr3_EG01804	38.7424	49.6925	38.9008	28.2941	35.824	40.986	39.3789	32.7532	37.5189	34.5574	34.5011	44.7436	33.2525	39.3647	49.0367	49.3893	55.4155	49.4296	47.0854	49.2881	50.338	59.3865	67.1862	58.9695	73.6272	86.4446	88.0463	53.8479	59.4242	53.4662
Phatr3_EG01805	0	0.0508452	0	0.059276	0.0592232	0.183528	0	0.112803	0	0	0.0473369	0	0.515889	0	0	0	0	0.0532095	0	0	0	0.0517928	0.0401248	0.0926262	0	0	0	0	0.090317	0.0463485
Phatr3_EG01806	1.8532	1.50997	1.73177	1.19249	1.56021	2.13178	1.73583	2.13425	1.15509	2.21261	1.94996	1.25322	1.20808	1.97503	1.84497	0.787561	0.860075	1.07045	1.58426	0.73864	0.840805	2.03428	1.36458	2.10744	0.855714	1.73472	1.49181	0.936091	1.21131	0.710417
Phatr3_EG01807	35.1303	48.5285	47.8469	26.8364	52.7773	62.8012	57.5864	41.6377	41.2166	31.9296	35.1242	50.5047	29.4488	37.9028	50.465	32.9877	24.0604	39.2813	45.2169	41.9534	43.8647	49.9401	42.498	48.2499	30.3002	34.9056	35.2705	33.2539	38.9847	43.294
Phatr3_EG01808	7.46339	6.75819	6.66606	5.44433	8.00444	9.1706	8.92271	8.94272	7.64312	7.08825	9.01365	8.52419	6.62019	6.72658	9.21116	10.2587	8.95232	7.69493	7.69901	7.13047	8.07558	8.36669	8.77893	8.09246	7.04738	6.58181	6.05965	7.85458	6.82288	5.96438
Phatr3_EG01809	2.02961	1.80579	2.71056	2.09221	2.57074	2.99751	2.93097	2.62137	1.821	2.20345	2.32461	2.14071	1.73418	2.10108	2.42639	1.3337	1.89668	2.78797	2.10817	1.63834	1.57913	1.96434	1.77691	2.1728	2.32619	1.9251	3.06118	2.33123	2.27703	2.69267
Phatr3_EG01810	0	0	0	0	0	0	0	0	0	0	0	0	0	0	0	0	0	0	0	0	0	0	0	0	0	0	0	0	0	0
Phatr3_EG01811	0	0	0	0	0	0	0	0	0	0	0	0	0	0	0	0	0	0	0	0	0	0	0	0	0	0	0	0	0	0
Phatr3_EG01812	52.1864	60.549	48.157	36.534	52.2387	58.8155	58.6796	44.4071	46.4779	53.7676	55.4976	57.5916	52.3942	46.4755	50.0243	53.6023	33.8039	56.6222	49.3545	52.0239	51.2318	67.9853	59.0372	59.9948	64.5345	65.7928	80.3336	56.1453	63.8879	66.0276
Phatr3_EG01813	0	0	0	0	0	0	0	0	0	0.0754805	0	0	0	0	0	0	0	0	0	0	0	0	0	0	0.160996	0	0	0	0	0
Phatr3_EG01814	15.5377	16.6448	15.4732	13.1337	16.5896	18.2866	20.6911	16.3997	15.9028	14.9287	14.6459	12.559	11.1368	16.0162	16.9992	15.8631	17.4142	18.9411	9.69939	11.7996	10.7936	13.1642	12.2009	15.0687	17.6861	14.8214	17.0618	20.1933	20.8827	19.5827
Phatr3_EG01815	15.5537	14.6857	13.2128	13.1742	17.9566	14.9005	19.0941	17.6954	17.8911	16.8499	14.6701	12.2636	14.9087	16.4408	13.4986	15.5675	16.576	16.1332	16.312	15.1705	14.2067	13.4213	13.1269	13.4433	20.3815	22.0523	19.4433	16.6569	16.5906	22.1561
Phatr3_EG01816	0	0.0776297	0.136297	0	0	0.0700521	0.299078	0.086113	0.0818191	0	0	0	0	0	0.595527	0	0	0.0812395	0	0	0	0.158153	0	0	0	0	0	0	0.137895	0.0707642
Phatr3_EG01817	0	0	0	0	0.0582021	0	0	0	0	0	0	0	0	0	0	0.377034	0.106948	0.156876	0	0.0582879	0	0	0.039433	0.0910292	0	0	0	0.508394	0.17752	1.50313
Phatr3_EG01818	47.5984	41.3888	35.2142	38.4715	35.9054	34.901	33.7563	38.5587	36.9957	40.1372	33.2649	38.0315	43.5819	42.2074	39.6025	43.1614	41.8123	43.727	35.9006	32.9409	29.6618	45.3625	41.8911	45.3083	54.7212	52.531	49.8833	44.0475	39.0892	43.2305
Phatr3_EG01819	9.07513	11.6575	27.2472	12.3446	20.3958	27.57	22.9004	13.6857	16.0493	14.3297	20.1913	23.5661	12.266	14.3987	24.7792	11.6233	10.8898	12.7587	10.737	12.2668	10.5241	10.9594	8.91208	8.89289	11.2484	8.24652	13.1905	12.1627	12.5322	12.5968
Phatr3_EG01820	2.33366	2.64772	2.10447	1.41823	1.91708	2.35698	3.03263	3.1752	2.67747	2.75053	4.26383	2.82747	1.57314	1.99974	2.50464	1.61985	1.76134	2.05941	1.12064	1.25211	2.21494	2.44194	1.89181	2.57467	1.7905	3.0373	2.63001	1.77973	2.70115	2.0874
Phatr3_EG01821	0.323676	0.476413	1.15012	0.138852	1.24855	1.18225	1.95015	0.792712	0.753184	1.90252	1.55239	1.3133	0.939907	0.261046	0.571053	1.92575	1.5295	1.74498	0.430426	2.50079	0.141789	0.485292	1.78583	0.433947	1.0145	1.74318	1.58071	1.61572	1.90408	0.10857
Phatr3_EG01822	14.5829	14.8938	11.8241	13.2868	11.3943	13.3777	14.5114	14.4718	13.3225	12.473	13.5848	12.6305	13.5202	11.7706	11.2435	18.0832	18.997	19.6705	13.4484	12.4989	13.2903	30.5099	31.1656	29.484	48.2444	46.5034	36.3161	14.0748	12.2081	14.5762
Phatr3_EG01823	0	0	0	0	0	0.0808849	0.0863318	0	0	0	0	0	0	0	0	0	0	0	0	0	0	0	0.0707355	0	0.572614	0	0	0	0	0
Phatr3_EG01824	175.503	224.685	158.076	118.567	161.635	187.681	182.028	161.294	188.339	154.76	176.377	190.796	166.632	164.11	188.798	96.8027	105.532	110.742	120.999	147.194	142.048	206.848	184.624	222.789	176.375	176.925	234.521	105.273	129.65	98.1313
Phatr3_EG01825	7.27779	6.36478	9.0453	5.4881	11.1343	11.0969	10.3868	8.6056	8.93591	8.2966	8.83252	7.68027	6.90464	6.21173	9.74229	12.6082	11.8233	13.9499	9.51892	8.71324	9.40704	7.75562	7.65741	5.73182	8.82253	8.88189	9.9797	14.6891	15.9988	15.0411
Phatr3_EG01826	55.1452	67.5938	94.9892	68.9833	55.5883	89.5261	60.9557	52.0328	75.2058	54.4217	64.9599	77.9891	62.1298	54.6899	69.2603	30.055	29.8384	29.5213	57.9501	46.6091	48.2812	86.7333	75.5393	76.2659	103.948	99.834	90.2933	29.5177	27.3542	25.4414
Phatr3_EG01827	14.7976	11.7684	18.5805	7.78132	9.20651	12.0461	12.9419	11.3982	10.3671	14.2917	11.1199	13.7996	13.8612	10.9718	14.3167	13.1586	12.5939	12.3156	9.94473	7.78585	9.40964	12.3455	13.5841	14.5592	18.8886	20.566	18.0216	17.0766	14.5862	13.3694
Phatr3_EG01828	3.31239	2.43772	4.99331	1.89462	4.35374	5.57274	5.40018	3.06466	3.76827	2.27147	4.46339	3.80796	3.20622	4.36337	4.98684	15.5908	21.3915	14.1159	4.6006	6.91938	4.54653	5.21462	4.74523	5.10699	9.86288	9.59348	6.55352	7.53247	8.22729	4.22204
Phatr3_EG01829	0	0	0	0	0	0.0627667	0	0	0	0	0	0	0	0	0	0	0	0	0	0	0	0	0	0	0	0	0	0	0	0
Phatr3_EG01830	0	0	0	0	0	0	0	0	0	0	0	0	0	0	0	0	0	0	0	0	0	0	0	0	0	0	0	0	0	0
Phatr3_EG01831	0	0	0	0	0	0	0	0	0	0	0	0	0	0	0	0	0	0	0	0	0	0	0	0	0	0	0	0	0	0
Phatr3_EG01833	0	0	0	0	0	0.103235	0	0	0	0	0.106508	0	0	0.0417902	0	0	0	0.239443	0	0	0	0	0	0.0347348	0	0.0744166	0.155724	0.0431095	0	0
Phatr3_EG01834	0	0	0	0	0	0	0	0	0	0	0	0	0	0	0	0	0	0	0	0	0	0	0	0	0	0	0	0	0	0
Phatr3_EG01835	0	0.217363	0.572448	0	1.01272	0.392292	0.418709	0	0	0	0.404731	0.998656	0	0	0.312652	0.11715	0	0.113735	0	0	0	0	0	0	0	0	0	0	0	0
Phatr3_EG01836	0.120964	0.118697	0.260499	0.069189	0.207382	0.0535552	0.0571617	0.164585	0.0938267	0.118502	0	0.163602	0.0669071	0.097558	0.0569104	0.671712	0.635116	0.496864	0.107239	0.588449	0.247284	0	0.0234176	0.0270291	0.157974	0.0289539	0.121178	0.771557	0.658882	0.378697
Phatr3_EG01837	0	0	0	0	0	0	0	0	0	0	0	0	0	0	0	0	0	0	0	0	0	0	0	0	0	0	0	0	0	0
Phatr3_EG01838	0	0.116705	0.0512257	0.0680281	0	0	0	0	0	0.349541	0.162979	0.107238	0	0	0.0559555	0.251597	0	0	0.140587	0.136136	0.208401	0.475521	0.230247	0.159454	0.0621293	0.398553	0	0.131932	1.03652	0.0531919
Phatr3_EG01839	0	0	0	0	0	0	0	0	0	0	0	0	0	0	0.0458098	0	0	0	0	0	0	0	0	0	0	0	0	0	0	0
Phatr3_EG01840	7.65734	7.88948	8.17782	6.73065	9.29663	11.4782	9.5705	9.0323	7.44251	7.73875	7.81623	7.08042	5.13432	8.9232	10.0357	7.31411	5.2676	9.55618	9.69788	6.89555	7.22899	9.8875	8.73097	9.63754	11.2655	11.7377	12.9387	9.41292	10.2553	12.7271
Phatr3_EG01841	0	0	0	0	0	0	0	0	0	0	0	0	0	0	0	0	0	0	0	0	0	0	0	0	0	0	0	0	0	0
Phatr3_EG01842	0	0	0	0	0	0	0	0	0	0	0	0	0	0	0	0	0	0	0	0	0	0	0	0	0	0	0	0	0	0
Phatr3_EG01843	25.5771	33.7473	19.7308	17.9996	19.654	22.9511	21.7988	17.0024	21.634	19.5082	21.1336	25.8003	23.7216	23.9923	26.5163	21.2319	20.1676	21.9732	28.5328	25.2768	24.3293	29.5143	28.4887	33.3723	34.0944	38.5693	45.1593	26.827	27.107	27.3719
Phatr3_EG01844	32.0734	35.9687	32.6496	32.9172	31.0685	36.3018	38.8516	42.3468	39.2912	41.4057	38.9782	34.2153	35.538	36.784	33.7894	26.1615	30.6018	27.4222	24.2106	23.0108	24.4592	32.9229	41.8835	32.3348	30.7606	27.5287	25.8817	21.3496	21.8178	26.5547
Phatr3_EG01845	0.848923	1.87427	1.82818	1.57809	2.42567	2.25509	3.3597	1.84808	1.86567	2.28701	2.90824	2.10495	1.99559	2.33925	1.79728	1.29075	0.334292	1.52555	2.00694	2.61144	1.17761	2.3865	1.84887	2.7505	0.997789	2.99716	0.478363	1.23598	1.20224	1.09155
Phatr3_EG01846	0	0	0	0	0	0	0	0	0	0	0	0	0	0	0	0	0	0	0	0	0	0	0	0	0	0	0	0	0	0
Phatr3_EG01847	0	0	0	0	0	0	0	0	0	0	0	0	0	0	0	0	0	0	0	0	0	0	0	0	0	0	0	0	0	0
Phatr3_EG01848	94.0915	102.678	158.286	69.5053	192.537	190.355	178.55	120.443	112.692	88.5593	119.203	114.703	82.6159	83.7117	122.679	128.307	57.4882	159.663	121.445	141.506	140.596	81.1852	62.9774	85.795	54.8824	64.1312	69.0026	209.567	182.021	145.68
Phatr3_EG01849	0	0	0	0	0	0	0	0	0	0	0	0	0	0	0	0	0	0	0	0	0	0	0	0	0	0	0	0	0	0
Phatr3_EG01850	0.0480251	0	0	0	0	0	0	0	0	0	0	0	0	0	0.0169459	0.0190487	0	0.0739742	0	0	0	0	0	0	0	0	0	0	0	0
Phatr3_EG01851	46.1765	48.7887	63.2854	43.0354	61.9204	59.3145	56.8009	51.034	41.9437	50.5439	49.7703	44.6485	45.0887	45.7352	52.5493	37.3808	23.9789	50.6415	42.4933	41.3218	53.764	45.6493	41.5602	57.5637	54.9088	60.354	71.8219	49.2571	62.5711	35.8237
Phatr3_EG01852	151.694	161.448	190.578	126.049	203.759	230.912	242.479	199.109	220.663	183.366	202.689	187.588	132.957	158.676	198.43	187.273	133.736	229.776	178.472	168.404	202.918	163.669	143.814	162.791	109.153	105.949	132.908	215.844	225.485	184.155
Phatr3_EG01853	10.2515	8.69453	12.3845	13.3362	12.8778	12.1493	11.4167	13.9142	19.7497	17.3605	19.5441	15.2458	17.4256	14.5023	17.6452	7.48767	9.12394	9.22721	26.5999	22.1087	29.847	73.5392	66.2537	70.0328	48.0333	45.9335	37.4307	5.54721	5.14807	5.85683
Phatr3_EG01854	0	0	0	0	0	0	0	0	0	0	0	0	0	0	0	0	0	0	0	0	0	0	0	0	0	0	0	0	0	0
Phatr3_EG01855	0	0	0	0	0	0	0	0	0	0	0	0	0	0	0	0	0	0	0	0	0	0	0	0	0	0	0	0	0	0
Phatr3_EG01856	0	0	0	0	0	0	0	0	0	0	0	0	0	0.0738618	0	0	0.0721275	0	0	0.0786209	0	0	0	0	0	0	0	0	0	0
Phatr3_EG01858	8.01381	7.47851	12.1695	6.66295	10.6937	13.497	12.532	8.66671	9.19578	7.73939	9.11352	12.1794	9.49343	11.0607	9.29938	11.1415	7.35247	13.2665	5.38334	7.34061	8.17915	7.09145	5.22998	5.28892	11.782	10.3819	10.3039	13.3688	12.5822	14.3547
Phatr3_EG01859	0	0	0	0	0	0	0	0	0	0	0	0	0	0	0	0	0	0	0	0	0	0	0	0	0	0	0	0	0	0
Phatr3_EG01860	0	0	0	0	0	0	0	0	0	0	0	0	0	0	0	0	0	0	0	0	0	0	0	0	0	0	0	0	0	0
Phatr3_EG01861	0	0	0	0	0	0	0	0	0	0	0	0	0	0	0	0	0	0	0	0	0	0	0	0	0	0	0	0	0.0757069	0
Phatr3_EG01862	9.31822	9.85788	10.1589	7.63784	9.4853	10.5532	11.2639	12.0898	13.1003	9.47493	9.34871	11.1399	10.4231	9.12557	9.86394	7.06198	6.749	12.4308	6.85954	4.35682	6.12289	13.4096	16.2836	16.1179	26.142	29.6922	28.5667	5.81431	7.99401	5.63722
Phatr3_EG01863	16.6037	16.2813	15.6189	15.2239	16.3833	18.0848	22.3419	20.0713	15.1785	18.2654	15.8142	16.8422	15.403	19.2403	19.0247	22.2539	12.1066	21.6405	14.1132	15.1153	15.9455	15.7298	15.6566	14.5548	21.4454	21.8802	19.8774	24.895	23.1663	18.4828
Phatr3_EG01864	2.1437	0.876465	1.20029	1.96184	1.55174	1.45528	1.21561	2.25561	1.99533	3.88512	2.54589	1.86845	1.42285	1.76732	1.84902	1.77614	2.28859	1.651	0.844654	0.858807	0.667781	3.14265	3.34767	2.23535	3.65811	2.39453	2.61278	1.90238	0.840713	1.66182
Phatr3_EG01865	19.8645	25.3526	15.7719	20.4966	19.4029	9.65107	12.376	12.2052	28.586	22.8913	27.6148	15.8371	25.6324	23.5675	18.3349	1.90757	1.2351	3.05978	11.1689	12.6552	14.5183	26.3346	15.5746	26.9825	8.479	7.0946	9.6618	2.17455	2.49431	1.68331
Phatr3_EG01866	0	0	0	0	0	0	0	0	0	0	0	0	0	0	0	0	0	0	0	0	0	0	0	0	0	0	0	0	0	0
Phatr3_EG01867	0	0	0	0	0	0	0	0	0	0	0	0.0832214	0	0	0	0	0	0	0	0	0	0	0	0	0	0	0	0	0	0
Phatr3_EG01868	0	0	0	0.293803	0.146771	0	0	0	0.132808	0.125801	0	0	0.213084	0	0.120832	0	0	0.0659335	0	0.146987	0	0.0641781	0	0	0	0	0.128642	0	0	0
Phatr3_EG01869	77.7766	67.3222	168.488	105.726	142.519	147.327	141.314	114.865	129.581	149.147	140.672	131.726	105.421	127.274	148.481	116.971	95.726	136.577	127.394	105.101	147.945	43.3449	36.2246	36.4354	38.1862	38.9858	31.6988	136.752	145.487	86.3284
Phatr3_EG01870	84.2502	111.96	97.8811	78.7395	86.7033	105.02	97.6131	85.4011	110.682	96.0163	110.363	117.786	100.209	104.411	119.541	62.2792	61.5185	71.7232	73.9011	83.7431	83.4987	107.541	103.821	110.874	103.381	104.954	115.788	78.2748	86.3668	71.4631
Phatr3_EG01871	10.2762	12.5402	22.9092	15.6091	15.9098	19.9396	15.9556	15.8937	12.7154	13.3928	13.9979	19.4295	12.3394	14.1372	17.2174	10.2454	8.45108	11.1851	12.5189	12.3626	11.2234	16.0493	13.0528	13.9061	16.748	17.3184	18.6323	12.1117	11.012	11.5484
Phatr3_EG01873	11.3819	12.9358	13.5898	13.4737	12.2267	12.7256	13.7868	10.9385	9.94601	12.2794	13.5239	13.2505	13.627	9.41197	8.54073	14.6294	11.9142	9.43171	10.7292	9.52368	8.07852	11.2327	10.1247	12.0725	17.7243	15.829	19.5928	13.5448	12.5249	16.8177
Phatr3_EG01874	21.0822	26.8081	20.6388	15.7286	21.5348	21.9593	21.8258	21.2293	18.3011	17.8344	20.0505	20.5241	21.8852	20.3158	20.8434	18.0438	14.9192	22.8517	18.6601	21.5374	18.4705	18.553	15.162	18.8658	20.9353	21.1356	25.7616	18.1327	23.7654	26.3275
Phatr3_EG01875	0	0	0	0	0	0	0	0	0	0	0	0	0	0	0	0	0	0	0	0.0480668	0	0	0	0	0	0	0	0	0	0
Phatr3_EG01876	0	0	0	0	0	0	0	0	0	0	0	0	0	0	0	0	0	0	0	0	0	0	0	0	0	0	0	0	0	0
Phatr3_EG01877	2.71145	1.99547	3.62863	4.15418	3.81844	3.21551	4.11845	2.21353	3.30495	5.12278	1.72508	4.584	5.14197	3.74879	2.46021	3.22642	2.89811	7.45806	1.3736	2.32769	4.24205	8.56619	4.38676	6.10194	12.2924	7.9272	8.58527	2.41696	4.6839	2.46863
Phatr3_EG01878	0	0	0	0	0	0	0	0	0	0	0	0	0	0	0	0	0	0	0	0	0	0	0	0	0	0	0	0	0	0
Phatr3_EG01879	120.235	126.786	137.001	103.543	141.524	145.694	142.361	118.91	132.584	107.35	129.206	117.513	90.9466	95.7641	105.325	98.4651	49.2311	149.728	65.4938	63.2918	71.7991	102.691	93.2796	92.6286	74.644	67.0089	108.987	107.372	142.615	116.275
Phatr3_EG01880	130.343	157.072	248.999	121.8	287.545	264.572	263.581	172.497	186.429	157.668	189.494	213.745	166.311	169.476	216.088	312.041	169.921	334.867	303.051	276.164	326.468	190.779	132.278	180.592	209.275	223.074	268.617	588.449	481.429	363.668
Phatr3_EG01881	24.5681	28.1584	15.8724	12.3247	21.175	16.9399	21.6968	15.6726	27.9077	20.4183	21.2484	21.4257	17.8216	24.3618	19.6118	14.058	6.97834	19.0248	16.4247	16.2504	21.995	23.7517	17.7771	23.9386	17.8834	19.5699	21.0812	17.4241	18.2522	12.6089
Phatr3_EG01882	86.7452	95.2349	106	93.9195	96.4162	89.55	90.3036	91.9017	96.2569	95.2688	93.1213	106.071	103.605	95.5688	106.581	139.039	140.637	130.5	101.351	98.6145	92.1062	167.644	168.338	151.665	221.414	218.828	220.935	103.164	112.595	101.187
Phatr3_EG01883	55.2381	39.6807	35.6961	59.5042	34.7862	33.4811	37.6067	52.017	54.5577	62.9693	49.4623	42.709	58.4677	48.5919	39.9679	40.5395	38.2627	42.9478	37.5323	29.6308	35.486	47.2666	48.2903	45.2068	45.4668	41.1069	34.4451	32.7982	31.0169	22.0862
Phatr3_EG01884	0	0	0	0	0	0	0	0	0	0	0	0	0	0	0	0	0	0	0	0	0	0	0	0	0	0	0	0	0	0
Phatr3_EG01885	0.675096	2.18605	1.30845	0.810895	0.462956	1.92783	0.57423	0.165337	0.209457	0.545616	0.462549	1.50654	0.72814	1.36117	1.33398	1.66018	1.96723	2.65166	0.418948	1.04319	0.473171	2.32801	2.07801	2.67002	3.75581	1.30888	2.48536	1.06714	0.882526	0.951071
Phatr3_EG01886	0	0.0365316	0.0962097	0.042589	0.0425511	0	0	0	0	0.0364717	0.102033	0	0	0	0	0.157512	0.0390943	0.0382304	0	0	0	0	0	0	0.0388961	0	0	0.0412981	0.0973374	0
Phatr3_EG01887	0.0220688	0.0216551	0.0237629	0	0.00630583	0.0439679	0.0208573	0.0420378	0.102707	0.129717	0.0403219	0.00994925	0.0183099	0.00593286	0.0103828	0.157561	0.00579355	0.101979	0.104346	0.0252605	0.116009	0.16544	0.132442	0.152868	0.357379	0.163754	0.226605	0.110163	0.00961657	0.0690898
Phatr3_EG01888	1.30463	1.4402	1.45161	1.36808	1.73964	1.73282	0.873381	1.3609	0.843289	0.958556	0.695243	1.47041	1.08242	1.11065	2.09713	1.20743	2.56871	2.00956	1.34937	1.05776	0.95251	1.68438	1.13654	0.583034	3.01003	2.75844	3.53963	2.05021	1.89499	1.2642
Phatr3_EG01889	0.0538845	0	0	0.0115578	0	0.00894622	0	0.0109973	0	0.0692837	0	0.00910975	0.0223532	0	0	0	0.0742658	0	0.0835986	0.0115645	0	0	0.0469419	0.00903026	0.0633336	0.0967331	0.0708484	0.022415	0	0.0361486
Phatr3_EG01890	0.0332981	0.0490109	0.060235	0.0971338	0.0570866	0.0442268	0.0660872	0.0924235	0.0619869	0.117433	0.0684438	0.0225176	0.0442024	0.032226	0.018799	0.100376	0.120633	0.0461609	0.106272	0.0571708	0.0525115	0.00499243	0.0773545	0.0401781	0.166986	0.119553	0.0500355	0.0221623	0.0914116	0.0223382
Phatr3_EG01891	0	0.227308	0	0.0662496	0	0.15384	0.0547332	0.063037	0	0.0567337	0	0	0.384388	0	0	0.245019	0.304067	0	0	0.198865	0	0.231544	0	0	0	0	0	0	0	0.207205
Phatr3_EG01892	7.16929	7.13397	4.56653	3.89854	2.59671	3.5541	7.229	7.996	7.83225	7.12226	6.29581	2.86794	5.02661	6.1078	4.70314	2.40307	0.874777	2.87741	1.16375	5.28776	5.13107	7.34263	5.57118	9.61175	2.37366	2.03024	2.6553	1.84818	1.65002	2.57412
Phatr3_EG01893	5.28825	5.83776	3.45286	3.81314	3.42395	2.83944	5.38341	3.81194	3.79641	3.76145	3.43057	4.07071	3.22062	3.90201	3.05704	1.16034	0.930445	1.2565	2.24437	3.13922	3.10518	4.30176	4.93363	5.05342	0.617151	2.10067	2.07113	2.10621	1.25025	0.943523
Phatr3_EG01894	99.3039	74.5338	78.1021	125.879	83.0537	71.1112	80.3358	104.268	89.4978	110.514	86.4614	79.9091	109.034	101.18	83.9938	64.0814	66.0202	60.2745	68.3641	61.4593	60.6201	100.517	102.561	91.3626	121.379	112.481	96.2821	57.9325	53.3008	47.6721
Phatr3_EG01895	66.3118	53.9579	57.008	75.3675	51.1761	52.8766	53.0919	62.0681	60.8149	70.8421	59.3438	62.6155	71.4832	63.3871	57.2341	51.918	53.2986	52.3691	49.8736	44.5573	48.2729	70.6877	70.7332	68.9079	85.8767	80.0353	69.1271	44.2913	44.9338	41.6241
Phatr3_EG01897	23.5829	22.4051	22.6043	18.8299	20.4491	22.8736	22.3204	21.0699	23.72	26.1409	25.3112	25.9651	26.2389	20.5589	30.0146	25.9171	19.8256	24.3569	24.5729	25.5893	25.5978	25.1731	24.0147	27.292	23.9621	18.1416	23.727	23.0224	23.7603	21.7954
Phatr3_EG01898	32.6511	26.2081	26.2315	28.2314	29.0522	28.5184	30.8986	32.709	32.8714	35.1561	33.4217	30.2409	36.026	35.2247	31.9964	25.6108	22.8281	27.2531	26.0218	23.9392	25.6418	25.2169	23.9901	27.7278	27.4404	25.7542	25.6544	29.2523	26.9076	23.9848
Phatr3_EG01903	4.06167	3.95088	4.01598	3.5454	3.82986	3.98742	4.64398	4.61329	3.09567	2.95829	3.06119	3.35572	2.68123	3.51787	4.28708	7.98509	8.66468	9.00362	6.76329	6.92816	7.2872	5.41456	6.53315	4.90088	4.73241	3.28434	3.29046	7.94838	8.19536	7.79527
Phatr3_EG01904	7.1843	10.7654	9.29583	7.22546	7.4072	10.735	9.9302	7.96662	11.1451	8.48964	11.4309	12.4292	10.4311	9.30284	10.8442	11.7466	10.9704	12.0652	11.7298	8.44604	11.6095	22.6351	20.8043	20.655	26.0204	26.038	27.4085	13.4484	13.7876	13.7091
Phatr3_EG01905	1.69394	2.30149	1.85204	0.558981	1.07973	1.03842	1.29307	1.48925	1.98772	1.30842	1.5475	1.52736	1.47749	1.89162	1.56326	1.13704	1.40251	1.77293	1.30921	1.04404	2.32128	4.20036	2.19462	3.84331	2.48449	2.37039	2.83911	2.20429	2.66867	1.42777
Phatr3_EG01906	25.3161	52.9576	87.6762	42.7826	61.3548	66.4348	59.4894	34.32	57.6601	36.8629	54.6649	66.8192	45.3814	38.422	72.167	87.4515	49.9661	88.3295	185.602	192.7	177.036	147.916	96.6381	152.683	139.4	129.511	175.451	164.986	179.464	168.547
Phatr3_EG01907	284.336	96.8924	386.244	509.313	409.369	152.931	166.465	202.547	26.5311	42.6949	28.2365	75.7223	114.432	104.542	22.376	5059.09	8584.04	3330.59	861.274	1136.18	1050.86	6.6445	3.62002	7.74174	254.787	290.081	143.822	2053.1	2225.48	2079
Phatr3_EG01908	539.583	474.486	439.297	390.1	433.005	537.241	527.025	632.607	618.817	691.3	597.855	538.077	547.718	549.83	651.941	316.32	397.25	440.446	224.281	177.006	233.708	1151.18	1476.29	1063.56	1288.87	1414.16	1308.68	341.643	270.39	478.443
Phatr3_EG01909	34.0188	38.0133	31.9667	28.6514	26.1636	28.4142	30.2214	29.6884	28.363	24.6461	30.5473	34.3724	29.5714	31.0219	31.6926	49.2772	47.2697	42.7433	26.7268	30.2762	31.1175	21.1771	23.2822	26.6719	23.2704	21.1639	25.9721	48.2513	47.557	48.2238
Phatr3_EG01910	144.842	202.177	104.872	149.137	173.985	127.207	171.168	172.061	208.689	165.156	194.433	112.755	141.016	162.678	141.18	14.2454	12.1578	37.4872	59.1415	73.0907	86.4621	149.027	124.694	140.493	21.9089	18.0981	24.2027	10.0911	15.8561	13.1036
Phatr3_EG01911	0.436094	0.46682	0.268935	0.17007	0.390813	0.329104	0.182658	0.307464	0.246006	0.203899	0.543263	0.2815	0.411153	0.527566	0.531578	0.36167	0.452733	0.519061	0.31632	0.340339	0.503637	0.475521	0.287808	0.850421	0.885343	0.654766	0.521259	0.296848	0.621914	0.186172
Phatr3_EG01912	0.686871	1.92088	1.15377	1.29649	2.00188	1.82461	2.53173	1.12147	0.319665	1.2112	0.658864	1.76507	2.73541	0.664756	1.93892	0.980788	0	1.2696	1.33966	0.471725	1.20356	1.02983	1.27653	2.02593	1.507	0.789162	1.54819	0.685741	1.25709	0.645106
Phatr3_EG01913	52.345	26.0405	37.8231	69.1971	46.976	34.0633	35.9012	38.3877	19.8699	30.0801	21.8795	23.2954	35.7138	36.4617	20.1005	38.4622	36.8032	44.3681	46.8724	44.6353	53.6489	4.86673	4.82332	3.05804	11.2737	14.3631	11.8643	24.4751	22.9752	26.484
Phatr3_EG01914	64.3359	76.3607	43.058	50.7911	68.3584	50.8274	62.9885	62.271	94.2271	74.1596	73.2915	56.359	73.7272	60.6903	70.9583	7.23272	6.77607	15.5273	38.2518	46.7418	38.1397	49.385	53.7721	53.6291	4.42739	6.73147	8.00796	6.83754	6.71487	10.51
Phatr3_EG01915	0	0.280469	0.307768	1.22615	0.163341	0.696001	0.405203	0.0777795	0.739011	0.420012	0.718071	0.386577	0.474285	0.23052	0.0672369	0	0.375179	0.0733777	0.0844654	0	0.166945	0.071424	0.0553334	1.08574	0.0746554	0	0.71583	0.158532	0.560475	0.063916
Phatr3_EG01916	26.6864	26.9741	47.4446	40.8468	43.3186	35.8688	40.3739	38.5786	48.3443	62.5722	56.0895	49.8398	47.6769	55.5366	47.7575	36.4757	34.3762	33.4132	35.0489	27.1211	34.5598	21.5889	19.1402	20.6911	23.8586	20.6163	19.6535	52.0367	49.4675	44.7198
Phatr3_EG01917	0.0188424	0.110935	0.048693	0.0161662	0.145366	0.125133	0.0801358	0.0307645	0	0.0138441	0	0.152904	0.0781649	0.121571	0.0930808	0.149473	0.0296793	0.290234	0.116931	0.113229	0.18159	0.0706266	0.229806	0.138939	0.280523	0.094712	0.184038	0.094057	0.258635	0.189607
Phatr3_EG01918	12.4574	15.396	10.9569	9.81671	9.89503	13.3087	14.2529	11.6897	10.4503	9.97359	10.6459	10.4616	12.2172	11.9853	9.38851	12.1379	11.8638	12.9834	13.2947	10.8977	14.2951	7.00405	7.41183	5.10572	19.8938	20.1756	18.1087	10.4204	10.5764	12.8762
Phatr3_EG01919	26.0151	39.4913	28.8729	21.8082	27.5684	26.3113	27.491	24.8748	32.8907	32.3099	32.2694	34.0283	29.1581	31.2793	33.139	27.5637	33.2078	31.1719	10.5795	12.7032	12.7901	30.2227	36.4321	31.6115	41.6577	41.332	40.6905	37.1482	29.6924	29.9411
Phatr3_EG01920	20.0464	30.2921	20.259	14.5034	21.8165	23.5792	25.6125	15.8008	20.5209	22.3932	23.3366	21.9704	18.4567	19.9179	28.6486	21.9843	15.4414	31.7491	17.7162	17.425	20.536	26.711	16.7884	28.94	28.1165	28.3836	29.745	26.0886	28.6704	19.0551
Phatr3_EG01922	36.0777	45.2676	58.3035	49.5911	50.0042	52.2212	47.7599	50.816	47.4544	52.5856	47.9062	48.1245	45.0676	49.1981	56.2818	32.6105	27.9534	43.2439	46.6024	41.8334	47.3902	44.34	39.1613	36.4469	49.5314	56.8668	61.3132	32.6364	33.2964	35.3328
Phatr3_EG01923	41.4702	61.1131	65.5654	45.6818	61.3658	74.7489	75.1683	56.9986	61.7305	49.7343	64.4816	63.8732	56.7942	56.2291	57.3266	53.1238	36.4899	82.9262	36.0524	32.1511	45.1695	94.4249	74.1562	90.4552	64.2656	75.5579	76.0976	75.8401	80.4517	87.9228
Phatr3_EG01924	10.6436	9.99472	12.1002	7.09534	10.5267	14.9575	15.8495	12.777	12.4173	10.3287	13.4786	10.1955	8.24617	9.33585	11.8406	9.01086	4.66076	11.2942	8.35014	8.17881	8.98319	6.03709	4.51338	6.03048	1.84296	1.48656	1.28666	4.00372	4.7537	4.58085
Phatr3_EG01926	21.2693	21.4117	30.3199	24.2545	23.8383	26.5434	21.1394	25.5521	29.1127	35.8906	27.1091	34.1099	27.5121	29.8529	27.0423	37.6096	48.501	33.9877	48.6449	40.1403	44.2421	37.8705	40.5889	32.411	46.1361	46.1634	44.6841	36.0767	29.1961	24.9347
Phatr3_EG01927	0.974365	0.62744	0.78687	0.208994	0.313211	0.889734	0.431659	0.795436	0.755772	0.894872	0.333799	0.905997	0.505252	0.884057	1.28929	1.15942	0.287766	0.938024	0.215953	0.627346	0.640244	0.273915	0.778091	0.979737	2.09959	1.31188	0.640557	1.41861	1.35336	0
Phatr3_EG01928	38.96	35.7348	41.8436	41.8897	40.5087	31.4341	34.0659	29.8079	25.6822	29.1589	27.113	36.3782	38.2242	33.2098	35.2113	53.3809	45.0769	45.5825	41.7254	37.5159	33.6981	33.9932	33.3963	31.9601	56.8618	53.5366	57.3943	49.8764	45.6079	48.1948
Phatr3_EG01929	33.152	29.8764	32.3219	30.8482	28.6764	30.923	29.096	26.1046	23.8444	26.5058	27.9801	31.4067	28.7055	35.0743	31.414	36.7468	37.9536	38.4611	33.3716	30.892	28.649	25.0334	27.4279	27.9204	43.5706	44.4518	47.3251	37.2096	38.7878	38.7181
Phatr3_EG01930	124.156	164.88	247.02	199.476	168.986	217.989	180.083	151.158	217.889	181.477	198.576	265.298	187.662	179.974	242.712	64.4537	45.0631	79.0771	109.688	104.256	98.3778	207.807	158.419	174.626	243.34	240.565	260.257	97.4184	100.387	72.303
Phatr3_EG01931	0	0.102894	0.0451635	0.0599775	0.119848	0.139275	0.0495514	0.057069	0	0.20545	0.239486	0.189095	0.0579993	0.281898	0.0986672	0.110911	0.0550559	0.107678	0.123949	0.0600124	0.244985	0.157217	0.243598	0	0	0.0501982	0	0.0581595	0.182772	0.328279
Phatr3_EG01932	52.25	32.5925	35.9071	49.4769	38.6903	30.5706	35.9373	42.7482	35.0855	33.3902	30.8579	30.39	39.3835	40.7448	41.7214	58.3289	50.262	55.523	53.0195	45.4853	53.9404	28.0132	28.1088	28.2981	28.5901	25.3333	26.7024	53.4891	52.6148	52.7314
Phatr3_EG01933	62.8345	53.2861	76.7933	68.8149	71.9157	83.9372	82.9999	76.8114	76.0358	72.5003	78.1284	70.4706	66.4212	65.9936	87.4545	51.1504	35.8634	61.5035	46.8223	55.0968	48.3465	87.2017	80.382	79.9807	106.146	112.147	99.9238	69.0101	66.9901	59.7763
Phatr3_EG01934	19.1147	17.3765	18.4133	17.3239	17.9387	20.8579	21.087	21.69	18.4999	19.5463	19.1061	17.4353	15.4334	17.9118	16.5058	21.8227	21.8809	20.8444	16.9459	16.6295	14.7695	16.4827	17.3371	16.9508	17.1481	17.0038	14.9266	21.3222	16.2712	18.6039
Phatr3_EG01935	25.376	20.9389	13.9555	21.9518	21.9322	17.9201	20.9107	22.8276	22.828	26.8626	23.9965	20.1859	25.4617	19.6201	19.6841	25.1213	27.2527	22.0202	18.3445	18.4838	16.1077	18.8137	18.2293	14.1989	20.8699	22.037	16.492	24.7178	17.3176	19.556
Phatr3_EG01936	17.0907	13.6279	13.1213	14.2078	11.578	12.2536	12.0673	12.408	8.18559	8.53396	9.73173	12.702	13.2986	11.9637	11.3351	26.2468	19.7066	18.4277	30.5974	27.1501	19.2765	9.52828	9.82946	10.1664	8.0091	7.38731	7.45509	17.7529	19.3269	18.0107
Phatr3_EG01937	10.9391	9.66059	10.3653	10.1362	10.6273	9.00818	7.13357	7.85861	6.10916	5.25102	5.89608	6.31249	10.649	6.94027	7.61686	18.5126	17.3453	18.0853	23.9214	21.0355	15.3342	8.96591	6.09897	5.27969	6.85724	6.49354	5.91753	17.9591	17.9229	21.722
Phatr3_EG01938	0.443032	0.326045	0.286224	0	0.759537	0.0980729	0.732741	0	0	0	0.101183	0	0	0	0	0.11715	0	0.454941	0.785528	1.14099	0.258765	0.664243	0.686135	0.593966	0.231432	0.212087	0.110954	0.737172	0.482631	0.0990699
Phatr3_EG01939	8.68873	6.34839	13.5691	5.36307	8.1446	13.533	10.1465	6.42977	9.74556	9.46102	9.50796	11.4978	6.74204	6.90666	15.7484	14.9753	8.31985	13.7686	20.4487	15.8839	21.7965	15.745	10.0197	15.2944	22.1881	14.3636	18.6919	17.2137	23.4932	9.93844
Phatr3_EG01940	40.8888	43.8735	45.5793	31.8463	46.1109	52.5838	52.3238	45.2136	51.3754	43.863	55.3706	52.78	41.5016	42.1672	53.306	29.3788	24.6799	37.6537	39.9635	39.8851	39.8975	57.2537	44.9394	56.869	48.6499	55.7143	57.7903	35.935	40.0892	29.7631
Phatr3_EG01941	0.0730397	0	0.011797	0	0	0.0121265	0	0	0	0.0134162	0.012511	0	0.0908985	0	0.0257724	0.0144853	0.0719046	0	0.0485643	0	0	0	0.0106049	0	0.028616	0.013112	0	0	0	0
Phatr3_EG01942	0	0	0	0	0	0	0	0	0.0691603	0	0.122183	0	0	0	0	0	0	0	0	0	0	0	0.0258919	0	0	0.192079	0	0	0	0
Phatr3_EG01943	48.5201	39.4109	46.4545	48.1897	49.7048	47.8257	43.3792	45.5995	31.5315	37.3756	31.8165	35.2396	44.32	42.117	42.1718	25.3202	21.6464	26.1357	61.2702	56.7044	45.2281	63.8404	67.9569	75.1093	59.5036	64.7642	65.981	26.6101	30.1205	25.5165
Phatr3_EG01944	0.0643574	0.0608955	0.029699	0.0552166	0.00788106	0.0427399	0.0456181	0.0375279	0.00713131	0.00675507	0.0566938	0.0435212	0.0381396	0.0444895	0.0129765	0.058347	0.0217224	0.120374	0.0570552	0.0157854	0.0241648	0.0689227	0.0480561	0.0677937	0.0504287	0.0462136	0.0828914	0.045894	0.0300471	0.0185033
Phatr3_EG01945	0.170397	0.167202	0.495387	0.29239	0.243442	0.245182	0.583777	0.579607	0.0660846	0.354722	0.408622	0.460918	0.259184	0.549702	0.160334	0.360461	0.111832	0.393699	0.0503544	0.26818	0.348338	0.702565	0.280392	0.380747	0.445061	0.836113	0.469419	0.590683	0.426943	0.361986
Phatr3_EG01946	1.12516	0.414025	0	2.0916	0.482246	1.24537	0.132924	0.765449	0.581825	1.10226	1.54183	0	1.71144	1.96613	0.661697	2.23142	1.62459	0.722129	1.32999	1.60986	0.985772	0.562322	0.762372	0.251414	1.32247	0.94261	0.422681	1.87218	1.59345	1.63544
Phatr3_EG01947	107.588	74.9688	65.8126	79.26	64.6391	86.1594	94.262	81.7572	45.1426	44.0646	54.3587	69.2191	67.7673	63.8663	38.5892	117.218	104.629	138.233	107.021	86.896	60.3922	103.671	100.33	202.418	31.2722	25.7914	30.8565	106.752	99.7667	134.458
Phatr3_EG01948	0.00969965	0.114214	0.0689318	0.033288	0.0831459	0.0837404	0.123756	0.0791844	0.0827595	0.0926464	0.0731041	0.124627	0.00804752	0.0156456	0.0684514	0.0923348	0.0229174	0.134465	0.120387	0.0749416	0.0934784	0.0436284	0.0112666	0.0390125	0.0760038	0.0766161	0.131177	0.137186	0.13314	0.0780846
Phatr3_EG01949	0.26384	0.129447	0.151516	0.0754555	0.0753883	0.175217	0.166237	0.430779	0.136433	0.516938	0.160687	0.297367	0.753991	0.260074	0.268948	0.279066	0.138528	0.112889	0.155936	0.100666	0.616413	0.571392	0.715078	0.235818	0.52833	0.273661	0.39646	0.0975579	0.0191615	0
Phatr3_EG01950	21.4336	17.9045	15.582	16.5464	14.8705	18.4517	16.2519	17.288	17.259	17.3262	17.389	20.3363	21.3472	20.5628	17.7293	17.3363	15.7403	16.6332	12.3987	13.6497	12.2734	14.4401	17.7364	17.1851	24.3689	23.1368	24.0326	18.7255	18.9848	21.3333
Phatr3_EG01951	18.793	19.15	15.5229	15.2684	12.4346	17.5455	17.9497	18.1499	15.1956	12.8189	12.8421	19.1135	19.397	17.8502	14.564	19.7721	15.7822	20.386	10.8273	13.7368	13.8882	19.3948	16.9652	19.2475	19.7645	20.7255	27.1532	20.1141	19.908	25.2147
Phatr3_EG01952	2.18012	5.19533	0.764605	1.03321	0.907707	0.841117	1.11852	1.44077	2.54459	2.85274	2.0201	1.9236	3.23858	1.70804	2.74005	13.8521	26.4743	14.4238	0.441773	0.0534733	0.127336	16.3278	16.5203	9.65933	155.958	167.269	113.925	10.8309	10.8842	13.149
Phatr3_EG01953	12.6402	12.3787	11.4651	12.6058	11.6076	14.9437	15.1161	12.3828	14.0757	13.5169	13.0337	17.6881	11.9409	12.1524	15.032	12.5489	13.2864	11.9133	12.2045	11.0231	12.083	20.5465	19.5955	18.1378	23.3001	27.5354	25.8014	16.1178	14.2008	13.7522
Phatr3_EG01954	63.1227	85.4073	46.5122	51.2665	48.5885	58.6596	58.5286	69.1491	69.4062	68.5333	63.9095	60.2511	61.7837	58.5105	60.0472	63.4047	84.3111	66.4182	50.7805	49.429	56.3865	56.4966	69.629	57.1236	45.6179	47.3483	39.6389	35.3417	36.4639	36.9098
Phatr3_EG01955	1607.1	1072.74	939.444	1250.82	991.859	636.484	723.887	967.027	622.448	867.263	629.756	850.899	1024.28	1049.21	777.585	1910.14	2765.04	1480.3	719.659	789.068	747.554	663.205	959.455	613.074	2730.15	2895.14	2563.74	1515.76	1325.47	1621.66
Phatr3_EG01956	75.5021	51.2677	30.3551	59.8851	32.0112	25.6117	25.0263	29.71	27.5965	40.5079	25.2143	50.1394	56.7833	52.3502	34.9786	66.5734	98.7127	54.4884	17.9377	23.898	22.2479	34.6119	50.0011	31.314	116.195	141.587	114.269	68.3508	53.6109	58.4854
Phatr3_EG01957	35.5872	48.8845	108.788	65.4922	89.8838	60.3168	61.4221	60.5449	131.827	208.238	156.606	121.029	111.962	146.812	89.6864	53.2099	54.8773	58.3254	190.215	97.1365	205.364	10.3387	9.80192	8.90544	13.2813	12.2232	12.2457	114.517	132.568	78.9162
Phatr3_EG01958	41.6121	61.7151	69.8245	59.3155	61.5507	69.9587	63.8299	56.4213	71.3074	66.3397	73.7659	75.6316	61.5885	68.2323	69.9413	29.0705	26.4488	32.2671	39.0631	35.3847	38.5081	58.9126	51.4347	54.4688	55.3893	55.2684	56.9891	30.1967	30.8598	33.5076
Phatr3_EG01959	48.4843	35.0438	32.0515	40.0925	32.7957	33.4935	38.2827	47.2919	41.3376	52.2407	40.3147	35.9663	49.6984	47.5418	38.1145	32.9451	33.3049	36.8236	28.4058	21.3319	22.7954	45.5713	45.2195	39.254	66.2891	55.2723	53.1113	35.2725	32.5971	34.8222
Phatr3_EG01960	11.5225	11.1633	5.6538	11.763	5.1261	6.87721	5.58279	8.33489	7.69301	12.431	4.39707	3.35351	8.95481	15.7626	7.411	12.6117	10.2234	11.6824	5.0429	6.7614	6.00591	12.7928	12.7909	8.99503	17.7145	20.2138	13.2596	9.46492	11.4402	7.63205
Phatr3_EG01961	43.9321	51.4838	34.387	40.3598	34.9796	38.117	38.915	44.6971	42.1017	44.7597	40.5242	39.5146	39.2626	41.0881	39.2413	41.0197	53.8156	38.7259	33.266	29.7573	31.5821	39.8204	47.5431	35.0016	33.8589	30.993	24.6667	22.0858	21.8278	29.7224
Phatr3_EG01962	146.195	82.2588	81.8589	127.891	95.8494	92.8351	102.079	166.585	95.7803	118.306	91.6353	75.4078	91.7023	94.8424	80.8255	206.924	233.679	182.907	115.254	93.9623	96.1177	51.9656	61.846	45.9371	58.1863	54.6406	43.9723	110.799	93.1028	95.6399
Phatr3_EG01963	85.61	69.027	52.8532	55.3524	51.4137	54.7048	50.2694	60.6775	46.0843	51.1884	50.2453	52.5206	54.99	54.5039	55.9329	108.212	132.231	87.9553	92.4267	98.1579	87.8451	60.0707	75.9521	63.0579	95.3364	92.2488	94.9377	125.17	111.691	95.8881
Phatr3_EG01964	0	0	0.0534998	0	0.189293	0	0.0978293	0.0225343	0	0	0	0	0	0.0445241	0.0194799	0.0656914	0.0434787	0.127554	0.122356	0	0.120918	0	0.0961871	0.0370072	0	0.0991062	0.20739	0	0.0541269	0.0740709
Phatr3_EG01965	71.9814	72.4637	79.2206	74.9592	71.3439	82.1113	84.0366	80.0893	82.2537	69.8171	82.6298	85.2485	77.4584	79.1829	83.2937	25.5518	19.0406	38.7974	40.8726	42.2885	48.358	81.4238	75.376	80.2471	73.3472	74.0032	74.1774	29.2667	28.2567	19.6047
Phatr3_EG01966	0.0373866	0.00458572	0.0362309	0.0427687	0.0106827	0.0082762	0.0265006	0.00508685	0	0.0045782	0.0213466	0.0674198	0.0206791	0	0.0087947	0.0889745	0.0294445	0.0383917	0.0276205	0.0374445	0.0327551	0.0513831	0	0.0417697	0.0292952	0.00894883	0	0.0777608	0.00814568	0.0418016
Phatr3_EG01967	2.83186	1.86699	2.41081	5.34017	3.94466	1.49864	2.2373	3.03428	3.31771	3.67367	3.07211	1.71554	3.03479	2.74782	1.64458	2.12946	3.02017	2.48769	3.56969	2.29178	2.73949	6.45723	6.76712	5.66529	7.46591	8.22931	6.5935	1.74246	0.82909	1.86019
Phatr3_EG01968	108.519	135.186	138.003	111.008	122.098	134.708	139.997	109.514	142.186	113.543	135.454	143.42	106.398	122.253	142.677	46.1797	38.1182	60.6833	73.2315	81.8729	73.3724	152.062	133.354	150.535	129.303	132.178	122.98	48.2729	52.5601	47.234
Phatr3_EG01969	0.103222	0.0621531	0.0303123	0.0644079	0.0241315	0	0.0665146	0.00766057	0.0218358	0.048262	0	0.0190371	0.0467127	0.0832485	0.0198667	0.0372199	0.00739035	0.108405	0.0166381	0.0402784	0.0739916	0.0492423	0.0217994	0.0125807	0.0147057	0	0.0141005	0.171753	0.0184006	0.0125903
Phatr3_EG01970	0.229848	0.0135323	0.178194	0.3313	0.102454	0.195383	0.228091	0.247684	0.221071	0.337753	0.314966	0.16165	0.533955	0.281767	0.194647	0.700163	0.485135	0.545222	0.0896582	0.0868195	0.209429	0.15163	0.0907727	0.203381	0.453858	0.191456	0.186506	0.634867	0.216339	0.129523
Phatr3_EG01971	0.0450923	0	0	0.154751	0.34788	0.0299459	0.159813	0	0.279809	0.0662615	0.0617909	0.152467	0.149647	0.145468	0.031822	0.143084	0.284105	0	0.279832	0.193551	0.0790123	0.0338037	0.366637	0.0302273	0	0	0	0.337636	0.117895	0.0302503
Phatr3_EG01972	78.4818	76.6093	53.2712	57.7322	46.4645	51.1864	50.0631	57.1065	62.9823	63.8903	58.848	68.1006	70.0711	69.8914	73.72	57.3685	77.8529	59.1528	72.3333	53.7392	58.1955	138.584	177.013	148.469	157.893	163.186	156.29	60.9755	59.5857	56.8575
Phatr3_EG01973	43.1416	36.7319	30.7878	38.0961	35.8433	33.9839	35.9902	34.1898	36.7579	36.7204	32.1511	39.8565	42.3463	45.0714	48.057	36.2769	49.3449	34.5551	43.6012	33.5601	37.7972	90.3569	107.739	91.8756	106.199	101.087	94.2981	42.9603	42.0811	43.2791
Phatr3_EG01974	0.369193	0.66881	0.972427	0.779707	0.803357	0.735547	1.12729	0.788266	0.947213	0.855506	0.914536	0.633763	0.706867	0.572606	0.501044	0.878623	0.626261	1.15923	0.704961	0.365701	0.920607	1.70319	1.10507	1.00898	1.49095	1.01965	1.60029	1.01597	0.798198	0.685868
Phatr3_EG01975	0.274748	0	0.0355006	0.0942902	0.329722	0.218953	0.155799	0.179436	0.255732	0.0807466	0	0	0.182361	0.576122	0	0.435906	0.173106	0.338561	0.487149	0.0471725	0	0.164773	0.223393	0.14734	0.172228	0.118374	0.206425	0.502877	0.0359168	0.184316
Phatr3_EG01976	257.927	188.15	191.854	281.948	240.135	189.869	234.611	259.171	257.684	308.045	258.704	218.65	274.217	263.282	251.855	134.582	117.534	153.079	212.826	175.823	201.878	223.469	204.303	233.531	162.928	156.096	150.613	135.797	125.098	93.522
Phatr3_EG01977	16.5864	20.1516	20.548	13.3318	16.1137	20.6581	20.9767	15.0371	16.1155	16.1205	18.3026	22.9642	16.2962	18.2819	21.1515	16.0662	11.0462	16.6289	16.8714	17.2116	14.965	20.7017	20.1108	22.9589	23.622	29.2743	30.6954	22.0788	25.0112	25.1823
Phatr3_EG01978	0.0184452	0	0.0119167	0	0.00790567	0.00612477	0.00653723	0.00752901	0.0143072	0.00677616	0	0.0124735	0.00765174	0.00743807	0.0390509	0.00731614	0	0.0142058	0	0.0395866	0	0	0.0267812	0	0	0.00662255	0	0	0.0180845	0.0928055
Phatr3_EG01979	6.83007	14.2645	2.3852	7.2062	4.50975	4.29069	5.29929	5.80187	7.37394	6.03549	7.46222	5.92952	10.1082	7.59276	5.53654	1.9769	1.23575	1.13735	9.32815	7.84428	5.33703	6.71162	4.82438	4.14538	1.01251	1.72321	2.49646	2.22687	1.38757	1.54797
Phatr3_EG01980	26.1262	31.0022	13.4334	19.5773	14.8725	15.1985	19.5238	21.2734	25.5014	22.3703	15.2179	18.3068	21.9562	19.9819	18.2469	3.2668	2.02039	2.02774	21.127	24.2831	20.5238	20.2942	23.7207	23.9396	8.51669	7.99872	9.94145	4.77407	7.06021	4.5742
Phatr3_EG01981	31.3705	60.4373	18.6751	23.6911	22.097	20.6011	20.6258	28.4346	28.1419	25.9509	25.146	28.9079	33.5526	29.9517	24.9258	8.11037	7.80418	9.79874	51.4854	48.7151	47.2361	39.4877	59.509	83.8464	15.2279	15.21	23.7533	7.96785	9.30993	8.20697
Phatr3_EG01982	0	0	0	0	0	0	0	0	0	0	0.0229309	0	0	0	0	0	0	0	0.0296706	0.114925	0.146609	0	0	0	0	0	0	0	0	0
Phatr3_EG01983	32.7212	26.7383	38.2562	33.0465	29.8095	34.6503	31.4473	29.0728	28.983	27.425	30.1464	35.1598	31.3704	31.5179	38.0399	53.056	57.4959	49.2223	31.2819	29.4267	30.7079	42.439	39.808	38.2295	50.4075	47.7537	42.5629	44.7147	46.2471	46.5266
Phatr3_EG01984	602.77	587.71	667.593	734.986	687.34	676.355	685.547	611.447	662.566	637.104	713.589	691.03	722.053	706.314	720.338	397.511	312.964	463.355	674.543	660.006	686.567	701.649	617.751	718.174	450.021	474.918	468.549	456.209	458.78	578.175
Phatr3_EG01985	109.375	161.194	75.872	106.551	92.5109	102.151	112.653	134.03	157.493	119.939	140.146	107.253	101.947	106.776	102.53	17.5539	29.2056	31.2321	56.6079	68.3787	70.4416	108.563	139.487	107.825	7.27357	6.16063	7.36169	7.02069	6.12865	9.34087
Phatr3_EG01986	4.6255	3.16559	4.41589	3.96853	4.94994	5.10664	6.39028	5.09892	4.95893	4.13449	4.50149	3.48658	2.51769	3.08893	3.80484	3.90304	2.69156	5.26416	3.31711	2.858	3.84599	5.124	4.39742	4.52263	3.30122	4.14655	3.36458	4.75516	6.39336	4.01221
Phatr3_EG01987	11.6622	16.1179	13.7343	8.25122	11.5248	14.8383	13.3595	12.0756	13.8367	12.8326	14.3478	15.6888	12.4788	14.0582	15.6557	6.67548	7.53606	7.17264	10.682	10.664	9.12185	18.2414	20.2269	20.2342	9.24103	10.6168	11.7105	8.38623	8.9459	10.6462
Phatr3_EG01988	36.3008	53.4119	30.3838	43.1871	33.7139	39.5309	45.9865	53.7669	54.7475	47.8713	53.8084	35.5419	36.3801	46.2768	39.8341	6.46827	11.7896	11.7235	21.4174	23.1014	23.5764	33.4203	46.1968	32.6089	3.48137	2.32027	2.08631	1.38614	1.93053	1.77818
Phatr3_EG01989	14.7403	24.8723	23.5596	17.9815	20.4738	25.7965	22.8929	14.8701	14.9514	12.9263	16.7406	26.0207	20.4535	20.7378	24.0829	27.8548	34.654	24.1133	26.2653	22.0112	29.5136	46.6135	42.3577	42.5399	78.0419	84.8349	73.4286	16.0063	20.154	17.5933
Phatr3_EG01990	1.84748	1.34175	1.31922	2.37763	1.31278	1.56594	1.3957	2.73861	0.886205	0.87517	1.26582	1.21647	0.92775	1.15671	0.97784	8.04139	8.00259	7.39514	6.4006	5.09192	5.55866	5.19367	6.07074	6.50185	8.81917	5.65566	4.9678	5.58188	8.54834	6.99605
Phatr3_EG01991	305.568	254.928	278.496	234.711	282.075	297.345	315.251	333.078	238.505	234.504	241.87	244.926	239.56	246.399	274.023	472.111	646.208	450.217	398.45	347.167	435.707	512.402	616.778	477.479	440.295	460.215	443.955	343.88	370.277	316.934
Phatr3_EG01992	15.3659	15.6281	14.6856	18.9252	15.0305	13.1343	15.3968	9.36997	12.7596	12.9105	13.4227	17.7988	23.9464	17.006	14.3266	19.5151	22.8783	18.3992	44.5133	41.9164	41.3042	101.15	98.0782	85.3857	115.364	117.158	101.347	15.6144	17.3014	14.4717
Phatr3_EG01993	0.254068	0.0934896	0	0.435965	0	0	0.090045	0.207412	0	0.560017	0.261117	0	0.526983	0.30736	0.986141	0.201548	1.40067	1.27188	2.02717	1.09055	0.779078	1.23802	1.47556	2.21407	1.79173	2.91905	2.29066	0.528439	1.7437	3.23841
Phatr3_EG01994	3.01551	2.24963	1.76138	6.20222	2.44327	1.86544	2.89876	4.11416	2.81961	3.94557	4.16052	2.15095	4.90094	4.16441	1.98231	4.32553	4.58716	5.56747	2.89309	2.34048	3.65528	8.67077	9.8362	11.3809	8.64227	8.66147	9.62115	2.13075	2.48403	2.3278
Phatr3_EG01995	56.5263	40.1286	43.3299	51.7726	38.3274	37.9014	31.4354	47.333	33.6944	44.6032	32.3785	35.2756	41.6203	49.6931	35.4018	58.2505	57.6876	52.0733	35.9329	51.0226	49.6829	38.2876	38.8458	26.3172	55.1163	66.0407	59.1298	51.7154	54.2923	57.6739
Phatr3_EG01996	22.3028	20.9407	22.399	17.4347	19.2284	25.9135	24.3381	24.0486	17.9082	19.0436	17.8999	17.8322	17.842	18.5789	15.5758	29.3308	29.9911	27.802	27.5534	25.9297	23.7793	17.9157	18.85	14.0533	12.5044	11.5239	11.3033	24.7116	23.7636	24.4675
Phatr3_EG01997	30.9378	23.91	23.9412	32.3046	22.2033	19.6287	20.0468	26.1412	24.4916	31.5206	25.3612	27.0715	33.4251	31.1208	21.2933	26.8686	27.2607	27.2965	24.357	24.1331	24.4617	24.3556	24.9649	26.5077	25.7905	28.38	27.8422	27.065	27.6523	32.5149
Phatr3_EG01998	0.814771	0.249843	0.30706	1.74762	0.349213	0	0.144383	0.0554291	0.473986	0.399092	0.558249	0	1.01399	0.821394	0	1.18496	1.33685	0.888966	2.10678	1.98179	0.535376	3.46119	2.64201	3.32257	3.35177	1.99898	1.27533	0.734348	0.843218	1.73088
Phatr3_EG01999	39.1076	28.1485	32.881	49.2642	29.7831	28.1291	30.718	38.0087	33.0207	42.6911	35.4415	35.6883	44.0194	42.671	32.5347	32.5357	32.5127	30.0778	30.8022	29.8039	25.4531	29.9614	29.9872	31.0032	37.7023	32.9121	33.2054	33.385	29.5019	29.1175
Phatr3_EG02000	1.44663	0.443598	0.155768	2.27547	0.103338	0.0800595	1.45267	0.39366	0	0.0885741	0.412991	0.081523	0.600115	0.680583	0.255226	1.53012	1.04438	1.20699	2.13749	2.06982	4.43597	5.96463	3.29065	4.68708	5.00648	1.99102	3.5324	0.100296	0.945564	0.646987
Phatr3_EG02001	14.4819	21.1754	24.6214	17.4931	19.5193	18.6022	17.7614	16.4115	18.2536	20.3006	23.9574	28.0912	14.3866	15.368	22.1209	10.808	7.35352	11.08	10.3892	9.56956	10.9349	14.5705	12.0074	16.7332	12.99	11.7674	12.9565	13.713	18.9316	16.5543
Phatr3_EG02002	53.3943	87.5706	154.206	88.0848	91.6791	109.115	91.533	78.9873	104.265	94.9582	107.522	135.298	83.2898	84.7693	116.545	43.5399	33.3807	52.0241	53.0818	45.4416	59.7753	78.4894	51.216	68.5855	70.5026	61.786	72.389	49.9269	61.4164	44.3154
Phatr3_EG02003	1.59839	0.767164	0.673468	1.25212	0.77443	0.738431	0.591119	0.737533	1.2398	1.02121	1.52369	0.375965	0.807214	0.616528	0.441391	0.385905	0.27366	0.21409	0.49288	0	0.243544	0.573072	0.242165	0.512441	0	0.199612	0	0	0.54509	0
Phatr3_EG02004	36.9286	35.6257	14.7852	30.823	18.8531	16.9746	20.8038	28.0241	23.745	26.0135	22.8584	20.551	28.4809	26.6369	20.188	19.8934	21.2715	19.1705	32.7056	27.9705	30.4008	29.5219	36.5291	32.3506	19.9119	18.2475	19.0087	14.8671	17.7511	18.0444
Phatr3_EG02005	0.891636	2.02326	0.816068	1.46624	0.573236	0.444104	1.58004	1.03119	1.44084	0.600521	0.560005	0.100494	1.54118	0.958809	0.5768	7.66262	5.38371	7.61097	4.28171	3.69963	5.14275	0.111403	0.474684	0.298851	5.00708	5.92244	3.79615	3.83268	8.4506	5.53296
Phatr3_EG02006	46.8251	51.7702	28.1466	57.3181	35.7919	36.9292	46.2301	62.6419	59.1668	59.1922	56.8175	38.1076	51.8202	46.3617	37.3621	30.7178	29.7997	34.7002	26.6673	18.8949	23.036	17.7374	18.5225	15.3545	1.69083	1.65021	1.24025	8.53638	9.196	7.63607
Phatr3_EG02007	52.252	64.5379	49.9451	39.5924	66.6082	57.4483	58.5631	42.0093	33.0879	30.5848	38.0827	45.3082	48.7463	40.0311	39.5046	20.1277	14.0503	25.5256	93.8416	101.081	85.4446	10.1048	8.97961	15.467	54.0525	57.2778	66.185	31.7957	33.7907	21.6491
Phatr3_EG02008	1.64624	1.069	2.002	3.07409	4.98057	1.15758	1.71602	1.50204	2.62894	1.92104	0.597144	1.24423	2.24961	1.0153	1.84516	15.2103	13.4991	14.0211	11.0747	11.4722	11.199	0.217785	0.224962	0.0649143	17.0728	11.1259	15.4244	13.3738	18.9255	11.9533
Phatr3_EG02009	19.4749	26.9666	18.3064	13.3038	19.384	22.3729	18.8419	17.7823	18.9718	16.9536	19.9836	17.3517	15.3154	21.5873	24.5562	10.5435	6.54219	12.0133	17.3471	20.205	19.2457	19.097	17.5822	21.5313	25.1682	23.661	28.2932	11.9023	13.5137	12.8791
Phatr3_EG02010	34.1694	41.1491	18.7197	34.9524	18.29	19.4793	24.6172	30.4721	33.1	33.0748	27.2495	25.2075	33.6306	30.1041	27.2762	21.4505	19.6917	21.4528	37.1094	32.3498	31.9887	34.3192	44.8058	40.7925	19.6318	22.708	19.1682	20.251	20.6367	24.87
Phatr3_EG02011	11.8983	14.3671	13.0108	8.8857	10.1632	13.8582	12.5066	12.1388	12.7292	12.5107	14.144	14.8033	11.6739	13.9136	13.1934	11.5176	11.5119	10.0379	8.64733	8.66229	8.85265	10.2539	10.2635	11.1982	9.50984	10.2043	8.97106	11.0649	12.4213	12.2597
Phatr3_EG02012	26.5215	20.6611	26.8666	24.694	24.0508	27.1701	30.3941	27.5535	30.5428	29.0074	27.8425	27.3634	28.79	28.4871	31.2591	22.4079	17.0144	21.5023	23.8641	24.3529	22.6766	29.0792	26.4466	29.3802	31.2467	28.8084	27.7957	23.9886	24.4633	18.6024
Phatr3_EG02013	112.554	134.555	150.304	123.656	156.408	126.226	125.851	123.842	107.615	133.592	127.715	99.1714	105.391	115.967	94.7753	110.915	95.9074	136.197	178.62	133.263	189.909	50.0863	41.6763	43.9072	55.57	52.2786	65.5986	123.296	140.934	176.192
Phatr3_EG02014	21.2713	22.8152	18.5895	17.1403	17.0018	21.3231	20.314	18.7261	18.6954	17.4344	18.5329	22.3155	20.8558	21.1428	19.8799	16.8285	15.4621	18.2419	14.997	15.3119	14.0149	20.7623	20.1166	21.9184	19.652	21.7454	21.2405	18.522	18.8449	19.7079
Phatr3_EG02015	92.1506	82.9458	98.8426	90.3135	108.462	85.4411	86.5891	113.035	84.3064	103.469	96.0021	70.1456	67.829	83.8479	73.4523	83.6918	70.5277	115.282	122.438	91.8874	131.66	30.378	25.3184	29.3023	41.1948	34.1885	39.1444	102.025	101.777	78.3048
Phatr3_EG02016	21.8612	16.22	17.6256	13.0322	17.0034	20.0563	26.3892	25.141	19.4056	22.2331	17.7129	14.8238	16.5067	17.2468	16.4786	27.5489	27.9133	34.1321	12.3044	13.091	17.0133	34.7862	43.4513	30.9461	39.1139	36.4434	33.7001	20.3682	24.6458	26.2943
Phatr3_EG02017	22.5709	16.1366	21.7984	20.4567	21.005	29.7374	28.4957	26.1957	21.8264	22.7265	21.7366	19.5206	20.4537	21.7882	19.345	30.7506	29.6831	35.0591	17.5783	14.9365	22.0475	30.7317	36.1588	31.3126	34.6468	32.0237	32.3271	24.3043	27.886	30.7823
Phatr3_EG02018	0	0.0245608	0.0215611	0	0	0.0221634	0.0473118	0	0	0	0.137197	0	0.0276889	0	0.0471038	0.238271	0.0262838	0	0	0.02865	0.058478	0.0250186	0.058147	0	0.156903	0.191717	0.300891	0	0.0872554	0.111943
Phatr3_EG02019	0.176331	0	0	0	0	0	0	0	0	0	0	0	0	0	0	0	0	0	0	0.151375	0	0.132188	0	0	0	0	0	0	0.115255	0
Phatr3_EG02020	0.244431	0.0599623	0.105278	0.349524	0.488898	0	0.173259	0.13303	0.126396	0.239455	0.558249	0.110197	0.405595	0.262846	0.114998	0.0646343	0	0	0.0722325	0	0	0.244319	0.141959	0	0	0.0585068	0	0.0677859	0	0.109318
Phatr3_EG02021	0	0	0.0650509	0	0	0	0.0237903	0.0273996	0	0.147959	0.0689882	0	0	0.216549	0.189486	0.1065	0.0792993	0.258489	0.0595097	0.115251	0	0.150964	0.0584774	0	0.184093	0	0.0252167	0.0279232	0	0.112579
Phatr3_EG02022	0.517409	0.285587	0.111425	0.22196	0.702249	0.0572689	0.122251	0.211197	0.200666	1.07711	0.709017	0.262421	1.25207	0.104323	0.486854	0.376247	0.577283	0.265659	0.573378	0.22209	0.151104	0.258586	0.450745	0.317938	0.54057	0.526348	0.259162	0.143488	0.225463	0.347106
Phatr3_EG02023	0	0	0	0.0475878	0	0	0	0.0452801	0	0	0	0	0	0	0.0391426	0	0	0	0	0	0	0	0	0	0	0	0	0	0	0
Phatr3_EG02025	0	0	0	0	0	0	0	0	0	0	0	0	0	0	0	0	0	0	0	0	0	0	0	0	0	0	0	0	0	0
Phatr3_EG02026	17.4476	27.7419	28.118	17.7591	25.1661	38.032	32.082	24.519	30.1879	25.7096	32.2241	31.1733	23.2895	26.6114	36.53	12.3598	8.67063	15.7184	23.1734	22.2187	24.8189	23.5532	19.0323	25.3771	15.639	19.1861	22.9284	17.8903	18.411	14.1235
Phatr3_EG02027	25.9659	32.9648	21.5782	21.8443	24.0994	26.1528	24.3762	27.8337	36.1159	32.1061	27.3428	31.188	26.4179	30.8434	34.4493	22.2689	28.809	21.4252	15.8319	18.621	15.9041	27.7695	36.7406	27.5419	23.2669	22.3353	23.148	20.7267	20.3032	16.8684
Phatr3_EG02028	1.87527	1.21698	1.85034	1.31639	1.28599	1.44916	2.45304	1.64224	1.73225	1.45297	2.1025	2.34029	2.24892	2.50235	2.44226	2.35314	2.14821	3.17737	1.90431	1.02445	1.58321	6.36446	5.3564	8.47951	8.21532	8.14073	9.84974	2.2835	2.94175	2.28733
Phatr3_EG02029	5.61139	9.32207	8.39679	5.9118	7.35664	8.63133	7.66253	5.42302	7.39286	8.39732	8.33962	9.20763	7.18881	9.6169	9.63797	4.68053	2.98956	5.84698	7.13285	8.28842	5.42232	9.99071	5.55937	8.10393	5.88413	7.02184	8.21496	6.69376	6.90405	5.50824
Phatr3_EG02030	3.13437	3.10519	3.50478	3.10292	3.61685	3.44256	2.90533	3.83818	2.33769	2.3915	2.89093	3.9131	3.70071	2.33343	5.61497	21.7086	18.2291	21.4472	15.9243	14.3852	11.4068	5.0609	3.01059	3.87896	5.85664	3.54922	3.98527	22.9677	17.0201	20.0566
Phatr3_EG02031	3.48615	2.2449	2.06457	1.32934	2.69781	2.99042	2.57403	2.72738	2.47872	2.45466	2.65397	2.25926	3.05305	2.30394	2.6994	16.401	15.7489	14.5059	12.4053	8.23006	10.0537	3.73863	3.20571	3.76503	5.42537	4.24175	5.09295	18.6911	19.4318	11.0114
Phatr3_EG02032	24.954	15.2656	36.9289	19.9044	37.8014	47.1527	46.4035	31.7987	14.2749	14.5244	16.8037	22.6494	12.4545	16.8237	26.0027	55.7988	46.1538	59.9081	55.4795	54.4259	65.9296	22.9452	16.9835	16.78	23.6167	19.5988	26.2773	66.2076	76.6349	83.2056
Phatr3_EG02033	4.13173	1.99547	2.54421	2.27095	3.26504	4.24447	3.249	4.53246	3.10465	1.37556	1.94625	3.056	2.35674	1.56199	3.41696	17.1564	16.9819	15.2642	14.9951	13.1903	11.7646	5.37202	3.29945	4.89021	6.32327	6.76825	4.26838	16.8113	17.0477	15.3748
Phatr3_EG02034	89.496	68.5204	64.3026	101.055	61.6632	50.809	56.2466	78.4373	67.7042	86.3686	62.6783	72.426	94.1646	90.8528	64.3676	64.4642	76.0495	57.8113	68.2407	58.3421	59.5735	65.8229	80.8284	67.8881	79.1439	72.67	66.8078	57.463	57.1197	53.1406
Phatr3_EG02035	22.6617	24.898	42.7774	27.4138	44.0071	33.3805	30.1851	23.6733	20.1186	16.8476	20.0158	34.3175	24.2374	22.4345	25.3532	60.3641	44.9151	60.2177	46.4176	60.7604	61.8213	22.7453	16.093	15.9111	72.8379	61.621	66.2494	54.372	56.6873	43.6988
Phatr3_EG02036	6.76052	3.94086	6.96235	4.02002	4.64759	6.40113	6.12051	4.75403	4.56889	5.06553	4.90722	7.5366	5.33134	5.7223	6.28256	8.28345	5.85152	9.17616	3.64948	3.07423	4.13438	7.52683	7.94983	11.1053	14.3186	12.7373	17.0988	9.88465	12.2066	6.73563
Phatr3_EG02037	205.159	217.098	193.244	242.926	235.872	184.437	185.55	175.024	200.92	173.767	217.623	192.31	261.782	217.713	197.064	150.205	186.498	137.252	241.338	221.084	262.075	299.565	267.883	281.204	152.643	146.502	141.931	95.3625	101.707	106.519
Phatr3_EG02038	35.9362	43.1578	38.9711	29.1098	41.6088	51.1181	49.4287	42.5547	41.2751	33.633	44.1483	41.6598	32.5182	40.8198	41.2224	29.8911	30.2459	35.7363	31.1586	30.8783	31.6285	49.0689	52.3488	52.569	45.7448	44.5442	49.4006	31.2939	30.3937	38.6345
Phatr3_EG02039	1.59398	1.10407	3.21055	0.643568	2.17011	2.55301	2.39262	2.67907	0.36364	0.7578	0.963645	1.07791	0.0777927	0.983065	2.24977	2.3058	0.590759	2.31081	1.57937	2.41479	2.13584	1.89784	0.816827	1.63419	2.49799	2.69317	4.29725	1.17011	3.43205	1.69834
Phatr3_EG02040	23.052	22.7259	20.3537	17.965	21.16	27.3966	28.6288	22.9747	21.5683	19.2307	24.2838	24.0977	21.1976	26.9965	23.0125	23.5442	22.2399	21.9703	14.9868	18.6351	15.1893	21.4574	21.1419	22.4709	9.03148	12.3459	13.0619	29.6867	27.1215	38.3715
Phatr3_EG02041	36.5494	47.9446	39.0242	34.5367	33.9444	37.0389	36.6191	36.5686	40.8426	38.9533	43.8162	42.6959	43.1245	45.2542	43.0897	71.4457	79.2035	68.0759	30.4599	29.5149	35.386	55.1038	58.984	44.6099	79.5983	86.1488	82.7039	66.3032	63.8882	63.9654
Phatr3_EG02042	157.311	194.832	175.715	128.573	172.851	202.22	193.987	143.425	182.815	154.876	186.814	203.454	161.432	175.4	206.193	107.795	78.871	132.243	155.942	170.416	165.164	183.385	155.794	188.763	140.584	161.855	179.307	149.795	174.868	207.173
Phatr3_EG02043	8.68891	11.222	13.2905	8.30932	9.80333	12.567	13.9489	9.05589	14.4382	10.3709	10.7301	14.167	11.0841	8.47564	15.1963	9.34473	9.25035	19.097	10.9304	10.9676	11.3135	14.4692	11.3292	12.8693	18.972	20.9621	22.4746	17.6007	19.8216	16.4732
Phatr3_EG02044	19.902	18.2305	18.2198	13.1516	18.3668	21.2034	22.9315	18.1831	17.7363	13.9071	16.5664	18.6416	15.5987	17.5537	21.5457	16.9972	16.7413	20.4805	12.3507	14.3589	14.4686	22.9509	20.7562	22.2258	12.8407	10.2775	13.9985	20.2216	23.9136	24.8562
[truncated: 10,195 more rows]

## Sheet: Table 10
Table 10| Expression levels of mRNA in TPM
[truncated: 7,727 more rows]

## Sheet: Table 11
Table 11| Raw data of read counts of mRNAs
[truncated: 12,179 more rows]

## Sheet: Table 12
Table 12| Raw data of read counts of miRNAs
[truncated: 7,727 more rows]
