# Supplementary material for: An undiscovered circadian clock to regulate phytoplankton photosynthesis
Source: PNAS Nexus. 2024 Nov 6;3(11):pgae497. doi: 10.1093/pnasnexus/pgae497 (PMC11563040; doi:10.1093/pnasnexus/pgae497)
Supplement: pgae497_Supplementary_Data [file pgae497_supplementary_data.zip › PNASNEXUS-PNASNEXUS-2024-00646RR-s05.xlsx]

## Sheet: Table 13
Table 13| Detection of genes with rhythmic expression under continuous light (CL)
CycID	BH.Q	ADJ.P	PER	LAG	AMP	ampPer	Max	Min	FC	log2FC	ZT1 mean	ZT7 mean	ZT13 mean	ZT19 mean	ZT25 mean
Phatr3_EG00065	0.350458	0.031368	24	1	189.853	0.185547	1023.21	691.691	1.47928	0.564897	1023.21	776.03	691.691	986.867	888.5
Phatr3_EG00252	0.202081	0.00678693	24	1	19.4301	0.194962	99.6611	58.6497	1.69926	0.764906	99.6611	70.6014	58.6497	87.4355	74.1379
Phatr3_EG00539	0.078151	0.00032087	24	1	13.2272	0.137256	96.3691	57.8382	1.66618	0.736547	96.3691	64.8097	57.8382	70.9312	75.9294
Phatr3_EG00709	0.350458	0.031368	24	1	2.18397	0.32173	6.78821	1.82847	3.71252	1.8924	6.78821	1.82847	1.87987	3.43645	2.96207
Phatr3_EG00720	0.264213	0.0151871	24	1	2.0251	0.130697	15.4946	11.313	1.36963	0.453785	15.4946	13.2531	11.313	15.062	15.4264
Phatr3_EG01447	0.350458	0.031368	24	1	6.23558	0.285192	21.8645	9.96036	2.19516	1.13432	21.8645	9.96036	10.1396	17.7679	19.3638
Phatr3_EG01499	0.235353	0.0102622	24	1	2.72013	0.147232	18.4751	12.9516	1.42647	0.512453	18.4751	13.5875	12.9516	15.6676	14.3895
Phatr3_EG01688	0.350458	0.031368	24	1	123.637	0.184704	669.38	467.422	1.43207	0.5181	627.872	471.101	467.422	660.067	669.38
Phatr3_EG01928	0.0576107	0.000170306	24	1	6.48408	0.156567	41.414	27.318	1.51599	0.600264	41.414	31.7693	27.318	35.9374	34.3174
Phatr3_EG01937	0.264213	0.0151871	24	1	1.74852	0.168511	10.3763	5.75209	1.80391	0.851129	10.3763	8.00012	5.75209	7.96724	7.74347
Phatr3_EG01955	0.388124	0.0438862	24	1	204.13	0.181266	1126.13	706.489	1.59398	0.672637	1060.71	775.799	706.489	974.798	1126.13
Phatr3_EG02387	0.235353	0.0102622	24	1	6.10678	0.0875635	69.7412	47.7136	1.46166	0.547609	58.1474	52.7082	47.7136	58.0583	69.7412
Phatr3_EG02444	0.350458	0.031368	24	1	4.08375	0.168913	24.1766	16.9628	1.42527	0.511235	24.1766	16.9628	17.9419	21.8627	19.5005
Phatr3_J12416	0.106676	0.00100737	24	1	1.82264	0.158761	11.4804	6.90371	1.66293	0.733723	11.45	7.95626	6.90371	8.71324	11.4804
Phatr3_J13233	0.135718	0.00169397	24	1	16.7455	0.15794	106.024	67.6772	1.56662	0.647651	106.024	68.319	67.6772	89.9225	98.1808
Phatr3_J14908	0.135718	0.00169397	24	1	8.72155	0.216098	40.3592	22.7198	1.77638	0.828944	40.3592	22.7198	22.7266	31.3716	31.4962
Phatr3_J15081	0.301118	0.0220312	24	1	9.46426	0.134309	70.4662	43.45	1.62178	0.697578	70.4662	56.4793	43.45	55.4054	51.1146
Phatr3_J15371	0.158738	0.00276338	24	1	7.45182	0.098076	75.98	44.2287	1.71789	0.780636	75.98	54.299	44.2287	49.6903	60.5427
Phatr3_J15595	0.202081	0.00678693	24	1	2.33809	0.196961	11.8708	6.40438	1.85355	0.890289	11.8708	7.81729	6.40438	9.22278	8.66575
Phatr3_J15730	0.350458	0.031368	24	1	4.36004	0.0881163	49.4805	36.0195	1.37371	0.458081	49.4805	45.0014	36.0195	44.125	44.1595
Phatr3_J16430	0.106676	0.00100737	24	1	141.728	0.165425	856.752	506.91	1.69015	0.757149	856.752	581.292	506.91	648.12	724.912
Phatr3_J1875	0.301118	0.0220312	24	1	4.77657	0.0755732	63.2045	46.3714	1.36301	0.446792	63.2045	56.9395	46.3714	53.8617	56.4815
Phatr3_J22187	0.264213	0.0151871	24	1	43.7188	0.198471	220.278	101.281	2.17491	1.12096	220.278	147.678	101.281	160.95	140.792
Phatr3_J26742	0.176846	0.00438557	24	1	10.8574	0.116834	92.9299	68.0207	1.3662	0.450168	92.9299	82.3351	68.0207	88.4791	92.8434
Phatr3_J27429	0.176846	0.00438557	24	1	2.78476	0.124859	22.3031	15.1545	1.47171	0.557498	22.3031	15.1545	16.6145	18.7629	19.3866
Phatr3_J30113	0.264213	0.0151871	24	1	21.0118	0.134813	155.859	90.7534	1.71739	0.780216	155.859	109.574	90.7534	111.777	102.808
Phatr3_J30807	0.301118	0.0220312	24	1	5.53045	0.0873703	63.299	42.709	1.4821	0.567645	63.299	56.3348	42.709	50.9602	50.7756
Phatr3_J31234	0.388124	0.0438862	24	1	1.58375	0.234157	6.76365	3.86551	1.74974	0.807142	6.76365	3.94028	3.86551	5.52629	4.28687
Phatr3_J31925	0.388124	0.0438862	24	1	1.93035	0.317495	6.07995	2.49042	2.44133	1.28767	6.07995	2.70025	2.49042	4.56103	2.93352
Phatr3_J32261	0.301118	0.0220312	24	1	1.22548	0.092322	13.274	9.38936	1.41372	0.499499	13.274	11.4737	9.38936	11.1939	11.3677
Phatr3_J32875	0.158738	0.00276338	24	1	1.3239	0.242665	5.45565	1.46596	3.72156	1.89591	5.45565	2.34353	1.46596	3.10574	2.20961
Phatr3_J3388	0.264213	0.0151871	24	1	9.64778	0.101604	94.9548	72.34	1.31262	0.392448	94.9548	79.7754	72.34	90.5923	88.7382
Phatr3_J34815	0.301118	0.0220312	24	1	1.88905	0.144061	13.1129	6.85054	1.91414	0.936699	13.1129	8.24949	6.85054	8.48183	8.31534
Phatr3_J35030	0.135718	0.00169397	24	1	3.20918	0.106446	30.1486	18.3817	1.64014	0.713821	30.1486	18.5874	18.3817	20.7765	20.5811
Phatr3_J35579	0.235353	0.0102622	24	1	2.82351	0.127815	22.0907	11.4099	1.9361	0.953152	22.0907	16.3008	11.4099	13.8747	15.4688
Phatr3_J36221	0.264213	0.0151871	24	1	6.0725	0.192699	31.5129	15.5801	2.02264	1.01624	31.5129	20.0903	15.5801	21.6117	24.744
Phatr3_J36843	0.388124	0.0438862	24	1	39.9025	0.0988173	403.801	263.314	1.53354	0.616862	403.801	290.249	263.314	274.502	290.86
Phatr3_J37367	0.301118	0.0220312	24	1	7.72607	0.128295	60.2209	35.5173	1.69554	0.761743	60.2209	35.5173	37.6074	40.9899	43.4521
Phatr3_J37590	0.176846	0.00438557	24	1	5.05906	0.173724	29.1213	17.5013	1.66396	0.734617	29.1213	21.1107	17.5013	24.2961	22.0331
Phatr3_J38760	0.135718	0.00169397	24	1	12.2591	0.197183	62.1711	31.1292	1.9972	0.997978	62.1711	40.9907	31.1292	45.6206	48.5979
Phatr3_J39151	0.106676	0.00100737	24	1	2.69619	0.141116	19.1062	12.5029	1.52815	0.611783	17.8572	14.0494	12.5029	16.5436	19.1062
Phatr3_J42507	0.10375	0.000579325	24	1	6.36211	0.107606	59.1239	44.1613	1.33882	0.420959	59.1239	52.1676	44.1613	56.8687	55.4403
Phatr3_J42608	0.0576107	0.000170306	24	1	4.17319	0.170344	24.4986	13.4389	1.82296	0.866279	23.4675	17.4511	13.4389	19.7802	24.4986
Phatr3_J42850	0.0576107	0.000170306	24	1	56.8769	0.140857	403.793	257.165	1.57017	0.650919	403.793	318.882	257.165	324.564	351.91
Phatr3_J43315	0.0576107	0.000170306	24	1	8.11761	0.0991045	81.9097	62.9758	1.30065	0.379236	81.9097	66.0856	62.9758	69.6028	73.4521
Phatr3_J43363	0.10375	0.000579325	24	1	49.0912	0.171962	285.477	155.431	1.83668	0.877098	285.477	192.418	155.431	203.029	237.032
Phatr3_J43797	0.264213	0.0151871	24	1	56.7798	0.151828	373.974	237.356	1.57559	0.655889	373.974	286.157	237.356	310.179	275.815
Phatr3_J44015	0.202081	0.00678693	24	1	41.6198	0.155465	267.711	161.245	1.66028	0.731423	267.711	179.68	161.245	205.372	177.029
Phatr3_J44400	0.235353	0.0102622	24	1	4.21418	0.218299	19.3046	9.76281	1.97736	0.983578	19.3046	13.4565	9.76281	15.948	12.75
Phatr3_J44401	0.350458	0.031368	24	1	4.57806	0.152417	30.0364	15.5359	1.93336	0.951107	30.0364	19.4551	15.5359	19.6722	17.562
Phatr3_J44920	0.301118	0.0220312	24	1	1.03256	0.117311	8.80189	6.63336	1.32691	0.408073	8.80189	7.84856	6.63336	8.18836	8.62151
Phatr3_J45662	0.176846	0.00438557	24	1	5.81197	0.168911	34.4084	19.683	1.74813	0.805812	34.4084	24.9971	19.683	25.9075	30.5723
Phatr3_J45789	0.388124	0.0438862	24	1	1.96348	0.131076	14.9797	10.2544	1.4608	0.546761	14.9797	12.4662	10.2544	13.3902	12.6553
Phatr3_J46243	0.176846	0.00438557	24	1	60.9114	0.279628	217.83	107.064	2.03458	1.02473	217.83	137.042	107.064	203.655	148.933
Phatr3_J46282	0.350458	0.031368	24	1	8.44303	0.235035	35.9224	23.1332	1.55285	0.634922	35.9224	23.1332	23.3426	32.9427	33.7165
Phatr3_J46465	0.388124	0.0438862	24	1	2.68262	0.142676	18.8022	13.477	1.39513	0.480403	16.4409	13.5057	13.477	17.1142	18.8022
Phatr3_J46493	0.264213	0.0151871	24	1	2.99168	0.141606	21.1268	13.7631	1.53503	0.618267	21.1268	18.4725	13.7631	18.5829	17.5673
Phatr3_J46937	0.388124	0.0438862	24	1	68.5788	0.0709599	966.445	667.515	1.44782	0.533887	966.445	730.585	667.515	708.073	759.114
Phatr3_J47008	0.301118	0.0220312	24	1	8.58921	0.200317	42.878	28.8168	1.48795	0.573328	41.684	31.7416	28.8168	42.878	34.9518
Phatr3_J47672	0.176846	0.00438557	24	1	10.1253	0.228022	44.4052	27.0678	1.64052	0.71415	44.4052	31.9213	27.0678	42.8469	34.9991
Phatr3_J47758	0.106676	0.00100737	24	1	6.78685	0.146447	46.3436	30.797	1.50481	0.589581	46.3436	32.6702	30.797	39.8075	38.3221
Phatr3_J48021	0.388124	0.0438862	24	1	2.88891	0.15391	18.7702	8.5681	2.19071	1.1314	18.7702	12.1912	8.5681	11.7015	10.6251
Phatr3_J48314	0.158738	0.00276338	24	1	22.5141	0.1812	124.25	73.5282	1.68982	0.756873	124.25	89.6885	73.5282	106.58	103.809
Phatr3_J48461	0.235353	0.0102622	24	1	2.56536	0.108618	23.6181	14.5107	1.62764	0.702778	19.5597	15.1849	14.5107	17.9789	23.6181
Phatr3_J48482	0.301118	0.0220312	24	1	13.5138	0.144318	93.639	65.1538	1.4372	0.523261	93.639	71.2822	65.1538	83.8698	70.6087
Phatr3_J48554	0.000579325	4.75715e-08	24	1	75.5411	0.271817	277.911	113.475	2.44909	1.29225	277.911	142.313	113.475	193.482	230.609
Phatr3_J49062	0.176846	0.00438557	24	1	4.49232	0.1357	33.1047	17.345	1.9086	0.932518	26.6369	17.6918	17.345	21.3276	33.1047
Phatr3_J49151	0.264213	0.0151871	24	1	675.468	0.376966	1791.85	395.961	4.52532	2.17802	1791.85	702.632	395.961	1220.49	554.295
Phatr3_J49170	0.264213	0.0151871	24	1	3.54155	0.134654	26.3012	17.3771	1.51355	0.597936	26.3012	20.0709	17.3771	20.9577	23.1994
Phatr3_J49462	0.350458	0.031368	24	1	4.80373	0.101194	47.4704	31.843	1.49077	0.576054	47.4704	38.7651	31.843	37.9288	35.573
Phatr3_J49510	0.235353	0.0102622	24	1	33.7557	0.120039	281.207	185.105	1.51917	0.603283	281.207	229.699	185.105	221.889	226.494
Phatr3_J49557	0.235353	0.0102622	24	1	25.4754	0.134425	189.515	113.166	1.67466	0.743865	174.827	130.723	113.166	155.005	189.515
Phatr3_J49594	0.035794	4.11493e-05	24	1	87.5142	0.169265	517.024	276.409	1.8705	0.903428	517.024	357.165	276.409	367.156	425.203
Phatr3_J49899	0.350458	0.031368	24	1	2.22802	0.0781523	28.5086	19.4967	1.46223	0.548168	28.5086	23.8415	19.4967	22.811	23.6699
Phatr3_J49981	0.235353	0.0102622	24	1	5.33027	0.118671	44.9165	33.1879	1.3534	0.436589	44.9165	33.1879	35.338	38.0076	38.7801
Phatr3_J49990	0.301118	0.0220312	24	1	18.3198	0.167819	109.165	57.5361	1.89732	0.923966	109.165	82.6418	57.5361	83.3641	73.8909
Phatr3_J50347	0.301118	0.0220312	24	1	3.37926	0.13329	25.3526	17.0547	1.48655	0.571964	25.3526	19.4957	17.0547	21.938	19.5619
Phatr3_J50535	0.10375	0.000579325	24	1	6.69822	0.127006	52.7395	36.2515	1.45482	0.540841	52.7395	40.8259	36.2515	43.759	48.5203
Phatr3_J50583	0.388124	0.0438862	24	1	7.15688	0.117165	61.0839	42.092	1.4512	0.537245	61.0839	57.197	42.092	59.3777	55.7008
Phatr3_J52444	0.350458	0.031368	24	1	2.55477	0.191027	13.3739	6.87481	1.94534	0.960024	13.3739	10.4181	6.87481	11.3687	10.4721
Phatr3_J54435	0.0170901	2.80672e-06	24	1	6.0777	0.159742	38.0471	17.5475	2.16824	1.11652	38.0471	20.7772	17.5475	22.9903	26.6187
Phatr3_J55096	0.202081	0.00678693	24	1	22.2162	0.128546	172.826	105.767	1.63403	0.708438	172.826	144.975	105.767	137.028	137.627
Phatr3_J5851	0.176846	0.00438557	24	1	12.3488	0.158674	77.8248	51.0265	1.52518	0.608983	77.8248	54.2214	51.0265	61.4363	57.3001
Phatr3_J9896	0.106676	0.00100737	24	1	35.6955	0.217047	164.46	101.328	1.62305	0.698708	164.46	110.6	101.328	144.413	117.212
Phatr3_Jdraft1387	0.106676	0.00100737	24	1	1.59053	0.109514	14.5236	10.2361	1.41886	0.504737	14.5236	12.6478	10.2361	12.7384	13.745
Phatr3_Jdraft1580	0.10375	0.000579325	24	1	5.35724	0.111103	48.2186	36.0955	1.33586	0.41777	48.2186	41.0475	36.0955	44.5963	43.0012
Phatr3_Jdraft1770	0.202081	0.00678693	24	1	7.45926	0.142278	52.4275	33.3186	1.57352	0.653996	52.4275	37.022	33.3186	39.9054	38.7204
Phatr3_EG00078	0.176846	0.00438557	24	2	1.07507	0.0837586	12.8353	6.06811	2.11521	1.0808	9.39564	6.84848	6.06811	7.17627	12.8353
Phatr3_EG00470	0.202081	0.00678693	24	2	6.45604	0.178671	36.1336	16.5212	2.18711	1.12902	36.1336	26.0985	16.5212	24.3601	29.5021
Phatr3_EG00484	0.301118	0.0220312	24	2	7.05303	0.0927161	76.0713	51.6366	1.4732	0.558958	70.1224	55.8868	51.6366	54.1587	76.0713
Phatr3_EG00609	0.0499323	8.61044e-05	24	2	3.75335	0.0946104	39.6716	30.1573	1.31549	0.395597	39.6716	35.0458	30.1573	32.5106	38.4527
Phatr3_EG00737	0.176846	0.00438557	24	2	27.3113	0.0882172	309.591	236.068	1.31145	0.391163	290.982	283.022	236.068	256.4	309.591
Phatr3_EG01304	0.350458	0.031368	24	2	12.7862	0.206411	61.9454	38.9289	1.59125	0.670157	61.9454	58.5494	38.9289	45.7285	53.4398
Phatr3_EG01932	0.388124	0.0438862	24	2	2.31476	0.0454863	50.8892	33.1112	1.53692	0.620039	41.3581	36.4187	33.1112	36.8394	50.8892
Phatr3_EG01943	0.264213	0.0151871	24	2	7.21776	0.150006	48.1164	33.5745	1.43312	0.519159	48.1164	45.6015	33.5745	40.5589	44.6034
Phatr3_EG02349	0.388124	0.0438862	24	2	20.1485	0.241799	83.3275	46.6039	1.78799	0.838342	83.3275	75.2032	46.6039	55.7248	59.8106
Phatr3_EG02358	0.301118	0.0220312	24	2	3.58281	0.204228	17.5432	7.52505	2.33131	1.22114	17.5432	14.0489	7.52505	12.5638	14.1669
Phatr3_EG02594	0.388124	0.0438862	24	2	249.744	0.104385	2392.53	1598.72	1.49653	0.581618	2392.53	1864.63	1598.72	1657.43	1927.47
Phatr3_EG02645	0.176846	0.00438557	24	2	13.7221	0.132753	103.366	75.9123	1.36165	0.445351	93.9425	100.41	75.9123	82.5075	103.366
Phatr3_J11337	0.350458	0.031368	24	2	9.39744	0.240873	39.0142	17.8616	2.18425	1.12714	39.0142	27.9514	17.8616	23.1742	27.3587
Phatr3_J12420	0.388124	0.0438862	24	2	10.9252	0.180674	60.4694	34.6607	1.74461	0.802906	60.4694	46.9189	34.6607	39.416	48.4465
Phatr3_J14808	0.388124	0.0438862	24	2	7.23437	0.122426	59.0919	39.3509	1.50167	0.586565	59.0919	49.5019	39.3509	48.288	52.8539
Phatr3_J1494	0.350458	0.031368	24	2	12.0785	0.224867	53.7141	25.4254	2.11262	1.07903	53.7141	41.6587	25.4254	31.0679	36.5302
Phatr3_J33435	0.350458	0.031368	24	2	2.2967	0.177049	12.9721	8.59497	1.50927	0.593849	12.9721	12.0581	8.59497	10.3045	11.6902
Phatr3_J3362	0.264213	0.0151871	24	2	16.4158	0.155818	105.352	55.9625	1.88255	0.912689	105.352	73.4058	55.9625	66.2026	69.4902
Phatr3_J38559	0.388124	0.0438862	24	2	1.36201	0.0311216	43.7642	29.2069	1.49842	0.58344	31.6549	35.1036	29.2069	33.6297	43.7642
Phatr3_J42896	0.264213	0.0151871	24	2	1.08175	0.0630138	17.1669	11.6709	1.47092	0.556721	14.4104	12.796	11.6709	12.8133	17.1669
Phatr3_J43171	0.235353	0.0102622	24	2	10.1713	0.14471	70.2873	47.8477	1.46898	0.554813	70.2873	57.7623	47.8477	50.3336	55.8453
Phatr3_J43531	0.202081	0.00678693	24	2	234.875	0.201331	1166.61	622.963	1.87268	0.905104	1166.61	904.797	622.963	767.723	914.159
Phatr3_J44028	0.388124	0.0438862	24	2	3.01325	0.0757082	39.8008	24.7105	1.61069	0.687676	33.0592	28.2956	24.7105	28.3725	39.8008
Phatr3_J44259	0.388124	0.0438862	24	2	230.86	0.160691	1436.67	708.545	2.02763	1.0198	1123.31	1006	985.069	708.545	1436.67
Phatr3_J44871	0.158738	0.00276338	24	2	3.82708	0.12757	29.9998	20.4491	1.46705	0.552918	27.8719	27.58	20.4491	24.215	29.9998
Phatr3_J44925	0.158738	0.00276338	24	2	16.7464	0.0472777	354.213	195.933	1.80783	0.854256	272.72	195.933	198.321	204.556	354.213
Phatr3_J45238	0.202081	0.00678693	24	2	5.6024	0.193381	28.9708	15.2751	1.8966	0.923417	28.9708	18.7562	16.0061	15.2751	25.4732
Phatr3_J45399	0.388124	0.0438862	24	2	11.5903	0.37842	30.628	8.98009	3.41066	1.77005	30.628	23.4332	8.98009	13.133	14.7989
Phatr3_J45428	0.264213	0.0151871	24	2	2.12969	0.0150566	141.445	107.531	1.31539	0.395492	123.366	115.514	107.531	124.537	141.445
Phatr3_J46343	0.158738	0.00276338	24	2	55.221	0.175231	315.133	180.309	1.74773	0.805486	315.133	258.51	180.309	200.02	283.001
Phatr3_J47432	0.350458	0.031368	24	2	4.11522	0.137612	29.9044	22.4419	1.33252	0.414161	28.3173	29.9044	22.4419	23.6684	28.0395
Phatr3_J47934	0.388124	0.0438862	24	2	6.20376	0.293639	21.1271	9.36118	2.25689	1.17433	21.1271	17.9002	9.36118	11.9062	15.3175
Phatr3_J48064	0.0576107	0.000170306	24	2	4.70387	0.104689	44.932	26.864	1.67257	0.742071	40.7911	33.3727	26.864	30.4849	44.932
Phatr3_J48069	0.235353	0.0102622	24	2	17.6308	0.162328	108.612	57.3515	1.89379	0.92128	108.612	80.6562	57.3515	66.4721	90.4558
Phatr3_J48071	0.388124	0.0438862	24	2	6.42646	0.16433	39.1071	25.3836	1.54064	0.623534	38.4313	34.4237	25.3836	30.5178	39.1071
Phatr3_J48875	0.350458	0.031368	24	2	25.3389	0.391916	64.6539	19.6211	3.29512	1.72033	64.6539	55.6293	19.6211	28.5615	32.7656
Phatr3_J49199	0.350458	0.031368	24	2	1.15719	0.0472611	24.4851	12.3681	1.97969	0.985278	18.6983	12.3681	13.2356	14.3647	24.4851
Phatr3_J50296	0.388124	0.0438862	24	2	6.17172	0.230982	26.7195	16.1381	1.65567	0.727418	26.7195	26.6158	16.1381	20.1649	22.9149
Phatr3_J51128	0.301118	0.0220312	24	2	44.7969	0.132598	337.84	226.178	1.49369	0.57888	306.165	303.316	226.178	249.165	337.84
Phatr3_J55070	0.158738	0.00276338	24	2	107.337	0.286245	374.982	118.227	3.1717	1.66526	374.982	241.777	118.227	179.667	261.573
Phatr3_Jdraft1646	0.388124	0.0438862	24	2	8.62777	0.250128	34.4934	15.952	2.16232	1.11258	34.4934	26.8017	15.952	20.9602	22.552
Phatr3_Jdraft1689	0.388124	0.0438862	24	2	55.6379	0.337755	164.729	69.5663	2.36794	1.24363	164.729	142.538	69.5663	81.9376	97.6021
Phatr3_Jdraft1699	0.235353	0.0102622	24	2	22.0587	0.188483	117.033	75.7287	1.54542	0.627999	117.033	110.152	75.7287	88.2631	101.524
Phatr3_EG00325	0.176846	0.00438557	24	3	2.63116	0.103061	25.5302	16.3617	1.56036	0.641879	18.9306	22.3043	16.3617	17.497	25.5302
Phatr3_EG00854	0.388124	0.0438862	24	3	1.72662	0.271869	6.35093	2.6378	2.40767	1.26764	5.13042	6.35093	2.6378	3.8891	4.01652
Phatr3_EG00959	0.388124	0.0438862	24	3	1.05373	0.201206	5.23706	2.413	2.17035	1.11793	3.41944	5.23706	3.04632	2.413	3.63774
Phatr3_EG01084	0.235353	0.0102622	24	3	2.64206	0.133897	19.732	13.0304	1.51431	0.598662	15.4703	19.732	13.0304	14.6228	16.2899
Phatr3_EG01184	0.301118	0.0220312	24	3	1.12603	0.0660727	17.0423	13.0844	1.30249	0.381274	13.3268	17.0423	13.0844	14.2173	15.3777
Phatr3_EG01381	0.176846	0.00438557	24	3	2.66259	0.204122	13.0441	7.78551	1.67544	0.744537	10.32	13.0441	8.16731	7.78551	9.23685
Phatr3_EG01477	0.301118	0.0220312	24	3	12.4733	0.283649	43.9743	20.9595	2.09806	1.06906	37.8478	43.9743	20.9595	24.3409	33.0252
Phatr3_EG01540	0.176846	0.00438557	24	3	5.85909	0.176315	33.2309	22.8841	1.45214	0.538181	29.8773	33.2309	23.7283	22.8841	25.82
Phatr3_EG01814	0.301118	0.0220312	24	3	1.57462	0.0853032	18.4591	13.2373	1.39448	0.479722	15.0655	18.4591	15.1591	13.2373	15.9345
Phatr3_EG01840	0.350458	0.031368	24	3	1.11287	0.110988	10.027	7.04598	1.42308	0.509016	8.06837	10.027	7.66583	7.04598	8.67262
Phatr3_EG01991	0.388124	0.0438862	24	3	31.4786	0.0998608	315.225	238.293	1.32284	0.403643	265.094	315.225	238.293	243.628	304.028
Phatr3_EG02032	0.388124	0.0438862	24	3	14.9288	0.357277	41.785	15.201	2.74883	1.45882	31.5449	41.785	15.201	17.3092	20.3685
Phatr3_EG02321	0.264213	0.0151871	24	3	10.0234	0.150925	66.4131	45.305	1.46591	0.551796	52.0844	66.4131	46.6605	45.305	52.8021
Phatr3_EG02399	0.264213	0.0151871	24	3	69.1335	0.265972	259.928	145.859	1.78206	0.833543	259.928	221.45	145.859	147.84	186.108
Phatr3_EG02454	0.388124	0.0438862	24	3	38.8919	0.107224	362.716	275.245	1.31779	0.398124	338.984	362.716	325.292	275.245	320.204
Phatr3_J10209	0.350458	0.031368	24	3	21.5383	0.106466	202.302	142.454	1.42012	0.506011	164.319	202.302	157.167	142.454	156.032
Phatr3_J10872	0.235353	0.0102622	24	3	9.40245	0.201332	46.7012	32.2739	1.44703	0.53309	45.8914	46.7012	33.689	32.2739	40.9832
Phatr3_J12587	0.202081	0.00678693	24	3	12.863	0.105906	121.456	83.6127	1.4526	0.538639	93.7972	121.456	90.7396	83.6127	92.5617
Phatr3_J12896	0.301118	0.0220312	24	3	2.2358	0.166743	13.4087	8.46396	1.58421	0.663763	10.4223	13.4087	8.46396	8.74319	9.40916
Phatr3_J12902	0.235353	0.0102622	24	3	6.04379	0.232066	26.0434	4.3244	6.02243	2.59035	8.40747	26.0434	4.3244	4.93251	6.98872
Phatr3_J13076	0.10375	0.000579325	24	3	22.7328	0.171514	132.542	35.443	3.73958	1.90288	43.1358	132.542	43.3727	35.443	75.1565
Phatr3_J13261	0.388124	0.0438862	24	3	5.40425	0.268431	20.1327	9.10362	2.21151	1.14503	13.1785	20.1327	9.10362	9.17782	10.2694
Phatr3_J15323	0.202081	0.00678693	24	3	1.96777	0.0866696	22.7043	16.0811	1.41187	0.497604	16.3539	22.7043	17.0114	16.0811	18.5479
Phatr3_J16141	0.350458	0.031368	24	3	1.59805	0.111361	14.3502	10.3519	1.38624	0.471172	10.8989	14.3502	10.4018	10.3519	11.2568
Phatr3_J16155	0.264213	0.0151871	24	3	3.83101	0.194165	19.7306	13.3225	1.481	0.566574	17.9359	19.7306	13.3225	13.4647	15.3301
Phatr3_J16982	0.350458	0.031368	24	3	14.9097	0.294994	50.5425	28.4772	1.77484	0.827691	45.7181	50.5425	32.2038	28.4772	43.5957
Phatr3_J19513	0.388124	0.0438862	24	3	2.43532	0.13578	17.9358	13.3331	1.34521	0.427829	15.6234	17.9358	13.4365	13.3331	14.0616
Phatr3_J20445	0.350458	0.031368	24	3	4.24192	0.125149	33.8948	24.5011	1.3834	0.468222	29.5363	33.8948	24.5011	27.1211	29.5106
Phatr3_J21961	0.106676	0.00100737	24	3	1.30314	0.103085	12.6413	8.09784	1.56108	0.64254	8.75766	12.6413	8.09784	8.18523	9.67543
Phatr3_J22166	0.135718	0.00169397	24	3	4.9769	0.16305	30.5238	21.7282	1.4048	0.490367	27.7639	30.5238	21.7282	22.2094	29.7067
Phatr3_J22955	0.388124	0.0438862	24	3	5.46154	0.168421	32.4278	22.9785	1.41123	0.496949	29.4117	32.4278	23.388	22.9785	23.8416
Phatr3_J26422	0.301118	0.0220312	24	3	3.74403	0.066485	56.3139	42.7922	1.31599	0.396145	44.7002	56.3139	42.7922	45.333	49.6481
Phatr3_J3131	0.235353	0.0102622	24	3	1.97107	0.270691	7.28162	3.70976	1.96283	0.972934	5.54375	7.28162	3.70976	4.00285	4.05901
Phatr3_J31339	0.264213	0.0151871	24	3	27.5006	0.200553	137.124	84.0668	1.63113	0.70587	114.439	137.124	89.946	84.0668	97.0021
Phatr3_J31981	0.350458	0.031368	24	3	1.15067	0.126043	9.12918	6.17976	1.47727	0.562933	6.65563	9.12918	6.45016	6.17976	7.10809
Phatr3_J33254	0.078151	0.00032087	24	3	17.4818	0.203652	85.8413	50.2465	1.7084	0.772649	66.4737	85.8413	53.3604	50.2465	61.2877
Phatr3_J34321	0.301118	0.0220312	24	3	5.51743	0.114302	48.2706	36.1926	1.33371	0.415449	38.1152	48.2706	36.2255	36.1926	38.6279
Phatr3_J34457	0.350458	0.031368	24	3	3.02878	0.164084	18.4587	11.8101	1.56296	0.644279	14.9061	18.4587	12.6854	11.8101	12.3344
Phatr3_J35662	0.388124	0.0438862	24	3	2.14824	0.201143	10.6802	6.74217	1.58408	0.663646	9.13106	10.6802	6.74217	7.32113	7.85465
Phatr3_J36060	0.301118	0.0220312	24	3	3.40575	0.191517	17.783	9.30116	1.91191	0.935017	12.2255	17.783	11.1181	9.30116	10.2421
Phatr3_J36103	0.176846	0.00438557	24	3	12.0521	0.437597	27.5417	9.5456	2.88527	1.52871	24.301	27.5417	10.1782	9.5456	11.92
Phatr3_J36398	0.264213	0.0151871	24	3	1.27269	0.104215	12.2121	8.89566	1.37282	0.457142	10.4612	12.2121	10.1295	8.89566	10.4292
Phatr3_J37105	0.350458	0.031368	24	3	1.40399	0.127277	11.031	7.6097	1.4496	0.535657	9.06557	11.031	7.6097	8.79731	9.39718
Phatr3_J38149	0.388124	0.0438862	24	3	3.83802	0.643038	5.96858	0.375669	15.8879	3.98986	5.96858	5.7479	0.377348	0.375669	0.638317
Phatr3_J38787	0.350458	0.031368	24	3	2.03997	0.12888	15.8285	10.8669	1.45658	0.542586	11.9659	15.8285	11.0482	10.8669	12.0556
Phatr3_J38886	0.301118	0.0220312	24	3	2.84889	0.146727	19.4162	12.4395	1.56085	0.642336	15.6778	19.4162	14.6303	12.4395	14.5116
Phatr3_J38924	0.235353	0.0102622	24	3	1.15591	0.30038	3.84815	1.57995	2.43562	1.28429	2.83839	3.84815	1.81808	1.57995	2.01798
Phatr3_J39115	0.264213	0.0151871	24	3	1.97833	0.208064	9.5083	5.77804	1.64559	0.718606	7.47219	9.5083	6.37305	5.77804	6.95985
Phatr3_J40078	0.388124	0.0438862	24	3	1.96435	0.181628	10.8153	5.93264	1.82301	0.866322	8.56028	10.8153	5.93264	6.86741	7.40103
Phatr3_J4014	0.202081	0.00678693	24	3	2.85457	0.140977	20.2484	13.067	1.54958	0.631878	15.5225	20.2484	14.613	13.067	17.6119
Phatr3_J40174	0.301118	0.0220312	24	3	16.8335	0.197322	85.3101	58.3498	1.46205	0.547988	79.9536	85.3101	58.3498	58.611	62.3407
Phatr3_J40435	0.235353	0.0102622	24	3	50.6884	0.245131	206.781	59.8606	3.45437	1.78842	100.325	206.781	83.8025	59.8606	104.033
Phatr3_J42635	0.158738	0.00276338	24	3	3.26134	0.0910767	35.8088	25.4704	1.4059	0.491493	28.6203	35.8088	29.2439	25.4704	29.4673
Phatr3_J42644	0.235353	0.0102622	24	3	1.78372	0.231168	7.71613	4.34417	1.7762	0.828797	6.81609	7.71613	4.86934	4.34417	6.15267
Phatr3_J42750	0.350458	0.031368	24	3	5.44325	0.24339	22.3643	9.21821	2.4261	1.27864	15.0167	22.3643	11.3865	9.21821	9.82053
Phatr3_J42874	0.301118	0.0220312	24	3	4.03346	0.322487	12.5074	4.58861	2.72574	1.44665	8.96601	12.5074	5.33537	4.58861	5.46772
Phatr3_J42918	0.264213	0.0151871	24	3	1.65585	0.0802551	20.6323	15.4584	1.33469	0.416508	16.8721	20.6323	15.4584	16.1088	16.7573
Phatr3_J43232	0.388124	0.0438862	24	3	4.2093	0.379754	11.0843	4.54635	2.43806	1.28573	11.0843	10.6149	5.5098	4.54635	5.80072
Phatr3_J43280	0.202081	0.00678693	24	3	36.1053	0.251061	143.811	85.4696	1.6826	0.750691	124.751	143.811	90.2581	85.4696	93.253
Phatr3_J43302	0.106676	0.00100737	24	3	6.34493	0.102112	62.1371	46.0487	1.34938	0.432294	52.9206	62.1371	49.7384	46.0487	60.4706
Phatr3_J43366	0.350458	0.031368	24	3	2.20048	0.102622	21.4425	16.3568	1.31092	0.390581	20.0948	21.4425	16.3568	18.4601	20.1097
Phatr3_J43720	0.350458	0.031368	24	3	10.5642	0.264241	39.9796	22.0682	1.81164	0.857296	34.7624	39.9796	22.0682	24.2941	26.4496
Phatr3_J43855	0.301118	0.0220312	24	3	1.71909	0.124531	13.8045	8.94038	1.54406	0.62673	10.0412	13.8045	8.94038	9.68221	11.5217
Phatr3_J44258	0.235353	0.0102622	24	3	7.00606	0.198133	35.3604	23.194	1.52455	0.608381	33.4357	33.6084	25.793	23.194	35.3604
Phatr3_J44370	0.176846	0.00438557	24	3	3.10072	0.118302	26.2103	18.419	1.42301	0.508941	20.5862	24.5699	19.6434	18.419	26.2103
Phatr3_J44530	0.350458	0.031368	24	3	2.1737	0.171584	12.6684	7.54541	1.67895	0.74756	9.33603	12.6684	8.61719	7.54541	8.21011
Phatr3_J44868	0.264213	0.0151871	24	3	1.81934	0.154449	11.7795	7.52102	1.56622	0.647284	9.52349	11.7795	8.29833	7.52102	8.39956
Phatr3_J44924	0.202081	0.00678693	24	3	21.1958	0.26564	79.7912	44.2483	1.80326	0.850607	74.5881	79.7912	44.2483	47.2348	59.4752
Phatr3_J45339	0.388124	0.0438862	24	3	24.6396	0.256959	95.8893	50.6573	1.8929	0.9206	78.5084	95.8893	59.886	50.6573	54.2457
Phatr3_J45724	0.301118	0.0220312	24	3	3.26485	0.249356	13.0931	7.66801	1.7075	0.771885	12.1248	13.0931	8.80068	7.66801	9.17
Phatr3_J46053	0.388124	0.0438862	24	3	14.626	0.238308	61.3744	30.278	2.02703	1.01937	40.9618	61.3744	33.1162	30.278	35.6739
Phatr3_J46164	0.235353	0.0102622	24	3	4.05579	0.104226	38.9134	28.8564	1.34852	0.431376	34.0136	38.9134	34.3027	28.8564	35.7832
Phatr3_J46436	0.264213	0.0151871	24	3	14.6313	0.175768	83.242	52.365	1.58965	0.66871	56.4891	83.242	52.365	54.9063	63.0223
Phatr3_J46456	0.388124	0.0438862	24	3	1.96296	0.213804	9.18115	5.36633	1.71088	0.774739	7.41635	9.18115	6.51178	5.36633	6.63042
Phatr3_J46511	0.388124	0.0438862	24	3	24.2065	0.376702	64.259	28.3413	2.26733	1.18099	64.259	61.9303	40.2093	28.3413	50.1472
Phatr3_J47005	0.176846	0.00438557	24	3	6.63132	0.224564	29.5298	18.6282	1.58522	0.664687	25.3955	29.5298	19.3428	18.6282	22.6895
Phatr3_J47080	0.235353	0.0102622	24	3	5.63203	0.117853	47.7884	34.1273	1.4003	0.485734	42.5506	46.8888	34.1273	36.0002	47.7884
Phatr3_J47181	0.301118	0.0220312	24	3	1.5064	0.294786	5.11015	1.44399	3.53891	1.8233	2.93274	5.11015	1.95513	1.44399	1.93711
Phatr3_J47223	0.202081	0.00678693	24	3	1.03313	0.0939371	10.9981	7.58884	1.44925	0.535306	8.71866	10.9981	8.90902	7.58884	8.72378
Phatr3_J47282	0.158738	0.00276338	24	3	2.85532	0.127457	22.4023	16.173	1.38517	0.470061	20.6837	22.4023	18.8015	16.173	19.3559
Phatr3_J47337	0.388124	0.0438862	24	3	9.99739	0.209507	47.7186	31.179	1.53047	0.613977	45.9761	47.7186	36.8416	31.179	38.7419
Phatr3_J47389	0.264213	0.0151871	24	3	1.27416	0.124249	10.2549	7.18495	1.42728	0.513268	7.69186	10.2549	7.18495	7.44114	9.01061
Phatr3_J47831	0.235353	0.0102622	24	3	5.20352	0.129331	40.2342	30.2796	1.32876	0.410079	37.2581	40.2342	30.2796	32.0641	35.7773
Phatr3_J47846	0.264213	0.0151871	24	3	11.9328	0.241641	49.3823	31.3891	1.57323	0.653733	46.7196	49.3823	31.3891	31.9282	38.4608
Phatr3_J47932	0.158738	0.00276338	24	3	4.58105	0.17361	26.387	16.2948	1.61935	0.695413	21.0856	26.387	18.1196	16.2948	20.7064
Phatr3_J48049	0.264213	0.0151871	24	3	6.65595	0.153173	43.4539	24.5039	1.77335	0.826475	31.4339	43.4539	29.777	24.5039	28.2131
Phatr3_J48094	0.202081	0.00678693	24	3	14.1552	0.106968	132.331	98.4388	1.3443	0.426857	105.81	132.331	98.4388	99.7298	114.592
Phatr3_J48219	0.301118	0.0220312	24	3	1.99689	0.125911	15.8596	11.4319	1.38731	0.472292	13.6525	15.8596	11.4319	12.9507	13.607
Phatr3_J48226	0.202081	0.00678693	24	3	11.5198	0.15962	72.1701	46.7442	1.54394	0.626614	62.2862	72.1701	46.7442	55.3099	63.2014
Phatr3_J48227	0.158738	0.00276338	24	3	6.13393	0.25168	24.372	11.1767	2.1806	1.12473	18.8546	24.372	11.1767	14.979	19.2222
Phatr3_J48457	0.301118	0.0220312	24	3	4.91675	0.155734	31.5714	20.7754	1.51965	0.603743	24.3388	31.5714	20.7754	21.4637	23.1885
Phatr3_J48556	0.301118	0.0220312	24	3	2.94213	0.112062	26.2545	19.9313	1.31725	0.397528	22.1758	26.2545	20.9933	19.9313	24.9074
Phatr3_J48742	0.350458	0.031368	24	3	7.00862	0.16989	41.2539	28.8401	1.43043	0.516453	34.4446	41.2539	29.2612	28.8401	32.9088
Phatr3_J48901	0.350458	0.031368	24	3	39.1293	0.177968	219.867	151.893	1.44751	0.533576	212.449	219.867	151.893	168.892	184.129
Phatr3_J48966	0.350458	0.031368	24	3	16.1507	0.408261	39.5596	13.9751	2.83073	1.50118	35.3601	39.5596	13.9751	15.7368	18.9042
Phatr3_J49103	0.235353	0.0102622	24	3	8.24361	0.237429	34.7204	18.3088	1.89637	0.923242	28.1431	34.7204	20.5099	18.3088	21.0718
Phatr3_J49202	0.301118	0.0220312	24	3	303.33	0.0897632	3379.22	2411.32	1.4014	0.486869	2786.85	2981.33	2522.36	2411.32	3379.22
Phatr3_J49353	0.301118	0.0220312	24	3	2.52582	0.28955	8.72325	4.60644	1.89371	0.921212	8.23665	8.72325	4.60644	5.33498	6.7579
Phatr3_J49431	0.350458	0.031368	24	3	216.195	0.238626	905.996	408.928	2.21554	1.14766	905.996	719.365	518.632	408.928	523.602
Phatr3_J49491	0.388124	0.0438862	24	3	5.45981	0.114054	47.8702	36.7215	1.3036	0.382504	41.8356	47.8702	36.7215	37.5555	40.1397
Phatr3_J49523	0.264213	0.0151871	24	3	11.1352	0.123299	90.3102	60.5584	1.49129	0.576563	68.8397	90.3102	69.734	60.5584	76.5019
Phatr3_J49775	0.388124	0.0438862	24	3	3.0302	0.127896	23.6926	18.0253	1.31441	0.394416	20.2047	23.6926	18.0513	18.0253	19.1564
Phatr3_J49791	0.158738	0.00276338	24	3	6.55014	0.0744736	87.9525	61.4402	1.43151	0.517542	62.2576	87.9525	64.9045	61.4402	77.9546
Phatr3_J49822	0.301118	0.0220312	24	3	7.69515	0.299172	25.7215	13.5294	1.90115	0.926872	22.0909	25.7215	13.5294	14.4891	16.4003
Phatr3_J50072	0.135718	0.00169397	24	3	14.5298	0.122907	118.218	79.8245	1.48098	0.566548	94.9249	118.218	90.8487	79.8245	92.5737
Phatr3_J50274	0.022362	1.83626e-05	24	3	4.52157	0.120911	37.3959	23.5577	1.58741	0.666679	27.2097	37.3959	26.8285	23.5577	30.2723
Phatr3_J50356	0.235353	0.0102622	24	3	18.2685	0.300974	60.6981	27.0794	2.24149	1.16446	46.1208	60.6981	27.0794	30.1465	35.1979
Phatr3_J50517	0.264213	0.0151871	24	3	5.27943	0.172924	30.5304	18.6873	1.63375	0.708188	24.0806	30.5304	20.4745	18.6873	20.0432
Phatr3_J51092	0.301118	0.0220312	24	3	15.6819	0.293542	53.4229	20.7834	2.57046	1.36203	34.8238	53.4229	21.7835	20.7834	22.9235
Phatr3_J51422	0.176846	0.00438557	24	3	5.73033	0.100345	57.1064	41.6905	1.36977	0.453934	44.9243	57.1064	43.1299	41.6905	47.102
Phatr3_J51757	0.176846	0.00438557	24	3	17.7899	0.215158	82.6832	43.7952	1.88795	0.916822	63.3081	82.6832	57.997	43.7952	53.1913
Phatr3_J52094	0.264213	0.0151871	24	3	1.96281	0.176508	11.1202	5.71974	1.94418	0.959164	6.82393	11.1202	6.50726	5.71974	6.57383
Phatr3_J52286	0.235353	0.0102622	24	3	47.5324	0.2645	179.707	82.7455	2.1718	1.11889	122.674	179.707	86.8978	82.7455	113.835
Phatr3_J54621	0.388124	0.0438862	24	3	8.28363	0.16762	49.4191	33.6941	1.4667	0.552574	41.112	49.4191	33.8987	33.6941	36.4068
Phatr3_J54686	0.10375	0.000579325	24	3	47.4704	0.152248	311.796	151.363	2.05992	1.04259	187.98	311.796	184.328	151.363	239.202
Phatr3_J54974	0.301118	0.0220312	24	3	15.762	0.178043	88.5293	58.2673	1.51937	0.603469	79.7466	88.5293	66.1206	58.2673	78.9511
Phatr3_J55086	0.078151	0.00032087	24	3	111.247	0.270201	411.719	213.429	1.92906	0.9479	374.212	411.719	260.372	213.429	305.874
Phatr3_J55198	0.135718	0.00169397	24	3	9.52988	0.110873	85.9528	57.4758	1.49546	0.580591	63.3733	85.9528	65.7956	57.4758	66.0902
Phatr3_J7649	0.388124	0.0438862	24	3	2.78353	0.104781	26.5652	18.246	1.45595	0.54196	18.246	26.5652	18.4623	18.4457	21.1676
Phatr3_J8301	0.078151	0.00032087	24	3	3.70702	0.0919215	40.3282	28.2175	1.42919	0.515199	29.8912	40.3282	31.7236	28.2175	35.7771
Phatr3_J9832	0.350458	0.031368	24	3	3.85217	0.101147	38.0848	28.7636	1.32406	0.404969	31.9777	38.0848	30.3747	28.7636	29.6523
Phatr3_Jdraft1366	0.388124	0.0438862	24	3	2.52638	0.272479	9.27184	3.81544	2.43009	1.28101	7.3219	9.27184	5.15672	3.81544	4.52926
Phatr3_Jdraft1556	0.350458	0.031368	24	3	1.94793	0.208367	9.34856	5.88469	1.58862	0.667777	7.92694	9.34856	6.40354	5.88469	7.17544
Phatr3_Jdraft18	0.176846	0.00438557	24	3	5.3006	0.0959723	55.2306	42.1611	1.30999	0.389556	45.5339	55.2306	42.1611	43.0524	47.2759
Phatr3_EG00040	0.264213	0.0151871	24	4	5.89994	0.156134	37.7878	22.9055	1.64973	0.722227	26.2635	37.7878	27.6966	22.9055	25.9568
Phatr3_EG00139	0.235353	0.0102622	24	4	8.08427	0.153784	52.5691	30.4956	1.72383	0.785616	41.7741	52.5691	40.5383	30.4956	38.8033
Phatr3_EG00286	0.301118	0.0220312	24	4	1.07374	0.225469	4.76224	1.32797	3.5861	1.84242	2.79265	4.76224	2.21517	1.32797	1.60292
Phatr3_EG00368	0.264213	0.0151871	24	4	10.1621	0.177786	57.1593	34.8243	1.64136	0.714894	34.8243	57.1593	44.3452	37.55	51.2474
Phatr3_EG00448	0.388124	0.0438862	24	4	3.97347	0.0965199	41.1674	31.5049	1.3067	0.385925	31.5049	41.1674	35.5633	34.7656	34.4441
Phatr3_EG00494	0.264213	0.0151871	24	4	5.7038	0.0753024	75.7453	54.7056	1.3846	0.469469	65.7506	75.7453	60.4855	54.7056	57.1647
Phatr3_EG00624	0.202081	0.00678693	24	4	74.6695	0.113143	659.959	497.545	1.32643	0.407549	505.883	659.959	567.563	497.545	534.989
Phatr3_EG00629	0.10375	0.000579325	24	4	2.49765	0.129422	19.2985	13.6743	1.4113	0.497022	15.0054	19.2985	16.4676	13.6743	16.5554
Phatr3_EG00816	0.350458	0.031368	24	4	3.86918	0.132667	29.1646	16.9596	1.71965	0.782118	21.1243	29.1646	20.3768	17.1925	16.9596
Phatr3_EG00855	0.301118	0.0220312	24	4	7.7856	0.169312	45.9836	31.7072	1.45026	0.53631	33.1719	45.9836	40.2119	31.7072	32.3468
Phatr3_EG00857	0.301118	0.0220312	24	4	1.75446	0.161075	10.8921	7.88878	1.38071	0.465414	9.39598	10.8921	10.8768	7.88878	10.3705
Phatr3_EG00902	0.202081	0.00678693	24	4	1.99332	0.0921291	21.6362	16.3364	1.32441	0.405352	17.2245	21.6362	18.2039	16.3364	17.5358
Phatr3_EG01006	0.202081	0.00678693	24	4	10.9884	0.17139	64.1131	38.1608	1.68008	0.748528	43.8502	64.1131	48.9197	38.1608	40.5898
Phatr3_EG01017	0.022362	1.83626e-05	24	4	11.2628	0.114479	98.3837	73.389	1.34058	0.422856	73.389	98.3837	85.2871	73.4211	77.3178
Phatr3_EG01066	0.388124	0.0438862	24	4	9.97516	0.101032	98.7328	68.3453	1.44462	0.530687	80.9004	98.7328	81.3547	71.594	68.3453
Phatr3_EG01283	0.388124	0.0438862	24	4	11.2632	0.174579	64.5163	45.3629	1.42223	0.508151	48.5009	61.8832	64.5163	45.3629	46.9409
Phatr3_EG01419	0.235353	0.0102622	24	4	3.06487	0.100901	30.375	22.8477	1.32945	0.410834	24.9353	30.375	26.7016	23.4469	22.8477
Phatr3_EG01504	0.264213	0.0151871	24	4	2.35869	0.182985	12.8901	8.74768	1.47354	0.559289	9.50862	12.8901	11.9464	8.74768	9.74771
Phatr3_EG01542	0.388124	0.0438862	24	4	2.04349	0.154508	13.2258	8.53554	1.5495	0.631806	8.97275	13.2258	10.2726	8.53554	10.3434
Phatr3_EG01852	0.388124	0.0438862	24	4	30.9918	0.138254	224.166	159.74	1.40332	0.488844	173.462	224.166	202.239	159.74	166.717
Phatr3_EG01924	0.235353	0.0102622	24	4	2.51901	0.17339	14.528	9.25916	1.56904	0.64988	9.9074	14.528	12.0749	9.25916	9.80031
Phatr3_EG02016	0.264213	0.0151871	24	4	3.69897	0.155014	23.8622	15.8067	1.50963	0.594192	15.8871	23.8622	19.7839	16.1924	15.8067
Phatr3_EG02097	0.301118	0.0220312	24	4	1.47489	0.107459	13.7251	10.4027	1.31937	0.399852	10.4027	13.7251	12.2526	11.1962	12.2874
Phatr3_EG02133	0.301118	0.0220312	24	4	1.88044	0.133869	14.0469	10.0777	1.39386	0.479083	10.0777	14.0469	11.2492	10.0818	12.8746
Phatr3_EG02167	0.388124	0.0438862	24	4	14.3232	0.101816	140.678	97.62	1.44107	0.527144	115.872	140.678	116.185	97.62	118.375
Phatr3_EG02354	0.264213	0.0151871	24	4	59.1483	0.161727	365.728	259.638	1.40861	0.494272	278.063	365.728	315.049	259.638	278.696
Phatr3_EG02362	0.388124	0.0438862	24	4	14.1636	0.16897	83.8233	41.4494	2.0223	1.016	58.7429	83.8233	53.6798	41.4494	46.4126
Phatr3_EG02452	0.388124	0.0438862	24	4	2.70258	0.118686	22.7708	16.3676	1.39121	0.476335	16.3676	22.7708	19.6922	18.3238	16.561
Phatr3_EG02487	0.202081	0.00678693	24	4	8.07577	0.159076	50.7668	33.7412	1.50459	0.589374	37.2857	50.7668	42.3183	33.7412	35.5615
Phatr3_EG02658	0.158738	0.00276338	24	4	4.90845	0.143045	34.3139	21.9805	1.56111	0.642573	24.7594	34.3139	26.8819	21.9805	23.1741
Phatr3_J11151	0.264213	0.0151871	24	4	6.49671	0.153098	42.4349	30.4032	1.39574	0.48103	32.0829	42.4349	38.3016	30.6856	30.4032
Phatr3_J11490	0.135718	0.00169397	24	4	2.90819	0.179246	16.2246	10.1455	1.5992	0.677349	11.3877	16.2246	13.7891	10.1455	10.5306
Phatr3_J11559	0.0499323	8.61044e-05	24	4	13.4929	0.170088	79.3286	53.2414	1.48998	0.575292	56.4456	79.3286	66.8803	53.2414	59.9145
Phatr3_J11823	0.350458	0.031368	24	4	273.541	0.142495	1919.65	1371.87	1.3993	0.484701	1539.14	1919.65	1884.97	1505.23	1371.87
Phatr3_J12989	0.235353	0.0102622	24	4	12.6207	0.141663	89.0898	63.3061	1.40729	0.492915	72.5137	89.0898	79.2487	63.3061	64.865
Phatr3_J13581	0.106676	0.00100737	24	4	4.38638	0.150168	29.2098	16.6858	1.75058	0.807832	19.326	29.2098	21.1363	16.6858	17.8071
Phatr3_J14301	0.202081	0.00678693	24	4	11.3165	0.15322	73.8579	51.2879	1.44006	0.526134	53.9391	73.8579	59.9425	51.2879	51.6178
Phatr3_J14917	0.388124	0.0438862	24	4	1.10814	0.101891	10.8757	8.33001	1.3056	0.384713	9.18596	10.8757	10.1248	8.45367	8.33001
Phatr3_J16376	0.388124	0.0438862	24	4	1.85654	0.121699	15.2551	10.6928	1.42667	0.512651	11.5151	15.2551	12.7999	10.6928	10.7449
Phatr3_J16595	0.388124	0.0438862	24	4	2.06579	0.166117	12.4357	6.21706	2.00026	1.00019	8.69119	12.4357	8.00999	6.21706	6.66348
Phatr3_J1690	0.350458	0.031368	24	4	14.0183	0.14624	95.8582	51.6555	1.85572	0.891981	71.5945	95.8582	65.9283	51.6555	55.3431
Phatr3_J17862	0.388124	0.0438862	24	4	14.6019	0.146913	99.3908	61.183	1.62449	0.699983	81.1478	99.3908	87.1813	65.0749	61.183
Phatr3_J17914	0.264213	0.0151871	24	4	2.85168	0.1803	15.8164	8.22636	1.92264	0.943091	10.3007	15.8164	10.3877	8.36928	8.22636
Phatr3_J18246	0.301118	0.0220312	24	4	2.01903	0.119735	16.8626	11.5225	1.46344	0.549366	14.37	16.8626	15.228	12.0083	11.5225
Phatr3_J18337	0.264213	0.0151871	24	4	8.55946	0.154331	55.4617	30.5359	1.81628	0.860986	41.0329	55.4617	43.2889	32.4603	30.5359
Phatr3_J19604	0.158738	0.00276338	24	4	1.97658	0.155076	12.7459	9.28081	1.37336	0.457712	9.28081	12.7459	12.451	10.1578	10.9497
Phatr3_J19901	0.135718	0.00169397	24	4	15.3135	0.139572	109.718	75.7973	1.44752	0.533579	80.1767	109.718	87.014	75.7973	92.673
Phatr3_J20424	0.106676	0.00100737	24	4	292.812	0.301393	971.527	511.808	1.89823	0.924653	538.832	900.859	971.527	511.808	809.954
Phatr3_J21122	0.301118	0.0220312	24	4	20.7661	0.114788	180.908	132.865	1.36159	0.445293	146.616	180.908	163.113	132.865	137.856
Phatr3_J21682	0.388124	0.0438862	24	4	1.46582	0.102274	14.3324	10.8201	1.32461	0.405569	10.8201	14.3324	12.9828	12.4522	12.5646
Phatr3_J22921	0.264213	0.0151871	24	4	22.5413	0.156985	143.589	99.3605	1.44513	0.531199	113.753	143.589	128.025	101.159	99.3605
Phatr3_J23281	0.350458	0.031368	24	4	87.4741	0.142743	612.81	446.858	1.37138	0.455623	482.256	555.262	612.81	446.858	446.93
Phatr3_J23489	0.301118	0.0220312	24	4	12.7734	0.15855	80.5638	57.8417	1.39283	0.478022	59.2793	79.9882	80.5638	57.8417	77.7508
Phatr3_J23723	0.388124	0.0438862	24	4	4.46793	0.131912	33.8705	24.144	1.40285	0.488366	25.6955	33.8705	28.7948	24.144	25.24
Phatr3_J24353	0.176846	0.00438557	24	4	44.1966	0.15893	278.089	194.397	1.43052	0.516542	194.397	278.089	241.824	208.138	206.253
Phatr3_J25506	0.135718	0.00169397	24	4	7.97989	0.166429	47.9476	28.1909	1.70082	0.766231	33.9288	47.9476	36.6379	28.1909	28.6596
Phatr3_J28445	0.264213	0.0151871	24	4	102.823	0.172429	596.32	415.72	1.43443	0.520474	446.607	596.32	553.263	429.067	415.72
Phatr3_J29014	0.301118	0.0220312	24	4	46.5933	0.166736	279.443	177.578	1.57363	0.654097	190.004	279.443	225.244	177.578	182.597
Phatr3_J29283	0.235353	0.0102622	24	4	31.2687	0.175911	177.752	115.344	1.54107	0.623929	123.852	177.752	151.441	115.344	125.756
Phatr3_J30471	0.388124	0.0438862	24	4	6.53814	0.0959029	68.1746	51.5494	1.32251	0.403279	55.2056	68.1746	57.472	51.5494	57.528
Phatr3_J31718	0.264213	0.0151871	24	4	2.81833	0.223158	12.6293	8.2732	1.52653	0.610259	8.2732	12.6293	12.3473	8.73801	8.29309
Phatr3_J31997	0.388124	0.0438862	24	4	4.23737	0.156307	27.1093	15.8774	1.70741	0.771808	20.3488	27.1093	21.9467	15.8774	17.6611
Phatr3_J32118	0.350458	0.031368	24	4	5.85948	0.231095	25.3553	14.1755	1.78867	0.838889	18.0961	25.3553	21.3423	14.7731	14.1755
Phatr3_J32286	0.388124	0.0438862	24	4	1.19285	0.177271	6.72896	3.63858	1.84934	0.887009	4.42691	6.72896	5.1997	4.11527	3.63858
Phatr3_J32786	0.235353	0.0102622	24	4	10.7729	0.204246	52.7447	33.0235	1.59719	0.675535	33.5681	52.7447	42.827	33.0235	35.7397
Phatr3_J33206	0.176846	0.00438557	24	4	7.12281	0.190042	37.4802	24.6927	1.51787	0.602044	24.6927	37.4802	31.0688	24.8814	25.0772
Phatr3_J33639	0.202081	0.00678693	24	4	2.68138	0.192843	13.9045	8.03441	1.73061	0.791284	9.51341	13.9045	9.90384	8.03441	9.48872
Phatr3_J34233	0.301118	0.0220312	24	4	2.18972	0.184483	11.8695	7.73771	1.53398	0.617279	9.71221	11.8695	11.6383	7.73771	10.81
Phatr3_J34868	0.176846	0.00438557	24	4	1.80001	0.227357	7.91711	4.63728	1.70727	0.771695	4.63728	7.91711	6.89615	5.00571	5.37389
Phatr3_J34889	0.388124	0.0438862	24	4	2.09069	0.129913	16.093	11.9416	1.34764	0.43044	11.9416	16.093	14.2807	12.5179	12.8773
Phatr3_J34931	0.388124	0.0438862	24	4	8.61766	0.225365	38.2386	22.8211	1.67558	0.744661	24.9575	38.2386	30.8547	22.8211	24.654
Phatr3_J35018	0.301118	0.0220312	24	4	1.06034	0.163474	6.48626	4.17007	1.55543	0.637313	5.00407	6.48626	6.1151	4.60502	4.17007
Phatr3_J35525	0.235353	0.0102622	24	4	3.13953	0.141179	22.238	16.7468	1.3279	0.409143	17.0603	22.238	20.0878	16.8463	16.7468
Phatr3_J35642	0.176846	0.00438557	24	4	13.249	0.178426	74.2547	46.2182	1.60661	0.684022	58.0398	74.2547	63.9543	47.2384	46.2182
Phatr3_J35713	0.301118	0.0220312	24	4	1.28128	0.102257	12.5299	9.14472	1.37018	0.454365	9.21611	12.5299	10.1672	9.14472	10.065
Phatr3_J36394	0.264213	0.0151871	24	4	9.98772	0.172124	58.0264	33.6117	1.72638	0.787748	35.3765	58.0264	41.8263	33.6117	35.9456
Phatr3_J36633	0.301118	0.0220312	24	4	1.15193	0.131023	8.79176	6.04416	1.45459	0.54061	6.04416	8.79176	7.7858	7.29857	7.38713
Phatr3_J37268	0.202081	0.00678693	24	4	6.46678	0.115129	56.1698	42.7631	1.31351	0.393429	42.7631	56.1698	52.306	44.2033	45.0235
Phatr3_J37466	0.301118	0.0220312	24	4	2.19581	0.136038	16.1411	12.1979	1.32327	0.404107	12.699	16.1411	15.092	12.1979	12.5423
Phatr3_J37571	0.078151	0.00032087	24	4	2.55295	0.212409	12.0191	6.35313	1.89183	0.919783	8.36158	12.0191	9.86646	6.35313	7.77009
Phatr3_J37674	0.301118	0.0220312	24	4	4.50981	0.108537	41.5511	28.4999	1.45794	0.543929	31.3684	41.5511	34.3134	28.4999	28.5569
Phatr3_J37843	0.301118	0.0220312	24	4	1.22311	0.161278	7.58385	5.08771	1.49062	0.575916	5.38045	7.58385	6.25561	5.08771	6.01068
Phatr3_J38107	0.301118	0.0220312	24	4	9.94166	0.133867	74.2651	50.3067	1.47625	0.561935	63.4519	74.2651	64.2975	50.3067	65.5971
Phatr3_J38413	0.235353	0.0102622	24	4	25.9108	0.163215	158.753	91.3819	1.73725	0.796803	117.489	158.753	120.625	91.3819	100.44
Phatr3_J38545	0.235353	0.0102622	24	4	2.03024	0.100964	20.1085	14.5202	1.38486	0.46974	16.9385	20.1085	17.7472	15.0158	14.5202
Phatr3_J38927	0.301118	0.0220312	24	4	2.51632	0.0995577	25.275	18.7382	1.34885	0.431725	18.7382	25.275	21.2174	20.1935	19.7499
Phatr3_J39117	0.158738	0.00276338	24	4	3.41159	0.133176	25.617	18.1815	1.40896	0.494631	19.2327	25.617	22.3612	18.1815	19.7939
Phatr3_J39419	0.350458	0.031368	24	4	1.90252	0.188838	10.0748	5.1822	1.94412	0.959119	6.78323	10.0748	7.50465	5.76489	5.1822
Phatr3_J40550	0.301118	0.0220312	24	4	1.36552	0.29969	4.55644	1.98515	2.29526	1.19866	2.74307	4.55644	3.98406	1.98515	3.29363
Phatr3_J41031	0.135718	0.00169397	24	4	4.17693	0.13867	30.1213	19.6719	1.53118	0.614643	25.2349	30.1213	26.478	19.6719	23.3485
Phatr3_J41055	0.158738	0.00276338	24	4	1.85708	0.12325	15.0676	11.0262	1.36654	0.450523	12.7405	15.0676	13.9378	11.0262	11.0757
Phatr3_J41518	0.388124	0.0438862	24	4	5.64845	0.14265	39.5967	28.486	1.39004	0.475126	29.0334	39.5967	34.8171	28.486	30.4495
Phatr3_J42002	0.301118	0.0220312	24	4	41.6185	0.132732	313.553	218.966	1.43197	0.518002	236.933	313.553	259.26	218.966	230.745
Phatr3_J42018	0.301118	0.0220312	24	4	27.3981	0.189648	144.468	50.0525	2.88634	1.52924	113.772	144.468	93.5833	50.0525	81.1196
Phatr3_J42557	0.350458	0.031368	24	4	1.07748	0.102009	10.5626	7.57139	1.39507	0.480341	7.86498	10.5626	8.6266	7.80554	7.57139
Phatr3_J42672	0.350458	0.031368	24	4	5.48457	0.175611	31.2314	12.5898	2.48069	1.31074	18.4395	31.2314	17.286	13.1251	12.5898
Phatr3_J42697	0.350458	0.031368	24	4	21.4819	0.158098	135.877	80.9477	1.67858	0.747241	98.7366	135.877	104.721	80.9477	88.5912
Phatr3_J42726	0.388124	0.0438862	24	4	30.3562	0.190625	159.245	66.1403	2.40769	1.26765	102.629	159.245	89.7708	66.1403	67.243
Phatr3_J42735	0.264213	0.0151871	24	4	2.14471	0.103177	20.7867	15.5733	1.33476	0.416585	15.5733	20.7867	19.2358	17.7907	18.0581
Phatr3_J42788	0.022362	1.83626e-05	24	4	40.5994	0.135258	300.162	207.924	1.44361	0.529685	220.734	300.162	255.972	207.924	228.742
Phatr3_J42831	0.202081	0.00678693	24	4	1.14499	0.211611	5.41083	2.24168	2.41374	1.27127	3.64453	5.41083	3.82698	2.24168	2.5326
Phatr3_J42914	0.350458	0.031368	24	4	18.0791	0.181392	99.6686	70.7406	1.40893	0.494601	73.9574	99.6686	91.0927	70.7406	73.9137
Phatr3_J42926	0.350458	0.031368	24	4	1.33119	0.333434	3.99236	2.0472	1.95016	0.963592	2.14084	3.76555	3.99236	2.0472	2.85513
Phatr3_J43046	0.235353	0.0102622	24	4	32.1629	0.166903	192.705	145.947	1.32038	0.40095	145.947	192.705	184.522	149.255	169.35
Phatr3_J43090	0.106676	0.00100737	24	4	3.80151	0.197172	19.2802	12.7162	1.51619	0.600448	13.7213	19.2802	16.9462	12.7162	13.9867
Phatr3_J43326	0.176846	0.00438557	24	4	1.32539	0.133735	9.91057	6.43455	1.54021	0.623128	6.96338	9.91057	7.76883	6.43455	7.49022
Phatr3_J43368	0.264213	0.0151871	24	4	3.09681	0.148149	20.9033	14.8968	1.4032	0.488725	16.8352	20.9033	19.0834	14.8968	15.4216
Phatr3_J43611	0.235353	0.0102622	24	4	49.0452	0.200828	244.215	106.093	2.30188	1.20281	137.392	244.215	145.146	106.093	114.953
Phatr3_J43667	0.158738	0.00276338	24	4	5.74245	0.160131	35.8611	26.9677	1.32978	0.411186	26.9677	35.8611	35.8115	28.7825	30.8945
Phatr3_J43839	0.301118	0.0220312	24	4	3.67117	0.142279	25.8026	17.7251	1.45571	0.541722	17.7251	25.8026	23.1052	19.8286	20.7902
Phatr3_J43963	0.158738	0.00276338	24	4	2.01978	0.123535	16.3499	12.0375	1.35824	0.441742	13.2403	16.3499	14.6198	12.0375	12.8578
Phatr3_J44027	0.388124	0.0438862	24	4	2.75546	0.129907	21.2111	16.1536	1.31308	0.392959	17.0153	21.2111	19.8097	16.7302	16.1536
Phatr3_J44146	0.264213	0.0151871	24	4	2.02798	0.106053	19.1223	13.0903	1.4608	0.546763	15.5929	19.1223	17.1711	13.1311	13.0903
Phatr3_J44311	0.350458	0.031368	24	4	1.74444	0.16726	10.4296	6.51081	1.60188	0.679769	7.19447	10.4296	8.69721	7.17715	6.51081
Phatr3_J44421	0.264213	0.0151871	24	4	4.60836	0.173183	26.6098	18.6044	1.4303	0.516315	18.6044	26.6098	25.8866	20.7163	25.336
Phatr3_J44474	0.158738	0.00276338	24	4	14.1937	0.173256	81.9235	59.4388	1.37828	0.462873	61.1144	81.9235	80.7616	59.4388	75.3308
Phatr3_J44733	0.301118	0.0220312	24	4	1.30669	0.142424	9.17462	6.43346	1.42608	0.512052	6.43346	9.17462	8.50315	7.68156	8.3743
Phatr3_J44850	0.264213	0.0151871	24	4	6.65788	0.158937	41.8901	25.5447	1.63987	0.713584	30.3186	41.8901	32.9157	26.2708	25.5447
Phatr3_J44874	0.350458	0.031368	24	4	2.72708	0.194607	14.0132	7.71942	1.81532	0.860225	9.58695	14.0132	11.3478	7.71942	11.3754
Phatr3_J44905	0.388124	0.0438862	24	4	2.64381	0.126966	20.823	14.4337	1.44267	0.528737	14.4337	20.823	18.0384	16.5296	18.4192
Phatr3_J44917	0.264213	0.0151871	24	4	1.60409	0.149066	10.761	6.70062	1.60596	0.683439	6.70062	10.761	8.3277	7.43095	9.08114
Phatr3_J44970	0.202081	0.00678693	24	4	1.03256	0.290457	3.55495	1.54179	2.30572	1.20522	1.59654	3.55495	2.39108	1.54179	1.57915
Phatr3_J45055	0.264213	0.0151871	24	4	4.37909	0.116577	37.564	26.8423	1.39944	0.484845	30.6551	37.564	31.814	26.8423	29.1051
Phatr3_J45062	0.301118	0.0220312	24	4	2.74687	0.138319	19.859	14.1067	1.40777	0.493414	15.9462	19.859	17.0555	14.2174	14.1067
Phatr3_J45390	0.202081	0.00678693	24	4	1.15848	0.138658	8.35497	5.74313	1.45477	0.540796	5.74313	8.35497	6.68376	5.79301	7.0954
Phatr3_J45570	0.235353	0.0102622	24	4	1.48425	0.0892805	16.6245	12.445	1.33584	0.417752	12.445	16.6245	14.6064	13.1028	13.2139
Phatr3_J45580	0.350458	0.031368	24	4	15.8378	0.147525	107.357	72.2348	1.48622	0.571647	78.4354	107.357	89.8513	74.137	72.2348
Phatr3_J45622	0.301118	0.0220312	24	4	34.3755	0.327988	104.807	48.7488	2.14995	1.1043	55.4371	104.807	99.564	48.7488	88.4365
Phatr3_J45641	0.388124	0.0438862	24	4	1.07527	0.165504	6.49698	3.35692	1.9354	0.95263	4.28686	6.49698	4.17524	3.42811	3.35692
Phatr3_J45770	0.202081	0.00678693	24	4	1.57997	0.175187	9.01877	5.49284	1.64191	0.715377	5.76249	9.01877	6.82304	5.49284	6.06741
Phatr3_J45855	0.202081	0.00678693	24	4	1.57287	0.175382	8.96825	6.01635	1.49065	0.575938	6.06152	8.96825	7.45412	6.05824	6.01635
Phatr3_J45997	0.202081	0.00678693	24	4	5.92538	0.172539	34.3423	20.3313	1.68914	0.756286	23.2175	34.3423	28.6835	22.9944	20.3313
Phatr3_J46001	0.388124	0.0438862	24	4	8.01233	0.152473	52.5491	33.7654	1.5563	0.638122	35.1995	52.5491	40.2763	34.0255	33.7654
Phatr3_J46300	0.264213	0.0151871	24	4	1.88338	0.137683	13.6791	9.38731	1.45719	0.543187	10.5214	13.6791	11.0878	9.38731	9.96625
Phatr3_J46446	0.176846	0.00438557	24	4	2.44146	0.124462	19.616	14.3184	1.36999	0.45416	14.6639	19.616	16.6743	14.3184	16.1918
Phatr3_J46453	0.388124	0.0438862	24	4	1.11578	0.143518	7.77452	5.54871	1.40114	0.486603	6.3957	7.77452	6.93793	5.54871	6.36559
Phatr3_J46794	0.350458	0.031368	24	4	1.49581	0.111957	13.3606	10.1941	1.31062	0.390245	10.1941	13.3606	11.7312	10.2281	12.0849
Phatr3_J46806	0.388124	0.0438862	24	4	7.46481	0.179505	41.5854	25.5554	1.62726	0.702447	28.4466	41.5854	32.0316	25.5554	25.8054
Phatr3_J46838	0.301118	0.0220312	24	4	10.9711	0.184233	59.55	41.7351	1.42686	0.512841	45.4851	57.9085	59.55	41.7351	46.2128
Phatr3_J46922	0.350458	0.031368	24	4	4.14879	0.095138	43.6081	32.8207	1.32868	0.409993	32.9859	43.6081	36.2959	32.9472	32.8207
Phatr3_J46925	0.388124	0.0438862	24	4	15.5015	0.194467	79.7125	53.436	1.49174	0.576995	54.9795	79.7125	68.5398	53.909	53.436
Phatr3_J46969	0.176846	0.00438557	24	4	7.83124	0.132774	58.9819	41.3804	1.42536	0.511325	45.5202	58.9819	49.6039	41.3804	46.7263
Phatr3_J47314	0.301118	0.0220312	24	4	2.87047	0.130711	21.9604	13.6703	1.60644	0.683864	14.7101	21.9604	15.5238	13.6703	14.4103
Phatr3_J47349	0.235353	0.0102622	24	4	1.17768	0.158336	7.43786	4.78136	1.55559	0.637465	5.30921	7.43786	6.1039	4.78136	5.36959
Phatr3_J47453	0.388124	0.0438862	24	4	4.9545	0.132549	37.3785	26.1065	1.43177	0.517798	28.8481	37.3785	31.0426	26.1065	34.102
Phatr3_J47592	0.158738	0.00276338	24	4	2.30086	0.17606	13.0686	8.42884	1.55046	0.632698	9.6239	13.0686	11.4237	8.42884	9.71729
Phatr3_J47657	0.158738	0.00276338	24	4	28.5816	0.172721	165.478	99.4147	1.66452	0.735107	114.588	165.478	129.798	99.4147	110.01
Phatr3_J47670	0.235353	0.0102622	24	4	60.5315	0.126631	478.015	363.732	1.3142	0.394182	393.812	478.015	441.929	363.732	390.888
Phatr3_J47678	0.264213	0.0151871	24	4	2.48763	0.159316	15.6145	10.2522	1.52304	0.606953	10.6613	15.6145	12.6046	10.2522	10.4571
Phatr3_J47726	0.264213	0.0151871	24	4	1.38448	0.150686	9.18783	5.66993	1.62045	0.696393	6.89397	9.18783	7.17264	5.66993	5.89383
Phatr3_J47736	0.202081	0.00678693	24	4	1.32386	0.119275	11.0993	7.55162	1.46979	0.555607	7.55162	11.0993	9.77727	8.91752	10.0652
Phatr3_J48136	0.388124	0.0438862	24	4	4.8971	0.123086	39.786	25.8582	1.53862	0.621636	30.1366	39.786	31.2936	27.0378	25.8582
Phatr3_J48310	0.388124	0.0438862	24	4	8.51359	0.149177	57.0704	36.5251	1.5625	0.643854	42.8283	57.0704	46.467	36.5251	42.413
Phatr3_J48313	0.176846	0.00438557	24	4	7.30571	0.162303	45.0127	28.2315	1.59441	0.673027	32.2715	45.0127	36.2864	28.2315	28.9907
Phatr3_J48315	0.350458	0.031368	24	4	212.709	0.13471	1579.02	1099.4	1.43625	0.522307	1099.4	1573.34	1483.74	1305.27	1579.02
Phatr3_J48320	0.078151	0.00032087	24	4	1.9108	0.177294	10.7776	6.22488	1.73137	0.791917	6.79399	10.7776	8.25665	6.22488	6.97073
Phatr3_J48381	0.350458	0.031368	24	4	9.04926	0.159786	56.6336	28.4808	1.98848	0.991665	39.4299	56.6336	36.5211	28.4808	33.0839
Phatr3_J48446	0.388124	0.0438862	24	4	1.57207	0.131296	11.9735	5.95352	2.01116	1.00803	8.69341	11.9735	7.52036	5.95352	6.05843
Phatr3_J48488	0.388124	0.0438862	24	4	1.55368	0.177817	8.73747	5.29107	1.65136	0.723656	5.54641	8.73747	6.37474	5.29107	5.88278
Phatr3_J48552	0.388124	0.0438862	24	4	7.55598	0.183363	41.2077	26.6236	1.54779	0.630209	31.4384	41.2077	35.9953	26.6236	27.1698
Phatr3_J48673	0.106676	0.00100737	24	4	2.42823	0.166674	14.5687	9.36058	1.55639	0.638204	9.36058	14.5687	11.9288	9.60743	11.2976
Phatr3_J48731	0.235353	0.0102622	24	4	4.30259	0.101136	42.5425	30.8646	1.37836	0.462954	34.8228	42.5425	36.307	31.8136	30.8646
Phatr3_J48795	0.350458	0.031368	24	4	18.0693	0.162925	110.905	76.1964	1.45552	0.541534	85.0207	110.905	97.2402	76.1964	79.6015
Phatr3_J48809	0.350458	0.031368	24	4	6.66459	0.126021	52.8846	32.6659	1.61896	0.695064	38.409	52.8846	38.29	32.6659	36.474
Phatr3_J48955	0.202081	0.00678693	24	4	5.92755	0.0972311	60.9635	42.479	1.43514	0.521195	49.5525	60.9635	49.6906	42.479	44.8498
Phatr3_J49302	0.350458	0.031368	24	4	6.94293	0.142228	48.8156	35.0437	1.39299	0.478186	35.0437	48.8156	43.1331	39.6169	39.2262
Phatr3_J49325	0.350458	0.031368	24	4	13.2806	0.15568	85.3069	52.79	1.61597	0.692397	64.4237	85.3069	70.2162	52.79	57.5885
Phatr3_J49442	0.350458	0.031368	24	4	3.03391	0.191543	15.8393	8.06271	1.96451	0.974173	10.482	15.8393	10.9141	8.06271	9.05776
Phatr3_J49501	0.202081	0.00678693	24	4	4.37805	0.145341	30.1227	21.3512	1.41082	0.496535	23.6205	30.1227	26.0935	21.3512	22.5161
Phatr3_J49527	0.301118	0.0220312	24	4	2.43988	0.17628	13.841	9.02487	1.53365	0.616967	9.19392	13.841	10.8883	9.02487	9.36577
Phatr3_J49680	0.158738	0.00276338	24	4	8.59575	0.214052	40.1573	23.1018	1.73828	0.797659	28.0753	40.1573	34.8536	23.1018	29.02
Phatr3_J49942	0.176846	0.00438557	24	4	2.83914	0.123455	22.9973	16.7067	1.37653	0.461034	18.1256	22.9973	19.0607	16.7067	17.3448
Phatr3_J49956	0.264213	0.0151871	24	4	7.86673	0.128201	61.3625	43.8994	1.3978	0.483157	43.8994	61.3625	54.6674	46.4332	46.4723
Phatr3_J49977	0.301118	0.0220312	24	4	2.81841	0.129675	21.7343	14.9631	1.45253	0.538565	17.4372	21.7343	19.9431	16.471	14.9631
Phatr3_J50006	0.235353	0.0102622	24	4	9.80739	0.131855	74.3801	52.3404	1.42108	0.506991	57.9132	74.3801	64.8261	52.3404	54.3661
Phatr3_J50120	0.301118	0.0220312	24	4	17.5332	0.158209	110.823	70.6893	1.56775	0.648694	77.4808	110.823	86.4354	70.6893	73.0112
Phatr3_J50189	0.176846	0.00438557	24	4	7.34524	0.135619	54.1607	33.4454	1.61937	0.695437	36.7444	54.1607	40.3379	33.4454	39.6111
Phatr3_J50326	0.202081	0.00678693	24	4	1.48655	0.176197	8.43688	5.05207	1.66999	0.739837	5.05207	8.43688	6.75633	5.7743	5.72646
Phatr3_J50353	0.106676	0.00100737	24	4	3.50411	0.23183	15.115	7.4094	2.03997	1.02855	9.73361	15.115	11.7726	7.4094	10.7023
Phatr3_J50429	0.022362	7.56386e-06	24	4	15.7056	0.189827	82.7365	52.5118	1.57558	0.655884	56.5213	82.7365	72.3211	52.5118	62.0466
Phatr3_J50440	0.202081	0.00678693	24	4	7.26725	0.0979845	74.1674	56.6027	1.31032	0.389914	57.0662	74.1674	62.0682	56.6027	62.5082
Phatr3_J50634	0.388124	0.0438862	24	4	1.46194	0.11935	12.2492	8.41023	1.45646	0.54247	8.91726	12.2492	9.31734	8.41023	8.42161
Phatr3_J50635	0.301118	0.0220312	24	4	3.18491	0.0998961	31.8822	24.3776	1.30785	0.387197	24.3776	31.8822	26.5689	24.541	24.5291
Phatr3_J51005	0.158738	0.00276338	24	4	5.17428	0.142345	36.3502	27.7078	1.31191	0.391671	27.9452	36.3502	32.8791	27.7078	27.8729
Phatr3_J51157	0.388124	0.0438862	24	4	5.98738	0.130898	45.7407	25.9637	1.76172	0.816985	38.6481	45.7407	36.25	26.6643	25.9637
Phatr3_J51412	0.235353	0.0102622	24	4	5.96394	0.152513	39.1044	24.667	1.58529	0.664748	27.057	39.1044	30.2118	24.667	25.2575
Phatr3_J51597	0.106676	0.00100737	24	4	13.8861	0.177027	78.4407	54.3153	1.44417	0.530243	59.7147	78.4407	74.3216	54.3153	61.5513
Phatr3_J52450	0.301118	0.0220312	24	4	6.01548	0.139959	42.9804	29.4636	1.45876	0.544744	34.2624	42.9804	37.6123	29.4636	29.8927
Phatr3_J5396	0.235353	0.0102622	24	4	3.49021	0.130149	26.817	19.4783	1.37676	0.461281	20.7453	26.817	24.3803	20.3873	19.4783
Phatr3_J53969	0.202081	0.00678693	24	4	8.79206	0.141822	61.9938	44.6932	1.3871	0.47207	44.6932	61.9938	52.9609	45.5067	45.5388
Phatr3_J54192	0.388124	0.0438862	24	4	2.35785	0.104824	22.4935	16.4864	1.36437	0.44823	17.2132	22.4935	19.2804	17.8272	16.4864
Phatr3_J54677	0.202081	0.00678693	24	4	4.46878	0.0825923	54.1065	36.3173	1.48983	0.575145	38.3735	54.1065	40.7028	36.9841	36.3173
Phatr3_J54992	0.388124	0.0438862	24	4	3.49371	0.183103	19.0806	13.027	1.46469	0.550597	13.027	19.0806	17.4744	13.196	13.9293
Phatr3_J55197	0.135718	0.00169397	24	4	18.3298	0.164979	111.104	68.1554	1.63016	0.70501	74.5474	111.104	81.8132	68.1554	84.2481
Phatr3_J55206	0.388124	0.0438862	24	4	5.24778	0.157057	33.4133	21.7815	1.53402	0.617315	23.6799	33.4133	28.0474	21.7815	27.5733
Phatr3_J605	0.176846	0.00438557	24	4	3.756	0.209907	17.8936	8.52513	2.09893	1.06965	10.8501	17.8936	12.328	8.52513	9.59735
Phatr3_J7173	0.264213	0.0151871	24	4	13.2776	0.126466	104.99	74.0891	1.41707	0.502915	79.5856	104.99	86.7715	74.0891	86.191
Phatr3_J8598	0.202081	0.00678693	24	4	5.55942	0.173103	32.1163	22.3964	1.43399	0.520038	23.0662	32.1163	29.0297	22.3964	22.5707
Phatr3_J9344	0.350458	0.031368	24	4	4.78058	0.190918	25.0399	10.8905	2.29925	1.20116	16.2823	25.0399	15.6297	10.8905	11.0124
Phatr3_J9625	0.350458	0.031368	24	4	3.22894	0.139985	23.0663	14.9265	1.54533	0.627912	14.9265	23.0663	17.8975	15.9881	17.3231
Phatr3_J9724	0.176846	0.00438557	24	4	5.60725	0.156367	35.8596	21.3182	1.68211	0.750272	25.0161	35.8596	26.5646	21.3182	24.9384
Phatr3_Jdraft1418	0.350458	0.031368	24	4	2.48522	0.121629	20.4328	13.2854	1.53799	0.621043	15.8469	20.4328	17.4596	15.0789	13.2854
Phatr3_Jdraft1590	0.106676	0.00100737	24	4	8.31057	0.156441	53.1226	34.7726	1.52771	0.611373	35.5002	53.1226	40.3947	34.7726	36.3364
Phatr3_Jdraft1618	0.350458	0.031368	24	4	9.07804	0.162297	55.9348	39.1646	1.4282	0.514195	48.0792	55.134	55.9348	39.1646	43.8982
Phatr3_EG00087	0.350458	0.031368	24	5	10.0817	0.141808	71.0945	45.5275	1.56157	0.643	45.5275	58.1559	71.0945	55.6532	54.4216
Phatr3_EG00122	0.388124	0.0438862	24	5	7.21394	0.172973	41.7057	25.1816	1.6562	0.727876	25.1816	32.9157	41.7057	30.5228	33.3826
Phatr3_EG00179	0.264213	0.0151871	24	5	4.52773	0.107476	42.1277	29.493	1.4284	0.514397	29.493	34.7669	42.1277	34.177	29.8893
Phatr3_EG00203	0.106676	0.00100737	24	5	6.10794	0.17438	35.0265	22.6847	1.54406	0.626728	22.6847	30.4698	35.0265	24.0861	22.8576
Phatr3_EG00320	0.388124	0.0438862	24	5	7.70569	0.107688	71.5559	52.4198	1.36506	0.448959	55.7608	71.5559	65.3045	60.7395	52.4198
Phatr3_EG00409	0.301118	0.0220312	24	5	3.24056	0.179804	18.0228	8.73052	2.06435	1.04568	8.73052	11.3665	18.0228	11.8295	11.5151
Phatr3_EG00544	0.301118	0.0220312	24	5	19.8789	0.135395	146.821	110.855	1.32444	0.405384	110.855	135.562	146.821	114.609	115.723
Phatr3_EG00571	0.350458	0.031368	24	5	5.36252	0.163005	32.8979	19.4168	1.6943	0.760692	19.4168	30.2034	32.8979	28.5282	31.5999
Phatr3_EG00577	0.388124	0.0438862	24	5	2.44764	0.0862825	28.3678	21.6416	1.3108	0.390443	21.6416	24.8085	28.3678	25.6383	25.3214
Phatr3_EG00924	0.350458	0.031368	24	5	5.68518	0.155198	36.6318	25.2723	1.44948	0.535536	25.2723	31.6551	36.6318	27.0131	32.3513
Phatr3_EG00999	0.264213	0.0151871	24	5	27.1606	0.142779	190.228	129.757	1.46603	0.551919	129.757	162.474	190.228	142.02	154.147
Phatr3_EG01078	0.235353	0.0102622	24	5	15.722	0.141912	110.788	80.2986	1.3797	0.46435	80.2986	102.868	110.788	85.4515	84.0369
Phatr3_EG01200	0.301118	0.0220312	24	5	38.0428	0.171543	221.769	156.82	1.41416	0.499946	156.82	206.787	221.769	164.757	191.749
Phatr3_EG01290	0.388124	0.0438862	24	5	18.1585	0.127478	142.445	101.019	1.41008	0.49578	101.019	122.014	142.445	106.145	108.063
Phatr3_EG01322	0.0499323	8.61044e-05	24	5	12.6327	0.149339	84.591	51.705	1.63603	0.7102	51.705	74.1019	84.591	66.8962	63.9778
Phatr3_EG01364	0.350458	0.031368	24	5	10.2845	0.142175	72.3368	48.8024	1.48224	0.567776	48.8024	61.4465	72.3368	55.1388	57.0382
Phatr3_EG01732	0.388124	0.0438862	24	5	2.62641	0.175961	14.9262	9.62505	1.55076	0.632976	9.62505	14.9262	14.7114	13.1661	13.5914
Phatr3_EG01771	0.388124	0.0438862	24	5	2.66882	0.135614	19.6795	12.636	1.55742	0.639155	12.636	15.6271	19.6795	14.5789	14.0071
Phatr3_EG01892	0.301118	0.0220312	24	5	2.02721	0.28619	7.08344	3.68726	1.92106	0.941902	3.68726	6.2597	7.08344	4.66745	5.17662
Phatr3_EG01954	0.264213	0.0151871	24	5	6.9008	0.102564	67.283	48.789	1.37906	0.463685	48.789	62.1124	67.283	60.1818	61.4254
Phatr3_EG01985	0.235353	0.0102622	24	5	19.1032	0.137243	139.193	91.6445	1.51883	0.602962	91.6445	116.278	139.193	105.325	108.33
Phatr3_EG01988	0.301118	0.0220312	24	5	8.69189	0.166695	52.1424	35.7616	1.45805	0.544045	35.7616	46.4281	52.1424	39.3996	43.6559
Phatr3_EG02062	0.350458	0.031368	24	5	78.1146	0.159288	490.399	350.234	1.4002	0.485635	350.234	446.746	490.399	366.378	392.433
Phatr3_EG02092	0.176846	0.00438557	24	5	157.289	0.12319	1276.8	872.367	1.4636	0.549526	872.367	1089.27	1276.8	1036.56	901.316
Phatr3_EG02166	0.350458	0.031368	24	5	2.36574	0.123385	19.1737	13.2667	1.44525	0.531322	13.2667	18.9649	19.1737	17.7843	15.9937
Phatr3_EG02170	0.158738	0.00276338	24	5	4.45418	0.184622	24.1259	15.2115	1.58603	0.665417	15.6552	22.0776	24.1259	18.4095	15.2115
Phatr3_EG02211	0.202081	0.00678693	24	5	3.50127	0.0657693	53.2356	39.5689	1.34539	0.428024	39.5689	45.5491	53.2356	49.3855	48.0308
Phatr3_EG02238	0.301118	0.0220312	24	5	1.32096	0.101932	12.9592	8.78712	1.47479	0.560512	8.78712	12.7889	12.1831	12.9592	10.5612
Phatr3_EG02241	0.264213	0.0151871	24	5	73.9263	0.188778	391.604	235.841	1.66045	0.731578	235.841	349.84	391.604	296.79	295.682
Phatr3_EG02280	0.264213	0.0151871	24	5	18.2343	0.135354	134.716	88.6072	1.52037	0.604422	88.6072	110.143	134.716	101.2	101.895
Phatr3_EG02315	0.350458	0.031368	24	5	27.8753	0.139855	199.315	129.017	1.54488	0.627494	129.017	156.895	199.315	149.155	163.235
Phatr3_EG02324	0.350458	0.031368	24	5	1.81395	0.108097	16.7808	12.0505	1.39254	0.477722	12.0505	14.7343	16.7808	14.4154	14.0926
Phatr3_EG02331	0.158738	0.00276338	24	5	2.97662	0.127821	23.2875	17.6735	1.31765	0.397967	17.6735	22.0643	23.2875	19.461	19.055
Phatr3_EG02365	0.264213	0.0151871	24	5	7.55499	0.142818	52.8995	37.8191	1.39875	0.48414	37.8191	48.5964	52.8995	43.4757	41.7885
Phatr3_EG02417	0.301118	0.0220312	24	5	7.02958	0.151528	46.3914	30.2718	1.53249	0.615882	30.2718	39.955	46.3914	37.1577	37.7838
Phatr3_EG02555	0.176846	0.00438557	24	5	1.53273	0.095562	16.0391	10.6075	1.51205	0.596509	10.6075	12.9534	16.0391	12.5557	12.0173
Phatr3_EG02558	0.106676	0.00100737	24	5	10.8116	0.1239	87.2603	64.9773	1.34293	0.425389	64.9773	79.2788	87.2603	71.4455	74.1622
Phatr3_J10251	0.350458	0.031368	24	5	1.74841	0.144383	12.1095	7.95899	1.52149	0.605483	8.36092	12.1095	10.5519	8.69036	7.95899
Phatr3_J10628	0.264213	0.0151871	24	5	20.2967	0.142555	142.378	94.6427	1.50437	0.589161	94.6427	120.185	142.378	107.827	113.018
Phatr3_J10954	0.235353	0.0102622	24	5	6.08871	0.106743	57.0406	37.6947	1.51323	0.597627	37.6947	44.5948	57.0406	46.895	44.1511
Phatr3_J11387	0.388124	0.0438862	24	5	16.7183	0.146125	114.411	78.1416	1.46415	0.550063	78.1416	103.359	114.411	92.6642	100.082
Phatr3_J11841	0.301118	0.0220312	24	5	295.628	0.142798	2070.26	1461.62	1.41641	0.502241	1461.62	1914.36	2070.26	1706.25	1571.78
Phatr3_J12339	0.264213	0.0151871	24	5	1.61427	0.046324	34.8473	26.7839	1.30105	0.379682	26.7839	30.4681	34.8473	32.0455	30.0294
Phatr3_J12984	0.264213	0.0151871	24	5	12.6006	0.135948	92.687	67.0491	1.38237	0.467148	67.0491	85.4915	92.687	73.5641	82.9353
Phatr3_J13028	0.235353	0.0102622	24	5	1.77117	0.138573	12.7815	8.79547	1.45319	0.539226	8.79547	10.9167	12.7815	9.35145	9.61806
Phatr3_J13534	0.264213	0.0151871	24	5	1.35967	0.203892	6.66861	4.32637	1.54139	0.62423	4.32637	6.66861	6.66353	5.60952	4.82273
Phatr3_J14180	0.0576107	0.000170306	24	5	5.99971	0.145062	41.3596	28.6446	1.44389	0.529958	28.6446	37.4699	41.3596	33.6917	32.4147
Phatr3_J14702	0.035794	4.11493e-05	24	5	6.02206	0.173194	34.7706	21.8662	1.59015	0.669164	21.8662	30.5672	34.7706	27.9287	25.7262
Phatr3_J14762	0.158738	0.00276338	24	5	9.32968	0.177545	52.5484	31.7441	1.65537	0.727158	31.7441	52.5484	47.6668	38.5467	32.6778
Phatr3_J14845	0.158738	0.00276338	24	5	1.46525	0.119034	12.3095	8.65565	1.42213	0.508057	8.65565	11.178	12.3095	10.4508	8.76519
Phatr3_J14994	0.106676	0.00100737	24	5	15.8764	0.158558	100.13	75.9845	1.31776	0.398093	76.2679	99.1051	100.13	80.6622	75.9845
Phatr3_J15016	0.202081	0.00678693	24	5	17.4307	0.202729	85.9804	57.0645	1.50672	0.591415	57.0645	84.0615	85.9804	65.5531	65.4886
Phatr3_J15563	0.235353	0.0102622	24	5	17.01	0.194285	87.5516	63.5788	1.37706	0.461588	63.5788	86.2909	87.5516	64.7527	64.5429
Phatr3_J15853	0.235353	0.0102622	24	5	1.78815	0.102979	17.3642	12.8588	1.35038	0.433361	12.8588	16.4514	17.3642	16.0542	14.0579
Phatr3_J16073	0.388124	0.0438862	24	5	4.71809	0.10625	44.4054	31.5028	1.40957	0.495254	31.9321	44.4054	36.5487	34.3272	31.5028
Phatr3_J17135	0.388124	0.0438862	24	5	14.5258	0.0925328	156.98	107.366	1.4621	0.548045	107.366	130.218	156.98	133.243	122.156
Phatr3_J1840	0.350458	0.031368	24	5	5.42531	0.158413	34.248	23.7984	1.43909	0.525154	23.7984	34.248	30.7996	25.9461	25.0582
Phatr3_J18665	0.264213	0.0151871	24	5	21.8875	0.104055	210.346	149.503	1.40696	0.492586	158.547	210.346	197.277	185.194	149.503
Phatr3_J19647	0.301118	0.0220312	24	5	1.12441	0.159386	7.0546	4.2536	1.6585	0.72988	4.38306	6.29622	7.0546	6.20458	4.2536
Phatr3_J20066	0.106676	0.00100737	24	5	4.56083	0.089309	51.0679	38.5832	1.32358	0.404446	38.5832	46.8506	51.0679	46.9678	44.2253
Phatr3_J21455	0.202081	0.00678693	24	5	16.8542	0.179849	93.7129	65.4812	1.43114	0.517167	65.4812	93.7129	90.9265	71.2602	77.5282
Phatr3_J21667	0.264213	0.0151871	24	5	11.2312	0.113395	99.0447	74.1567	1.33561	0.417501	74.1567	88.9942	99.0447	82.1395	85.1072
Phatr3_J2217	0.235353	0.0102622	24	5	2.69402	0.270111	9.97374	5.6394	1.76858	0.822592	5.8523	8.90397	9.97374	5.6394	5.92899
Phatr3_J2418	0.264213	0.0151871	24	5	3.76111	0.129009	29.1539	19.2923	1.51117	0.595666	19.2923	23.8807	29.1539	23.4205	23.7498
Phatr3_J24772	0.264213	0.0151871	24	5	13.1751	0.125946	104.609	78.7048	1.32913	0.410483	78.7048	104.609	100.346	87.826	94.573
Phatr3_J26896	0.388124	0.0438862	24	5	96.3545	0.154405	624.037	451.707	1.38151	0.466245	465.239	606.631	624.037	487.28	451.707
Phatr3_J27246	0.388124	0.0438862	24	5	3.93677	0.0888343	44.3159	33.6916	1.31534	0.395437	33.6916	44.3159	39.5915	36.8729	34.2301
Phatr3_J28237	0.135718	0.00169397	24	5	3.21817	0.145022	22.1908	15.5939	1.42305	0.508983	15.5939	22.1908	20.757	17.0502	16.4311
Phatr3_J2845	0.388124	0.0438862	24	5	5.70949	0.116283	49.1	31.6113	1.55324	0.635285	31.6113	37.3481	49.1	35.1263	37.1174
Phatr3_J29016	0.388124	0.0438862	24	5	8.80423	0.106608	82.5848	61.5447	1.34187	0.42424	61.5447	82.5848	75.6758	69.8905	65.2101
Phatr3_J30352	0.158738	0.00276338	24	5	33.1473	0.171933	192.792	136.502	1.41238	0.498124	136.502	185.484	192.792	149.289	147.116
Phatr3_J31722	0.264213	0.0151871	24	5	1.83765	0.166041	11.0674	6.74852	1.63998	0.713675	6.74852	9.41496	11.0674	8.67651	8.50685
Phatr3_J32390	0.135718	0.00169397	24	5	10.3986	0.137046	75.8764	55.7308	1.36148	0.445177	55.7308	69.6136	75.8764	58.6576	55.809
Phatr3_J33588	0.301118	0.0220312	24	5	7.18066	0.155056	46.3102	31.5665	1.46707	0.552935	31.5665	39.6107	46.3102	34.3461	33.6922
Phatr3_J33633	0.301118	0.0220312	24	5	2.48821	0.109439	22.736	15.317	1.48436	0.569844	15.317	20.4681	22.736	20.7499	20.5892
Phatr3_J33738	0.388124	0.0438862	24	5	1.56616	0.129262	12.1162	9.01447	1.34409	0.426627	9.01447	11.202	12.1162	10.1248	10.8728
Phatr3_J34520	0.158738	0.00276338	24	5	1.89924	0.114455	16.5938	12.4438	1.3335	0.415219	12.4438	14.5073	16.5938	12.8282	12.7243
Phatr3_J34798	0.301118	0.0220312	24	5	246.129	0.121223	2030.38	1491.92	1.36092	0.444582	1491.92	1804.57	2030.38	1663.41	1518.79
Phatr3_J34822	0.301118	0.0220312	24	5	2.95103	0.123407	23.9129	16.9526	1.41058	0.496288	17.439	22.0317	23.9129	19.5636	16.9526
Phatr3_J35055	0.0576107	0.000170306	24	5	2.68469	0.140039	19.1709	13.8427	1.38491	0.469794	13.8427	18.1916	19.1709	15.6289	14.3169
Phatr3_J35067	0.135718	0.00169397	24	5	3.08061	0.141976	21.6981	13.5155	1.60543	0.682959	13.5155	19.1641	21.6981	18.0676	14.6093
Phatr3_J35233	0.176846	0.00438557	24	5	8.12126	0.141385	57.4407	43.4491	1.32202	0.402746	43.4491	57.4407	56.1966	45.4862	44.9781
Phatr3_J35859	0.301118	0.0220312	24	5	2.53935	0.1694	14.9903	9.19367	1.6305	0.705314	9.19367	12.0254	14.9903	10.8146	10.068
Phatr3_J36284	0.202081	0.00678693	24	5	11.0135	0.126355	87.1636	56.4402	1.54435	0.627002	56.4402	70.6406	87.1636	66.1618	67.4699
Phatr3_J36337	0.264213	0.0151871	24	5	5.9819	0.121202	49.3549	33.4762	1.47433	0.560059	33.4762	39.485	49.3549	38.9041	36.9672
Phatr3_J36403	0.388124	0.0438862	24	5	5.56049	0.184572	30.1264	21.1156	1.42674	0.51272	21.1156	27.8521	30.1264	22.2356	24.6952
Phatr3_J37201	0.158738	0.00276338	24	5	3.79187	0.155092	24.4492	16.7949	1.45575	0.541761	16.7949	23.4621	24.4492	20.7603	21.7929
Phatr3_J37257	0.235353	0.0102622	24	5	2.2746	0.10641	21.3759	12.0322	1.77656	0.829086	12.0322	14.9825	21.3759	17.3864	15.3585
Phatr3_J37270	0.235353	0.0102622	24	5	8.58321	0.221122	38.8166	24.3961	1.5911	0.670021	24.3961	36.2134	38.8166	26.4086	30.1107
Phatr3_J37774	0.350458	0.031368	24	5	23.5019	0.165708	141.827	86.4616	1.64035	0.714	86.4616	107.576	141.827	91.4483	104.108
Phatr3_J37932	0.350458	0.031368	24	5	4.00357	0.144103	27.7827	18.1087	1.53422	0.617504	18.1087	23.5926	27.7827	21.963	21.2997
Phatr3_J38020	0.264213	0.0151871	24	5	6.25904	0.202703	30.8779	18.5596	1.66371	0.734408	18.5596	26.4956	30.8779	21.8475	22.3672
Phatr3_J38650	0.202081	0.00678693	24	5	1.67552	0.168481	9.94487	6.47422	1.53607	0.619247	6.47422	9.07505	9.94487	8.05923	7.1318
Phatr3_J39714	0.388124	0.0438862	24	5	2.70128	0.129997	20.7796	14.0219	1.48194	0.567487	14.0219	18.4474	20.7796	18.2186	19.2221
Phatr3_J39891	0.235353	0.0102622	24	5	2.77851	0.170873	16.2607	11.4063	1.42558	0.511554	11.4063	16.1957	16.2607	13.3837	12.5099
Phatr3_J41252	0.388124	0.0438862	24	5	1.52099	0.152832	9.95203	7.16485	1.38901	0.474053	7.16485	9.95203	9.69471	8.2091	8.84184
Phatr3_J42495	0.176846	0.00438557	24	5	1.06953	0.150526	7.10526	4.59668	1.54574	0.628296	4.59668	7.10526	6.45503	5.7785	4.63357
Phatr3_J42574	0.301118	0.0220312	24	5	93.852	0.135704	691.592	459.588	1.50481	0.58958	459.588	559.741	691.592	519.384	563.159
Phatr3_J42677	0.264213	0.0151871	24	5	11.5468	0.132234	87.321	64.7676	1.34822	0.431056	64.7676	79.0472	87.321	65.8841	68.6991
Phatr3_J42680	0.388124	0.0438862	24	5	2.06404	0.158537	13.0193	8.84927	1.47123	0.557019	8.84927	13.0193	11.9422	10.619	10.3333
Phatr3_J42743	0.176846	0.00438557	24	5	11.4383	0.136521	83.7845	54.8526	1.52745	0.611122	54.8526	70.2176	83.7845	62.3504	68.4832
Phatr3_J42957	0.106676	0.00100737	24	5	6.48802	0.0944767	68.6732	50.079	1.3713	0.455542	50.079	61.1535	68.6732	60.7223	53.8143
Phatr3_J42993	0.264213	0.0151871	24	5	10.0257	0.135968	73.7355	45.5603	1.61841	0.694582	45.5603	53.032	73.7355	53.4452	52.1915
Phatr3_J43026	0.202081	0.00678693	24	5	6.41428	0.148759	43.1186	32.7529	1.31648	0.396689	32.7529	42.7195	43.1186	36.4138	33.9672
Phatr3_J43122	0.388124	0.0438862	24	5	11.4849	0.125222	91.7158	65.5652	1.39885	0.484239	65.5652	80.3559	91.7158	70.1016	71.3146
Phatr3_J43135	0.301118	0.0220312	24	5	1.77801	0.226221	7.85963	5.02714	1.56344	0.644726	5.02714	7.85963	7.71934	5.46249	5.55266
Phatr3_J43221	0.264213	0.0151871	24	5	4.00261	0.0949861	42.1389	26.951	1.56354	0.644812	26.951	32.3885	42.1389	30.5068	28.6179
Phatr3_J4344	0.350458	0.031368	24	5	22.8634	0.182742	125.113	87.6343	1.42767	0.513666	87.6343	118.447	125.113	94.4423	99.6662
Phatr3_J43529	0.388124	0.0438862	24	5	8.57841	0.110738	77.4657	55.69	1.39102	0.476138	65.9976	76.2505	77.4657	64.6462	55.69
Phatr3_J43638	0.388124	0.0438862	24	5	1.74118	0.0993374	17.5279	13.1398	1.33396	0.415714	13.1398	15.3319	17.5279	14.462	14.8985
Phatr3_J43664	0.350458	0.031368	24	5	11.8042	0.168834	69.9159	52.8633	1.32258	0.403355	53.1701	69.9159	69.0568	52.8633	53.3862
Phatr3_J43690	0.158738	0.00276338	24	5	1.86924	0.105721	17.6808	13.5337	1.30643	0.385626	13.5337	16.8785	17.6808	15.994	15.6679
Phatr3_J43822	0.350458	0.031368	24	5	1.48636	0.216833	6.85485	3.34733	2.04786	1.03412	3.34733	5.95028	6.85485	5.07855	5.56705
Phatr3_J43824	0.235353	0.0102622	24	5	5.63132	0.156016	36.0945	24.3691	1.48116	0.566723	24.3691	34.2648	36.0945	30.5026	27.98
Phatr3_J43865	0.388124	0.0438862	24	5	2.12672	0.123528	17.2165	12.21	1.41003	0.495728	12.21	16.729	17.2165	15.4508	16.2745
Phatr3_J43869	0.235353	0.0102622	24	5	1.956	0.11197	17.4689	13.2003	1.32337	0.404221	13.2003	16.3378	17.4689	15.5368	14.7907
Phatr3_J43936	0.388124	0.0438862	24	5	2.77002	0.128919	21.4866	14.8596	1.44597	0.532039	15.5276	21.4866	18.2664	16.1133	14.8596
Phatr3_J43956	0.301118	0.0220312	24	5	13.3784	0.12144	110.165	81.6833	1.34868	0.431547	81.6833	98.7617	110.165	87.864	87.7613
Phatr3_J44165	0.202081	0.00678693	24	5	22.6414	0.157092	144.129	100.996	1.42708	0.513061	100.996	134.357	144.129	114.982	109.363
Phatr3_J44194	0.350458	0.031368	24	5	14.3281	0.124699	114.901	79.0012	1.45442	0.540448	79.0012	97.923	114.901	89.0329	87.1247
Phatr3_J44270	0.202081	0.00678693	24	5	7.56223	0.122007	61.982	45.0865	1.37473	0.459153	45.0865	54.042	61.982	48.1884	48.7816
Phatr3_J44271	0.301118	0.0220312	24	5	12.6192	0.156588	80.5885	49.0356	1.64347	0.716745	49.0356	62.6435	80.5885	55.9792	63.9067
Phatr3_J44307	0.176846	0.00438557	24	5	3.179	0.127564	24.9208	18.9511	1.315	0.395065	18.9511	24.9208	24.7335	21.088	20.2902
Phatr3_J44312	0.350458	0.031368	24	5	2.67678	0.108269	24.7235	18.8074	1.31456	0.394585	18.8074	24.7235	22.4765	20.1522	19.9585
Phatr3_J44434	0.388124	0.0438862	24	5	2.86425	0.13769	20.8022	15.0527	1.38195	0.46671	15.0527	20.8022	20.4639	18.2406	20.3107
Phatr3_J44464	0.350458	0.031368	24	5	5.07982	0.0892892	56.8918	41.1192	1.38358	0.468407	41.1192	47.0411	56.8918	46.6271	45.0779
Phatr3_J44469	0.202081	0.00678693	24	5	19.7599	0.138777	142.386	95.7841	1.48653	0.571949	95.7841	114.814	142.386	107.637	106.763
Phatr3_J44765	0.264213	0.0151871	24	5	9.54611	0.114732	83.2038	58.9799	1.41072	0.496428	58.9799	73.3893	83.2038	70.2523	68.9158
Phatr3_J44848	0.301118	0.0220312	24	5	8.49909	0.0941513	90.2706	62.2675	1.44972	0.535777	62.2675	74.1205	90.2706	74.723	71.9331
Phatr3_J44950	0.301118	0.0220312	24	5	5.04492	0.186864	26.9978	15.9122	1.69668	0.762712	15.9122	23.175	26.9978	19.581	25.3613
Phatr3_J45029	0.350458	0.031368	24	5	4.9064	0.0919825	53.3406	39.335	1.35606	0.439419	39.335	49.2532	53.3406	47.9448	48.1701
Phatr3_J45041	0.176846	0.00438557	24	5	6.79946	0.17946	37.8885	23.3583	1.62206	0.697825	23.3583	30.9341	37.8885	28.067	31.2852
Phatr3_J45148	0.388124	0.0438862	24	5	7.10892	0.0864543	82.2275	62.6887	1.31168	0.391417	62.6887	71.7099	82.2275	71.3039	65.1464
Phatr3_J45175	0.158738	0.00276338	24	5	2.37672	0.12046	19.7304	13.5441	1.45675	0.542754	13.5441	16.4405	19.7304	16.5774	16.0973
Phatr3_J45254	0.0576107	0.000170306	24	5	3.50458	0.155307	22.5654	15.7306	1.4345	0.520546	15.7306	20.1575	22.5654	18.3747	17.1263
Phatr3_J45511	0.106676	0.00100737	24	5	3.54902	0.118451	29.9619	18.1381	1.65188	0.72411	18.1381	23.3295	29.9619	24.4243	19.6006
Phatr3_J45552	0.388124	0.0438862	24	5	4.33424	0.156183	27.7511	20.4018	1.36023	0.443851	20.4018	25.4095	27.7511	20.7894	22.7143
Phatr3_J45715	0.388124	0.0438862	24	5	1.21003	0.142718	8.47848	5.90327	1.43623	0.522291	5.90327	8.47848	7.35533	6.78308	6.83019
Phatr3_J46000	0.135718	0.00169397	24	5	2.50763	0.165632	15.1398	10.1038	1.49842	0.583441	10.5802	13.901	15.1398	11.6713	10.1038
Phatr3_J46021	0.264213	0.0151871	24	5	11.4392	0.129591	88.2714	61.6199	1.43251	0.518548	61.6199	78.8059	88.2714	68.8601	69.0725
Phatr3_J46062	0.301118	0.0220312	24	5	3.46266	0.137301	25.2194	16.3843	1.53924	0.622221	16.3843	21.722	25.2194	21.7402	21.6181
Phatr3_J46203	0.235353	0.0102622	24	5	6.8946	0.109728	62.8337	42.0372	1.49472	0.579873	42.0372	51.056	62.8337	48.0155	44.5301
Phatr3_J46485	0.235353	0.0102622	24	5	1.65334	0.115906	14.2645	10.1239	1.40899	0.49466	10.1239	12.0323	14.2645	11.5825	11.5922
Phatr3_J46513	0.264213	0.0151871	24	5	69.9205	0.175574	398.24	269.631	1.47698	0.562648	269.631	361.146	398.24	284.59	318.692
Phatr3_J46526	0.350458	0.031368	24	5	20.5668	0.142285	144.547	102.984	1.40359	0.489124	102.984	133.079	144.547	116.034	122.275
Phatr3_J46606	0.264213	0.0151871	24	5	11.1181	0.113246	98.176	61.4246	1.59832	0.676554	61.4246	71.4028	98.176	71.0183	70.8017
Phatr3_J46621	0.264213	0.0151871	24	5	1.66563	0.112807	14.7653	9.81837	1.50385	0.588658	9.81837	11.9582	14.7653	12.0968	11.0528
Phatr3_J46659	0.264213	0.0151871	24	5	12.8971	0.184539	69.8878	45.6029	1.53253	0.615916	45.6029	62.3875	69.8878	48.044	49.649
Phatr3_J47045	0.202081	0.00678693	24	5	8.00207	0.151987	52.6497	38.6922	1.36073	0.444383	38.6922	49.0401	52.6497	41.6336	41.1881
Phatr3_J47104	0.301118	0.0220312	24	5	1.2388	0.133434	9.284	6.56728	1.41367	0.499449	6.56728	9.05308	9.284	8.5291	8.42308
Phatr3_J47140	0.202081	0.00678693	24	5	17.7189	0.174848	101.339	65.9529	1.53654	0.619687	65.9529	85.6362	101.339	73.1489	77.4326
Phatr3_J47205	0.264213	0.0151871	24	5	3.46478	0.218545	15.8538	10.333	1.53429	0.617573	10.333	15.8538	15.7921	11.3525	11.9939
Phatr3_J47216	0.202081	0.00678693	24	5	4.35082	0.143947	30.2251	20.6388	1.46448	0.550387	20.6388	28.3305	30.2251	25.3135	25.068
Phatr3_J47249	0.388124	0.0438862	24	5	1.02598	0.0585582	17.5207	12.2188	1.43391	0.519951	12.2188	13.7242	17.5207	14.0308	12.6206
Phatr3_J47369	0.135718	0.00169397	24	5	5.18775	0.195394	26.5502	14.8044	1.7934	0.842695	14.8044	23.107	26.5502	20.3961	21.0384
Phatr3_J47418	0.158738	0.00276338	24	5	2.97824	0.145791	20.4281	14.4728	1.41148	0.497211	14.4728	20.4281	18.9826	16.7818	15.2946
Phatr3_J47517	0.388124	0.0438862	24	5	2.05749	0.12366	16.6383	11.7191	1.41976	0.505649	12.3042	15.6916	16.6383	14.2407	11.7191
Phatr3_J47518	0.158738	0.00276338	24	5	4.27532	0.142867	29.9251	22.0918	1.35458	0.437847	22.0918	28.6961	29.9251	24.8584	25.6047
Phatr3_J47534	0.264213	0.0151871	24	5	15.3516	0.130116	117.984	78.4748	1.50346	0.588289	78.4748	99.2178	117.984	93.5682	98.7312
Phatr3_J47619	0.202081	0.00678693	24	5	1.90054	0.11469	16.5711	12.1449	1.36445	0.448319	12.1449	15.2168	16.5711	14.1887	12.3588
Phatr3_J47700	0.350458	0.031368	24	5	2.84008	0.153607	18.4892	11.9969	1.54116	0.624017	11.9969	18.4892	16.4576	15.2035	13.1934
Phatr3_J47734	0.176846	0.00438557	24	5	15.4206	0.144919	106.408	76.8461	1.38469	0.469561	76.8461	98.7309	106.408	85.6964	86.2804
Phatr3_J47761	0.135718	0.00169397	24	5	3.84864	0.163059	23.6028	17.2678	1.36687	0.450878	17.2678	23.1244	23.6028	18.5508	20.0103
Phatr3_J47857	0.388124	0.0438862	24	5	4.13707	0.141031	29.3344	20.7474	1.41388	0.499664	20.7474	28.1734	29.3344	25.3488	24.6045
Phatr3_J47965	0.202081	0.00678693	24	5	12.0897	0.180562	66.9557	41.0011	1.63302	0.707544	41.0011	54.3152	66.9557	48.2945	53.2355
Phatr3_J47992	0.388124	0.0438862	24	5	8.68368	0.15017	57.8257	42.6449	1.35598	0.439337	42.6449	51.5076	57.8257	44.0975	44.9194
Phatr3_J48124	0.388124	0.0438862	24	5	1.9705	0.0887961	22.1913	16.4417	1.3497	0.432638	16.4417	20.0645	22.1913	20.3659	18.4824
Phatr3_J48134	0.350458	0.031368	24	5	7.55569	0.113663	66.4743	40.6694	1.6345	0.708854	40.6694	47.8561	66.4743	47.5898	47.6685
Phatr3_J48473	0.301118	0.0220312	24	5	2.14423	0.0893802	23.99	17.749	1.35163	0.434695	17.749	22.9017	23.99	22.765	20.0805
Phatr3_J48481	0.264213	0.0151871	24	5	5.71529	0.150638	37.9407	26.857	1.41269	0.498444	26.857	34.726	37.9407	28.4372	30.5638
Phatr3_J48606	0.350458	0.031368	24	5	15.3549	0.118814	129.234	78.1638	1.65338	0.725417	78.1638	92.3882	129.234	91.112	88.9207
Phatr3_J48724	0.035794	4.11493e-05	24	5	5.17596	0.15016	34.4696	23.0886	1.49293	0.578143	23.0886	31.7346	34.4696	28.2083	25.0374
Phatr3_J48735	0.350458	0.031368	24	5	157.644	0.124926	1261.9	912.182	1.38338	0.468202	912.182	1082.42	1261.9	960.408	1077.4
Phatr3_J48898	0.176846	0.00438557	24	5	3.52571	0.150231	23.4686	16.608	1.41309	0.498851	16.608	21.4897	23.4686	18.4369	18.4165
Phatr3_J48930	0.202081	0.00678693	24	5	9.02231	0.222346	40.5779	25.0632	1.61902	0.695121	25.0632	40.5779	36.642	29.1022	25.1427
Phatr3_J48962	0.106676	0.00100737	24	5	2.58638	0.0993543	26.032	17.681	1.47231	0.558085	17.681	21.9373	26.032	23.2477	21.0746
Phatr3_J48992	0.158738	0.00276338	24	5	4.28248	0.128002	33.4563	22.3984	1.4937	0.578886	22.3984	27.98	33.4563	26.5437	24.316
Phatr3_J48993	0.202081	0.00678693	24	5	4.65426	0.133397	34.8903	22.7573	1.53315	0.616495	22.7573	26.7212	34.8903	25.5572	23.5158
Phatr3_J49066	0.350458	0.031368	24	5	30.7074	0.135058	227.364	141.739	1.6041	0.681765	141.739	170.689	227.364	176.018	182.8
Phatr3_J49115	0.176846	0.00438557	24	5	3.06014	0.120342	25.4288	18.9712	1.34039	0.422652	18.9712	24.2556	25.4288	21.5202	19.8653
Phatr3_J49194	0.350458	0.031368	24	5	14.1628	0.174932	80.9614	53.6738	1.5084	0.593017	53.6738	68.7399	80.9614	57.1474	61.3986
Phatr3_J49269	0.235353	0.0102622	24	5	10.1018	0.0953803	105.91	71.347	1.48444	0.569918	71.347	85.5654	105.91	81.2454	77.1216
Phatr3_J49507	0.176846	0.00438557	24	5	9.836	0.150122	65.5199	46.3803	1.41267	0.498421	46.3803	63.0265	65.5199	54.4792	51.0005
Phatr3_J49571	0.350458	0.031368	24	5	30.6684	0.145316	211.046	129.504	1.62964	0.704556	129.504	166.133	211.046	161.464	176.579
Phatr3_J49572	0.10375	0.000579325	24	5	1.6588	0.173516	9.55992	6.61343	1.44553	0.531601	6.61343	9.28392	9.55992	7.63188	7.54576
Phatr3_J49838	0.264213	0.0151871	24	5	12.467	0.122779	101.54	75.4923	1.34504	0.427651	75.4923	92.9671	101.54	85.2504	82.5304
Phatr3_J50129	0.301118	0.0220312	24	5	41.1831	0.116823	352.524	237.911	1.48175	0.567301	237.911	277.97	352.524	262.212	271.267
Phatr3_J50280	0.301118	0.0220312	24	5	9.34336	0.122529	76.2544	56.7889	1.34277	0.425211	56.7889	69.1625	76.2544	60.7241	60.245
Phatr3_J50302	0.235353	0.0102622	24	5	6.8701	0.145345	47.2676	29.6651	1.59337	0.672083	29.6651	36.1295	47.2676	34.7063	32.2208
Phatr3_J50316	0.350458	0.031368	24	5	2.87652	0.0788301	36.4901	27.0979	1.3466	0.429324	27.0979	31.9135	36.4901	33.1427	31.5958
Phatr3_J50365	0.350458	0.031368	24	5	11.2069	0.165119	67.8717	45.1137	1.50446	0.589246	45.1137	59.0238	67.8717	47.2497	50.7138
Phatr3_J52058	0.10375	0.000579325	24	5	26.228	0.109851	238.759	163.906	1.45668	0.542684	163.906	202.955	238.759	201.21	191.858
Phatr3_J52174	0.235353	0.0102622	24	5	35.5207	0.131522	270.074	176.475	1.53038	0.613892	176.475	211.392	270.074	204.73	193.535
Phatr3_J54360	0.235353	0.0102622	24	5	481.199	0.137608	3496.89	2391.05	1.46249	0.548425	2518.43	3147.48	3496.89	2722.03	2391.05
Phatr3_J54688	0.022362	1.83626e-05	24	5	7.33852	0.162044	45.2871	31.4745	1.43885	0.524919	31.4745	44.0971	45.2871	37.705	34.2742
Phatr3_J6817	0.0576107	0.000170306	24	5	5.16361	0.179653	28.7422	15.9652	1.80031	0.848243	15.9652	23.9859	28.7422	22.0524	20.5483
Phatr3_J7359	0.235353	0.0102622	24	5	11.2457	0.100191	112.243	75.6491	1.48373	0.569224	75.6491	86.862	112.243	86.9717	85.6627
Phatr3_J9444	0.235353	0.0102622	24	5	16.8645	0.1754	96.1486	66.6522	1.44254	0.528612	66.6522	96.1486	91.0714	69.897	70.0544
Phatr3_J9806	0.388124	0.0438862	24	5	1.58938	0.115777	13.7279	9.55598	1.43658	0.522634	9.55598	12.2116	13.7279	12.2741	12.4388
Phatr3_Jdraft1569	0.202081	0.00678693	24	5	1.20002	0.130578	9.1901	5.9944	1.53311	0.616465	5.9944	8.10413	9.1901	8.15302	7.40971
Phatr3_Jdraft1758	0.388124	0.0438862	24	5	31.6918	0.157789	200.85	147.674	1.36008	0.443695	154.768	199.739	200.85	154.325	147.674
Phatr3_EG00168	0.264213	0.0151871	24	6	1.6066	0.150641	10.6651	6.47927	1.64603	0.718992	6.71022	8.75134	10.6651	7.98052	6.47927
Phatr3_EG00380	0.301118	0.0220312	24	6	1.42428	0.110252	12.9184	2.67677	4.82612	2.27086	12.9184	5.8696	10.2605	6.90203	2.67677
Phatr3_EG01358	0.10375	0.000579325	24	6	3.60558	0.147645	24.4206	12.0839	2.02091	1.01501	12.3923	16.0989	24.4206	17.7713	12.0839
Phatr3_EG02123	0.264213	0.0151871	24	6	1.82779	0.0777458	23.5098	18.0565	1.30202	0.380746	18.0565	19.8611	23.5098	19.9346	18.4574
Phatr3_EG02442	0.388124	0.0438862	24	6	14.7524	0.177995	82.8812	50.738	1.63352	0.70798	55.4624	50.738	82.8812	66.4507	56.6177
Phatr3_J12028	0.264213	0.0151871	24	6	5.51159	0.147047	37.4818	25.9449	1.44467	0.530739	25.9449	28.9557	37.4818	33.4328	30.0596
Phatr3_J20547	0.388124	0.0438862	24	6	89.6105	0.2506	357.584	204.278	1.75048	0.807749	204.278	214.542	357.584	314.807	275.127
Phatr3_J22868	0.264213	0.0151871	24	6	1.0495	0.281305	3.73084	1.68507	2.21405	1.14669	1.68507	2.73809	3.41636	3.73084	2.23311
Phatr3_J25932	0.301118	0.0220312	24	6	16.6001	0.153612	108.065	75.4565	1.43215	0.518184	75.4565	97.1632	104.5	108.065	84.3026
Phatr3_J31469	0.388124	0.0438862	24	6	1.21248	0.0382814	31.6729	22.9558	1.37973	0.464389	28.5884	28.4858	29.6219	31.6729	22.9558
Phatr3_J34229	0.176846	0.00438557	24	6	1.51889	0.103188	14.7196	10.9614	1.34286	0.425312	10.9614	11.9988	14.7196	12.7646	11.4041
Phatr3_J3559	0.301118	0.0220312	24	6	3.06034	0.139757	21.8976	16.54	1.32392	0.404811	16.54	18.3777	21.4678	21.8976	18.1338
Phatr3_J35869	0.301118	0.0220312	24	6	4.228	0.0960691	44.0101	33.104	1.32945	0.410827	33.104	36.2713	44.0101	39.0769	34.917
Phatr3_J3664	0.176846	0.00438557	24	6	5.332	0.133148	40.0457	26.6398	1.50323	0.588064	27.6893	28.8652	40.0457	33.3637	26.6398
Phatr3_J38294	0.388124	0.0438862	24	6	5.26024	0.11725	44.8635	29.8616	1.50238	0.587252	35.0532	35.8221	44.8635	41.2656	29.8616
Phatr3_J38777	0.350458	0.031368	24	6	5.29388	0.20139	26.2867	14.7046	1.78766	0.83807	14.7046	17.8319	26.2867	22.2426	16.4322
Phatr3_J40162	0.350458	0.031368	24	6	2.98988	0.251989	11.8651	6.02151	1.97046	0.97853	6.02151	8.20654	11.8651	10.9648	9.29885
Phatr3_J42437	0.301118	0.0220312	24	6	2.01243	0.186886	10.7682	6.87425	1.56646	0.647507	6.87425	7.75028	10.7682	9.74422	8.91119
Phatr3_J42844	0.264213	0.0151871	24	6	1.79031	0.122747	14.5853	10.4156	1.40034	0.485778	10.4156	12.0379	14.5853	13.0501	11.6556
Phatr3_J44742	0.350458	0.031368	24	6	1.38226	0.15864	8.71322	5.02418	1.73426	0.794318	5.02418	5.59604	8.71322	6.15239	5.78833
Phatr3_J45947	0.301118	0.0220312	24	6	27.2372	0.147766	184.327	128.649	1.43278	0.51882	128.649	152.706	184.327	176.087	150.263
Phatr3_J46086	0.350458	0.031368	24	6	8.26085	0.100583	82.13	47.5923	1.7257	0.787183	75.6174	51.4759	82.13	66.5538	47.5923
Phatr3_J47259	0.388124	0.0438862	24	6	1.50131	0.133784	11.2219	7.60388	1.47582	0.561515	7.60388	10.4152	10.659	11.2219	8.31434
Phatr3_J48125	0.350458	0.031368	24	6	3.82728	0.149757	25.5566	14.717	1.73654	0.796213	14.717	16.3815	25.5566	17.9303	16.1045
Phatr3_J48422	0.388124	0.0438862	24	6	4.17852	0.146947	28.4355	19.2858	1.47443	0.560153	19.2858	24.2202	28.4355	25.6839	23.2849
Phatr3_J48960	0.264213	0.0151871	24	6	2.18815	0.129331	16.919	10.973	1.54188	0.624693	10.973	12.7497	16.919	13.6678	12.2301
Phatr3_J49326	0.350458	0.031368	24	6	1.28106	0.0906651	14.1296	10.5846	1.33493	0.41676	10.5846	12.0592	14.1296	12.4759	11.5461
Phatr3_J49679	0.388124	0.0438862	24	6	2.84162	0.117405	24.2036	18.4787	1.30981	0.389356	18.4787	20.8231	22.99	24.2036	19.9839
Phatr3_EG00081	0.388124	0.0438862	24	7	2.64761	0.15765	16.7942	11.4443	1.46748	0.55334	11.4443	11.9312	14.2396	16.7942	13.3446
Phatr3_EG00171	0.350458	0.031368	24	7	52.406	0.171077	306.33	143.218	2.1389	1.09687	162.592	143.218	184.456	306.33	226.461
Phatr3_EG00182	0.158738	0.00276338	24	7	8.62189	0.173177	49.7865	26.7586	1.86058	0.895752	36.9122	26.7586	41.1625	49.7865	40.1224
Phatr3_EG00381	0.301118	0.0220312	24	7	6.10859	0.2116	28.8686	18.8354	1.53268	0.616056	21.646	18.8354	28.8686	28.5991	26.3691
Phatr3_EG00498	0.301118	0.0220312	24	7	17.197	0.172197	99.8679	66.5659	1.50029	0.585238	73.1577	66.5659	99.8679	89.0444	79.903
Phatr3_EG00623	0.176846	0.00438557	24	7	1.03422	0.38982	2.65308	0.940778	2.82009	1.49574	1.02758	0.940778	2.22511	2.65308	1.95205
Phatr3_EG00759	0.264213	0.0151871	24	7	131.813	0.31396	419.839	160.9	2.60932	1.38367	266.53	160.9	382.582	419.839	357.108
Phatr3_EG00876	0.235353	0.0102622	24	7	5.3597	0.13505	39.6869	29.947	1.32524	0.406254	29.947	29.9763	34.8533	39.6869	31.8729
Phatr3_EG00949	0.264213	0.0151871	24	7	4.69237	0.0969224	48.4137	36.2996	1.33372	0.415461	40.2111	36.2996	46.6236	48.4137	36.7847
Phatr3_EG00976	0.388124	0.0438862	24	7	1.77574	0.270443	6.56604	3.9398	1.66659	0.736901	4.47596	3.9398	6.52113	6.56604	4.60197
Phatr3_EG01113	0.202081	0.00678693	24	7	11.6767	0.210984	55.344	32.8553	1.68447	0.752299	46.5441	32.8553	54.2757	55.344	42.8337
Phatr3_EG01347	0.176846	0.00438557	24	7	3.93195	0.242771	16.1961	7.59174	2.13338	1.09314	9.94264	7.59174	13.0928	16.1961	10.3847
Phatr3_EG01433	0.301118	0.0220312	24	7	3.6158	0.295904	12.2195	5.46941	2.23415	1.15973	6.23928	5.46941	12.2195	10.3332	7.56036
Phatr3_EG01464	0.235353	0.0102622	24	7	5.76414	0.123205	46.7851	35.2997	1.32537	0.406391	37.0196	35.2997	41.7228	46.7851	40.731
Phatr3_EG01489	0.202081	0.00678693	24	7	7.44542	0.237283	31.3778	17.1342	1.8313	0.872871	22.4237	17.1342	28.4731	31.3778	26.1313
Phatr3_EG01526	0.388124	0.0438862	24	7	15.9779	0.182898	87.3599	53.7688	1.62473	0.700202	60.1435	53.7688	70.5662	87.3599	74.451
Phatr3_EG01550	0.350458	0.031368	24	7	3.64119	0.12591	28.9191	18.7781	1.54004	0.62297	24.4746	18.7781	24.7273	28.9191	21.4755
Phatr3_EG01764	0.235353	0.0102622	24	7	6.9395	0.163121	42.5421	23.1876	1.83469	0.875536	37.6025	23.1876	37.727	42.5421	28.3604
Phatr3_EG01785	0.202081	0.00678693	24	7	2.69862	0.203775	13.2431	8.30451	1.59469	0.673277	9.45775	8.30451	12.8877	13.2431	10.0196
Phatr3_EG01865	0.235353	0.0102622	24	7	6.82767	0.258977	26.364	11.4108	2.31045	1.20818	18.5571	11.4108	26.364	21.679	16.3431
Phatr3_EG01916	0.388124	0.0438862	24	7	8.49454	0.152591	55.6687	38.2738	1.45449	0.54051	43.87	38.2738	55.6687	51.0178	50.2481
Phatr3_EG01957	0.176846	0.00438557	24	7	47.1394	0.284733	165.557	60.7613	2.72471	1.4461	88.0548	60.7613	165.557	126.601	95.9329
Phatr3_EG02078	0.350458	0.031368	24	7	9.83346	0.126675	77.6273	59.2565	1.31002	0.389592	70.3494	59.2565	77.6273	77.5563	62.0248
Phatr3_EG02088	0.388124	0.0438862	24	7	3.11106	0.198678	15.6588	8.26054	1.89561	0.922666	9.84918	8.26054	11.8218	15.6588	11.7846
Phatr3_EG02109	0.388124	0.0438862	24	7	40.0844	0.158584	252.765	193.454	1.30659	0.385807	193.454	193.637	252.765	246.406	207.767
Phatr3_EG02115	0.202081	0.00678693	24	7	17.6188	0.173686	101.441	66.507	1.52526	0.609057	74.726	66.507	91.8716	101.441	87.8949
Phatr3_EG02128	0.388124	0.0438862	24	7	5.06495	0.144762	34.9881	25.1493	1.39122	0.476348	28.1957	25.1493	31.5192	34.9881	30.9347
Phatr3_EG02245	0.301118	0.0220312	24	7	4.09055	0.133582	30.622	22.7977	1.3432	0.425677	22.7977	24.7963	28.7676	30.622	27.8214
Phatr3_EG02266	0.388124	0.0438862	24	7	28.1165	0.217734	129.132	64.3731	2.006	1.00432	65.7372	64.3731	85.435	129.132	88.4212
Phatr3_EG02284	0.388124	0.0438862	24	7	5.64672	0.083453	67.6635	49.743	1.36026	0.443884	63.8572	49.743	61.4365	67.6635	58.4947
Phatr3_EG02350	0.264213	0.0151871	24	7	1.91836	0.207422	9.24855	6.11833	1.51161	0.59609	6.96446	6.19996	8.98596	9.24855	6.11833
Phatr3_EG02372	0.350458	0.031368	24	7	3.37304	0.115244	29.2686	22.5024	1.30069	0.379276	23.4466	22.5024	26.9942	29.2686	26.1699
Phatr3_EG02383	0.301118	0.0220312	24	7	14.0941	0.105378	133.747	93.7394	1.4268	0.512783	122.77	93.7394	125.548	133.747	127.284
Phatr3_EG02664	0.301118	0.0220312	24	7	8.20045	0.146159	56.1065	42.5921	1.3173	0.397581	43.1166	42.5921	52.3677	56.1065	49.3539
Phatr3_J10659	0.176846	0.00438557	24	7	9.1668	0.188433	48.6476	32.5729	1.4935	0.578694	34.1379	32.5729	43.4328	48.6476	41.5607
Phatr3_J11014	0.301118	0.0220312	24	7	103.879	0.139707	743.546	495.116	1.50176	0.586655	536.226	495.116	599.737	743.546	599.366
Phatr3_J11204	0.350458	0.031368	24	7	31.3464	0.139264	225.086	151.12	1.48945	0.574781	165.891	151.12	182.417	225.086	201.127
Phatr3_J11217	0.235353	0.0102622	24	7	30.9849	0.193899	159.799	100.822	1.58497	0.664451	108.281	100.822	129.756	159.799	134.617
Phatr3_J11273	0.350458	0.031368	24	7	12.8472	0.204972	62.6779	41.1313	1.52385	0.607721	42.2333	41.1313	54.3633	62.6779	55.9861
Phatr3_J11423	0.350458	0.031368	24	7	33.5702	0.145759	230.313	146.778	1.56913	0.649967	206.398	146.778	210.78	230.313	206.51
Phatr3_J1155	0.388124	0.0438862	24	7	4.67899	0.129544	36.1189	25.9856	1.38996	0.475042	25.9856	26.5611	30.0457	36.1189	29.069
Phatr3_J11811	0.264213	0.0151871	24	7	27.1112	0.371039	73.0684	18.3564	3.98054	1.99296	27.1916	18.3564	46.7327	73.0684	61.1474
Phatr3_J12401	0.264213	0.0151871	24	7	30.5924	0.170585	179.338	118.169	1.51764	0.601832	161.319	118.169	176.397	179.338	126.52
Phatr3_J13205	0.301118	0.0220312	24	7	3.93285	0.133665	29.4231	21.5476	1.36549	0.44942	21.5476	23.8539	27.7637	29.4231	26.5003
Phatr3_J13537	0.301118	0.0220312	24	7	16.6598	0.291467	57.1585	28.0386	2.03857	1.02756	29.0103	28.0386	45.2994	57.1585	46.1957
Phatr3_J13975	0.235353	0.0102622	24	7	26.1907	0.173884	150.622	79.7105	1.88961	0.918087	96.8372	79.7105	101.092	150.622	88.9833
Phatr3_J14143	0.301118	0.0220312	24	7	5.14432	0.103839	49.5413	37.7672	1.31175	0.391497	45.6881	37.7672	47.6879	49.5413	45.1919
Phatr3_J15031	0.235353	0.0102622	24	7	9.97972	0.182267	54.7533	30.3348	1.80496	0.85197	43.5959	30.3348	46.0961	54.7533	41.1907
Phatr3_J15229	0.106676	0.00100737	24	7	4.65515	0.13715	33.9421	23.8498	1.42316	0.509098	26.718	23.8498	30.0477	33.9421	26.6342
Phatr3_J15709	0.235353	0.0102622	24	7	4.88829	0.0897143	54.4873	41.5233	1.31221	0.391999	45.091	41.8712	48.1562	54.4873	41.5233
Phatr3_J15859	0.202081	0.00678693	24	7	10.8059	0.120958	89.3359	65.1854	1.37049	0.454692	66.4903	65.1854	74.8576	89.3359	72.5576
Phatr3_J16341	0.202081	0.00678693	24	7	11.6804	0.145571	80.2388	42.1507	1.90362	0.928743	66.4181	42.1507	62.3506	80.2388	58.0154
Phatr3_J16391	0.350458	0.031368	24	7	19.248	0.140846	136.66	103.196	1.32428	0.405203	104.633	103.196	122.324	136.66	123.784
Phatr3_J16509	0.176846	0.00438557	24	7	4.2139	0.162492	25.9329	17.6306	1.4709	0.556703	19.1602	17.6306	22.7673	25.9329	17.8447
Phatr3_J18027	0.135718	0.00169397	24	7	4.0174	0.238558	16.8404	6.88762	2.44502	1.28984	10.6289	6.88762	12.4844	16.8404	11.3544
Phatr3_J22019	0.0576107	0.000170306	24	7	22.0908	0.254262	86.8821	46.5053	1.86822	0.901664	57.6114	46.5053	77.0433	86.8821	64.3137
Phatr3_J25184	0.350458	0.031368	24	7	4.49275	0.139854	32.1246	19.8989	1.61439	0.690986	25.5493	19.8989	25.1893	32.1246	23.6518
Phatr3_J25433	0.235353	0.0102622	24	7	157.929	0.198379	796.097	412.436	1.93023	0.948774	471.391	412.436	562.305	796.097	679.758
Phatr3_J2762	0.158738	0.00276338	24	7	5.54129	0.13521	40.9829	30.2214	1.35609	0.439449	36.7778	30.2214	40.5031	40.9829	34.7068
Phatr3_J30282	0.264213	0.0151871	24	7	5.2134	0.141745	36.7802	24.4266	1.50574	0.590476	26.4843	24.4266	30.0928	36.7802	27.0721
Phatr3_J30466	0.202081	0.00678693	24	7	13.9066	0.235725	58.9949	19.3822	3.04377	1.60586	34.2464	19.3822	35.2145	58.9949	37.5454
Phatr3_J31068	0.202081	0.00678693	24	7	9.16977	0.133083	68.9027	41.2281	1.67125	0.740931	51.758	41.2281	53.2503	68.9027	50.2919
Phatr3_J31367	0.301118	0.0220312	24	7	20.4383	0.160686	127.194	83.3078	1.52679	0.610502	89.8067	83.3078	102.893	127.194	113.583
Phatr3_J31442	0.388124	0.0438862	24	7	12.8466	0.195709	65.6413	32.6637	2.00961	1.00692	48.6682	32.6637	54.57	65.6413	52.8192
Phatr3_J31968	0.176846	0.00438557	24	7	3.00457	0.131035	22.9295	15.6144	1.46848	0.554321	21.172	15.6144	22.0452	22.9295	19.5503
Phatr3_J33493	0.388124	0.0438862	24	7	21.0483	0.215825	97.5251	57.3109	1.70168	0.766963	59.6288	57.3109	80.4621	97.5251	89.5881
Phatr3_J33512	0.235353	0.0102622	24	7	13.3812	0.18427	72.6171	53.2109	1.3647	0.448588	57.062	53.2109	72.6171	72.2944	64.6379
Phatr3_J33524	0.301118	0.0220312	24	7	5.35499	0.0959919	55.7859	42.363	1.31686	0.397097	51.8158	42.363	55.7859	55.2532	52.3893
Phatr3_J34622	0.202081	0.00678693	24	7	10.7056	0.176868	60.5285	38.8059	1.55978	0.64134	41.4597	38.8059	49.6373	60.5285	47.2919
Phatr3_J35158	0.078151	0.00032087	24	7	26.2694	0.327807	80.1366	27.9884	2.8632	1.51763	50.2673	27.9884	80.1366	73.6533	45.5935
Phatr3_J35240	0.388124	0.0438862	24	7	25.8795	0.124396	208.041	159.056	1.30797	0.387332	159.056	163.538	181.238	208.041	165.396
Phatr3_J36848	0.388124	0.0438862	24	7	7.65599	0.144134	53.1171	39.2149	1.35451	0.437775	39.2149	39.2438	48.4414	53.1171	48.3751
Phatr3_J36981	0.202081	0.00678693	24	7	23.6223	0.434212	54.4027	13.9988	3.88623	1.95837	27.0536	13.9988	53.5089	54.4027	42.2474
Phatr3_J37916	0.176846	0.00438557	24	7	2.0027	0.135583	14.7711	9.31125	1.58637	0.665729	13.2162	9.31125	13.3886	14.7711	12.7619
Phatr3_J38622	0.158738	0.00276338	24	7	9.42119	0.141723	66.476	44.4626	1.4951	0.580242	52.8941	44.4626	55.1802	66.476	49.107
Phatr3_J38879	0.158738	0.00276338	24	7	14.2828	0.223325	63.9553	36.1235	1.77046	0.824127	51.1717	36.1235	63.9553	62.1009	44.7989
Phatr3_J40588	0.388124	0.0438862	24	7	13.4688	0.267605	50.331	21.6638	2.32327	1.21616	21.6638	26.8491	38.0797	50.331	39.0092
Phatr3_J40786	0.301118	0.0220312	24	7	5.92712	0.151706	39.0698	27.8065	1.40506	0.490631	31.4936	27.8065	39.0698	36.3602	30.6054
Phatr3_J41220	0.022362	1.83626e-05	24	7	9.19254	0.150196	61.2037	37.0202	1.65325	0.725306	50.5212	37.0202	56.5107	61.2037	50.7129
Phatr3_J41418	0.301118	0.0220312	24	7	8.3132	0.188578	44.0836	26.7536	1.64776	0.72051	36.6627	26.7536	44.0836	42.5071	41.3433
Phatr3_J42434	0.350458	0.031368	24	7	34.8997	0.129932	268.6	169.012	1.58924	0.668333	220.321	169.012	223.157	268.6	197.608
Phatr3_J42474	0.106676	0.00100737	24	7	1.77926	0.182796	9.73355	3.95477	2.46122	1.29937	8.13427	3.95477	7.78841	9.73355	5.25815
Phatr3_J42512	0.135718	0.00169397	24	7	9.69659	0.124749	77.7288	52.2243	1.48836	0.573728	66.737	52.2243	66.9347	77.7288	61.5246
Phatr3_J42689	0.176846	0.00438557	24	7	46.342	0.180141	257.254	153.037	1.68099	0.749314	236.446	153.037	243.654	257.254	202.882
Phatr3_J42949	0.388124	0.0438862	24	7	14.1401	0.121777	116.115	85.8625	1.35234	0.435458	107.065	85.8625	111.438	116.115	89.2201
Phatr3_J43175	0.301118	0.0220312	24	7	194.495	0.315821	615.841	187.405	3.28615	1.7164	274.642	187.405	387.013	615.841	489.983
Phatr3_J43244	0.388124	0.0438862	24	7	11.6525	0.12871	90.5331	63.6823	1.42164	0.507552	67.0536	63.6823	74.6142	90.5331	78.0676
Phatr3_J43471	0.235353	0.0102622	24	7	8.28193	0.20191	41.0178	28.5395	1.43723	0.523289	28.5395	28.546	39.9356	41.0178	36.2673
Phatr3_J43483	0.106676	0.00100737	24	7	19.8008	0.252794	78.328	28.9064	2.70971	1.43814	40.9165	28.9064	46.4135	78.328	42.0839
Phatr3_J43501	0.301118	0.0220312	24	7	1.70492	0.167646	10.1697	6.59693	1.54159	0.624418	7.57499	6.59693	9.11444	10.1697	6.82547
Phatr3_J43550	0.388124	0.0438862	24	7	3.73855	0.124335	30.0684	22.7839	1.31972	0.400231	23.2445	22.7839	26.1401	30.0684	27.4319
Phatr3_J43653	0.388124	0.0438862	24	7	2.0642	0.211576	9.75631	5.28312	1.84669	0.884945	6.73068	5.28312	9.75631	8.01526	6.23005
Phatr3_J43747	0.264213	0.0151871	24	7	3.22337	0.158057	20.3937	12.6337	1.61423	0.690849	14.1727	12.6337	16.3875	20.3937	16.4158
Phatr3_J43794	0.264213	0.0151871	24	7	13.4817	0.17622	76.505	46.6101	1.64138	0.714912	49.6689	46.6101	60.1555	76.505	63.321
Phatr3_J43818	0.202081	0.00678693	24	7	2.23731	0.279303	8.01034	4.36457	1.83531	0.876024	4.87285	4.36457	8.01034	7.84686	6.09537
Phatr3_J43857	0.301118	0.0220312	24	7	31.3526	0.188747	166.109	107.75	1.54161	0.624438	127.985	107.75	156.086	166.109	150.635
Phatr3_J44183	0.176846	0.00438557	24	7	3.66704	0.0813581	45.0728	33.8144	1.33295	0.414621	38.2945	33.8144	38.3137	45.0728	36.0076
Phatr3_J44214	0.350458	0.031368	24	7	12.5447	0.152972	82.0067	43.232	1.8969	0.923644	76.3596	43.232	69.9209	82.0067	51.1946
Phatr3_J44256	0.202081	0.00678693	24	7	14.2329	0.269123	52.8862	28.7549	1.83921	0.879085	33.2618	28.7549	49.8592	52.8862	36.7422
Phatr3_J44266	0.202081	0.00678693	24	7	11.3621	0.15854	71.6673	54.3276	1.31917	0.399629	60.025	54.3276	70.8889	71.6673	61.1734
Phatr3_J44334	0.264213	0.0151871	24	7	7.23299	0.316665	22.8411	10.831	2.10887	1.07647	12.1885	10.831	19.5753	22.8411	19.3777
Phatr3_J44473	0.301118	0.0220312	24	7	1.92756	0.197848	9.74263	6.92031	1.40783	0.493474	6.92031	7.05817	9.47444	9.74263	7.864
Phatr3_J44577	0.388124	0.0438862	24	7	21.1025	0.231092	91.3164	53.1505	1.71807	0.780792	66.246	53.1505	91.3164	81.597	59.1864
Phatr3_J44661	0.158738	0.00276338	24	7	2.84639	0.18659	15.2548	9.52944	1.60081	0.678801	11.0856	9.52944	13.5117	15.2548	10.5642
Phatr3_J44705	0.301118	0.0220312	24	7	1.66991	0.173012	9.65198	6.59737	1.46301	0.548935	7.50554	6.59737	9.65198	9.19086	8.31735
Phatr3_J44896	0.301118	0.0220312	24	7	3.52547	0.142699	24.7056	17.9623	1.37541	0.459861	17.9623	19.2294	22.7302	24.7056	21.3389
Phatr3_J45033	0.301118	0.0220312	24	7	4.19637	0.136826	30.6693	23.3047	1.31601	0.396172	26.3332	23.3047	28.5536	30.6693	23.3273
Phatr3_J45057	0.301118	0.0220312	24	7	9.34478	0.119305	78.327	54.573	1.43527	0.521321	57.441	54.573	62.2533	78.327	58.9949
Phatr3_J45135	0.202081	0.00678693	24	7	8.81858	0.329918	26.7296	11.2385	2.37839	1.24999	16.2044	11.2385	25.7037	26.7296	23.0372
Phatr3_J45218	0.235353	0.0102622	24	7	11.9816	0.169696	70.6063	46.1047	1.53143	0.614884	58.9427	46.1047	65.745	70.6063	55.4223
Phatr3_J45288	0.158738	0.00276338	24	7	8.95265	0.165007	54.2562	34.8605	1.55638	0.638195	43.0158	34.8605	49.054	54.2562	43.4073
Phatr3_J45408	0.301118	0.0220312	24	7	52.0101	0.150979	344.486	197.081	1.74794	0.805654	233.173	197.081	236.317	344.486	271.715
Phatr3_J45436	0.235353	0.0102622	24	7	4.50889	0.145458	30.9978	18.8275	1.64641	0.719325	25.7312	18.8275	26.6493	30.9978	23.4369
Phatr3_J45644	0.388124	0.0438862	24	7	10.759	0.0913964	117.718	67.8529	1.73491	0.794857	111.603	67.8529	94.7969	117.718	87.4626
Phatr3_J45764	0.388124	0.0438862	24	7	20.892	0.196442	106.352	73.0809	1.45526	0.541279	74.4368	73.0809	101.6	106.352	86.6288
Phatr3_J45852	0.10375	0.000579325	24	7	4.13983	0.338198	12.2409	1.53872	7.95523	2.9919	3.82947	1.53872	5.00957	12.2409	2.83715
Phatr3_J45978	0.264213	0.0151871	24	7	30.4054	0.17776	171.048	87.3449	1.9583	0.969601	144.824	87.3449	149.302	171.048	108.738
Phatr3_J45990	0.235353	0.0102622	24	7	19.7042	0.121374	162.343	97.1152	1.67165	0.741276	129.389	97.1152	128.096	162.343	111.72
Phatr3_J46011	0.388124	0.0438862	24	7	4.496	0.169306	26.5555	18.3497	1.44719	0.533257	18.3497	18.4703	23.3897	26.5555	23.8601
Phatr3_J46060	0.301118	0.0220312	24	7	8.22839	0.125341	65.6482	39.6197	1.65696	0.728538	60.0468	39.6197	57.884	65.6482	44.8951
Phatr3_J46192	0.202081	0.00678693	24	7	4.09682	0.164503	24.9043	17.1708	1.45039	0.536436	18.5551	17.1708	21.659	24.9043	20.1866
Phatr3_J46204	0.350458	0.031368	24	7	3.76194	0.183098	20.5461	12.4043	1.65637	0.728028	12.9476	12.4043	16.3409	20.5461	16.9727
Phatr3_J46216	0.264213	0.0151871	24	7	19.1838	0.203797	94.1323	61.402	1.53305	0.616405	77.0119	61.402	93.9518	94.1323	75.2689
Phatr3_J46301	0.350458	0.031368	24	7	1.98735	0.0486078	40.8855	31.0138	1.3183	0.398679	39.8734	31.0138	37.4039	40.8855	32.0849
Phatr3_J46484	0.388124	0.0438862	24	7	23.7122	0.182491	129.936	90.2772	1.4393	0.525372	92.9347	90.2772	115.637	129.936	110.528
Phatr3_J46555	0.388124	0.0438862	24	7	3.03172	0.143166	21.1763	13.7844	1.53625	0.619415	16.0536	13.7844	18.8153	21.1763	20.9428
Phatr3_J46607	0.078151	0.00032087	24	7	1.90752	0.22524	8.46883	3.58117	2.36482	1.24173	4.17424	3.58117	5.39458	8.46883	4.56966
Phatr3_J46703	0.388124	0.0438862	24	7	2.62182	0.138643	18.9106	14.271	1.32511	0.406109	14.271	15.1062	17.9568	18.9106	16.3289
Phatr3_J46708	0.301118	0.0220312	24	7	9.08566	0.162809	55.8057	35.7374	1.56155	0.642976	39.9683	35.7374	44.1968	55.8057	39.0447
Phatr3_J46747	0.176846	0.00438557	24	7	4.44425	0.220727	20.1346	11.033	1.82495	0.867854	12.4954	11.033	16.0459	20.1346	15.7479
Phatr3_J46796	0.388124	0.0438862	24	7	78.1084	0.190737	409.507	251.758	1.62659	0.701851	261.414	251.758	359.397	409.507	360.226
Phatr3_J46852	0.264213	0.0151871	24	7	13.655	0.178652	76.4334	45.6621	1.67389	0.743207	65.4279	45.6621	69.5332	76.4334	61.7361
Phatr3_J47145	0.388124	0.0438862	24	7	2.46133	0.236576	10.4039	6.6125	1.57338	0.653863	6.6125	6.6537	10.4039	9.71399	8.22847
Phatr3_J47200	0.350458	0.031368	24	7	32.2967	0.180708	178.723	94.9842	1.88161	0.911965	161.067	94.9842	159.085	178.723	107.671
Phatr3_J47323	0.158738	0.00276338	24	7	4.52595	0.142795	31.6955	20.8823	1.51782	0.601998	25.7995	20.8823	26.673	31.6955	25.9412
Phatr3_J47447	0.106676	0.00100737	24	7	14.0387	0.161307	87.0304	55.0381	1.58128	0.661089	74.002	55.0381	82.2729	87.0304	69.7013
Phatr3_J47462	0.202081	0.00678693	24	7	8.74895	0.183211	47.7535	31.1842	1.53134	0.614793	37.7621	31.1842	44.8296	47.7535	39.3086
Phatr3_J47531	0.388124	0.0438862	24	7	19.8653	0.174303	113.97	84.363	1.35095	0.433972	88.9997	84.363	113.97	112.422	94.3663
Phatr3_J47572	0.388124	0.0438862	24	7	204.247	0.115854	1762.97	1338.5	1.31712	0.397385	1587.27	1338.5	1762.97	1746.86	1571.17
Phatr3_J47595	0.388124	0.0438862	24	7	3.28591	0.134642	24.4047	17.8634	1.36619	0.450158	17.8634	19.0042	21.6711	24.4047	19.1857
Phatr3_J47730	0.301118	0.0220312	24	7	4.32205	0.283532	15.2436	7.51765	2.02771	1.01985	10.1035	7.51765	13.5859	15.2436	14.5518
Phatr3_J47849	0.202081	0.00678693	24	7	8.59561	0.144885	59.3273	40.0559	1.48111	0.566681	48.5357	40.0559	59.3273	53.7886	42.5411
Phatr3_J48061	0.135718	0.00169397	24	7	3.51526	0.186737	18.8247	11.9512	1.57513	0.655472	14.8678	11.9512	18.8247	17.9393	14.6119
Phatr3_J48202	0.106676	0.00100737	24	7	6.05495	0.111088	54.5059	41.0577	1.32754	0.408757	46.6696	41.0577	49.2515	54.5059	47.0304
Phatr3_J48252	0.264213	0.0151871	24	7	48.4297	0.131506	368.269	268.397	1.37211	0.456395	305.498	268.397	342.228	368.269	350.315
Phatr3_J48308	0.158738	0.00276338	24	7	2.51303	0.216122	11.6278	5.59578	2.07796	1.05517	5.68321	5.59578	7.60282	11.6278	6.48822
Phatr3_J48337	0.350458	0.031368	24	7	1.52767	0.160221	9.53479	6.74313	1.414	0.499783	8.00688	6.74313	8.78549	9.53479	7.33403
Phatr3_J48383	0.264213	0.0151871	24	7	4.4261	0.239346	18.4925	6.6049	2.79982	1.48533	9.34147	6.6049	11.5626	18.4925	10.8076
Phatr3_J48704	0.388124	0.0438862	24	7	7.29234	0.17154	42.511	25.9164	1.64032	0.713974	26.6441	25.9164	31.6768	42.511	31.7362
Phatr3_J48751	0.388124	0.0438862	24	7	5.9853	0.150038	39.892	23.6585	1.68616	0.753741	30.1295	23.6585	30.5755	39.892	36.8375
Phatr3_J48752	0.388124	0.0438862	24	7	3.67119	0.140174	26.1902	17.3303	1.51124	0.595731	21.1346	17.3303	22.2874	26.1902	22.5812
Phatr3_J48813	0.235353	0.0102622	24	7	12.2665	0.180819	67.8387	46.6282	1.45488	0.540905	47.5242	46.6282	60.4176	67.8387	50.5849
Phatr3_J48834	0.202081	0.00678693	24	7	5.53613	0.127349	43.472	26.3039	1.65269	0.724812	43.472	26.3039	39.9564	42.1987	31.897
Phatr3_J48964	0.10375	0.000579325	24	7	6.00954	0.207847	28.9132	16.484	1.75402	0.810664	18.8218	16.484	22.4647	28.9132	19.4303
Phatr3_J49095	0.235353	0.0102622	24	7	15.058	0.199988	75.2943	46.8125	1.60842	0.685646	58.0024	46.8125	66.3404	75.2943	65.6853
Phatr3_J49102	0.264213	0.0151871	24	7	3.18077	0.12707	25.0315	18.7435	1.33547	0.417353	21.8566	18.7435	23.6179	25.0315	20.9606
Phatr3_J49142	0.388124	0.0438862	24	7	1.10516	0.168042	6.5767	4.3218	1.52175	0.60573	4.3218	4.70987	5.78316	6.5767	5.60931
Phatr3_J4937	0.202081	0.00678693	24	7	31.621	0.0959303	329.624	233.068	1.41428	0.500073	313.585	233.068	297.483	329.624	278.644
Phatr3_J49391	0.350458	0.031368	24	7	7.4941	0.0712192	105.226	78.8827	1.33395	0.415708	96.4907	78.8827	92.6195	105.226	87.7319
Phatr3_J49506	0.388124	0.0438862	24	7	2.03025	0.225904	8.98723	5.57462	1.61217	0.689004	6.50329	5.57462	8.98723	8.54765	5.95997
Phatr3_J49520	0.350458	0.031368	24	7	4.02022	0.135299	29.7137	18.3476	1.61948	0.695533	21.194	18.3476	29.7137	25.2101	24.7181
Phatr3_J49533	0.264213	0.0151871	24	7	21.2271	0.147627	143.788	109.864	1.30879	0.38823	109.864	112.224	141.408	143.788	133.419
Phatr3_J49652	0.388124	0.0438862	24	7	37.0183	0.238157	155.437	84.0936	1.84838	0.886261	99.3728	84.0936	126.834	155.437	137.092
Phatr3_J49671	0.301118	0.0220312	24	7	71.2848	0.133654	533.353	294.841	1.80895	0.855152	496.812	294.841	451.633	533.353	386.45
Phatr3_J49716	0.301118	0.0220312	24	7	10.4991	0.10927	96.0844	71.1923	1.34965	0.43258	82.651	71.1923	84.087	96.0844	76.3815
Phatr3_J49717	0.388124	0.0438862	24	7	19.6093	0.157613	124.414	87.1159	1.42815	0.514143	104.296	87.1159	124.414	121.866	111.507
Phatr3_J49785	0.388124	0.0438862	24	7	39.8552	0.272274	146.379	48.4411	3.0218	1.59541	64.9618	48.4411	89.8432	146.379	121.537
Phatr3_J50022	0.135718	0.00169397	24	7	9.30307	0.205614	45.2454	24.0866	1.87845	0.909541	31.1026	24.0866	33.6119	45.2454	30.6993
Phatr3_J50213	0.235353	0.0102622	24	7	4.23225	0.170288	24.8535	13.3757	1.8581	0.893831	16.6621	13.3757	17.1484	24.8535	17.2378
Phatr3_J50304	0.176846	0.00438557	24	7	50.7328	0.248074	204.507	109.028	1.87573	0.907453	109.028	110.624	156.757	204.507	138.611
Phatr3_J50366	0.350458	0.031368	24	7	34.1886	0.171987	198.787	107.674	1.8462	0.884555	124.119	107.674	134.623	198.787	159.018
Phatr3_J50542	0.106676	0.00100737	24	7	21.4062	0.342433	62.512	16.3764	3.81721	1.93252	26.4119	16.3764	41.1997	62.512	37.937
Phatr3_J50567	0.388124	0.0438862	24	7	19.5413	0.196149	99.6244	55.1239	1.80728	0.853823	62.58	55.1239	71.63	99.6244	74.5593
Phatr3_J51609	0.301118	0.0220312	24	7	22.8688	0.301827	75.7679	20.7862	3.6451	1.86596	33.1657	20.7862	44.1475	75.7679	50.1818
Phatr3_J54151	0.264213	0.0151871	24	7	114.418	0.206631	553.729	337.483	1.64076	0.714364	372.888	337.483	465.373	553.729	504.072
Phatr3_J54153	0.176846	0.00438557	24	7	24.9362	0.124972	199.534	130.88	1.52456	0.608393	177.047	130.88	179.666	199.534	179.518
Phatr3_J54219	0.301118	0.0220312	24	7	6.92053	0.249539	27.7332	9.4882	2.92292	1.54741	13.5383	9.4882	15.1838	27.7332	15.7363
Phatr3_J55073	0.106676	0.00100737	24	7	19.6261	0.17883	109.747	68.7792	1.59564	0.674136	90.4379	68.7792	103.204	109.747	90.7349
Phatr3_J5526	0.350458	0.031368	24	7	18.6215	0.125523	148.351	96.7156	1.53389	0.617198	113.265	96.7156	116.471	148.351	119.409
Phatr3_J6231	0.264213	0.0151871	24	7	31.7546	0.161754	196.314	108.634	1.80712	0.85369	120.079	108.634	145.24	196.314	156.278
Phatr3_J6311	0.264213	0.0151871	24	7	14.8262	0.196135	75.5917	44.8493	1.68546	0.753143	67.7846	44.8493	75.5917	74.1564	58.0366
Phatr3_J6839	0.235353	0.0102622	24	7	11.2782	0.159379	70.7635	40.0042	1.7689	0.822853	58.7896	40.0042	62.1779	70.7635	50.0137
Phatr3_J768	0.388124	0.0438862	24	7	1.95739	0.0345234	56.6973	32.2907	1.75584	0.812164	56.6973	32.2907	38.0531	44.3544	36.455
Phatr3_J7923	0.202081	0.00678693	24	7	6.78849	0.180126	37.6874	23.2407	1.62161	0.697428	31.4921	23.2407	37.6874	36.0966	25.9468
Phatr3_J8760	0.0576107	0.000170306	24	7	20.6285	0.20497	100.642	57.1637	1.76059	0.816056	68.7472	57.1637	86.0116	100.642	72.1018
Phatr3_J8982	0.158738	0.00276338	24	7	7.67367	0.124916	61.4306	43.9724	1.39703	0.482358	49.1072	43.9724	52.4997	61.4306	50.5219
Phatr3_J9277	0.301118	0.0220312	24	7	10.0598	0.228102	44.1022	29.8097	1.47946	0.565068	29.8097	29.8574	42.7788	44.1022	37.2616
Phatr3_J9609	0.235353	0.0102622	24	7	27.3008	0.097307	280.564	186.224	1.50659	0.591288	244.181	186.224	230.899	280.564	194.008
Phatr3_J9855	0.388124	0.0438862	24	7	3.35245	0.105227	31.8593	24.4187	1.30471	0.383727	29.7391	24.4187	31.8593	31.6512	24.8242
Phatr3_J9947	0.202081	0.00678693	24	7	12.4574	0.159889	77.9128	51.2115	1.52139	0.605393	58.6297	51.2115	63.7416	77.9128	63.2499
Phatr3_Jdraft1023	0.301118	0.0220312	24	7	69.0595	0.149611	461.593	299.819	1.53957	0.622529	328.049	299.819	361.1	461.593	424.213
Phatr3_Jdraft1331	0.176846	0.00438557	24	7	6.80338	0.248388	27.3901	14.2555	1.92137	0.942132	14.2555	14.6403	22.6266	27.3901	20.2023
Phatr3_Jdraft1463	0.388124	0.0438862	24	7	8.34749	0.147474	56.6032	40.7982	1.3874	0.472379	40.7982	43.0498	50.4199	56.6032	45.3206
Phatr3_Jdraft1649	0.388124	0.0438862	24	7	12.0041	0.0500061	240.053	178.711	1.34324	0.425721	240.053	178.711	213.828	238.217	180.714
Phatr3_Jdraft1662	0.350458	0.031368	24	7	13.703	0.112369	121.946	80.8308	1.50866	0.593265	97.5436	80.8308	99.4547	121.946	91.5291
Phatr3_Jdraft1714	0.388124	0.0438862	24	7	172.874	0.374024	462.199	157.405	2.93637	1.55404	179.969	157.405	358.279	462.199	430.378
Phatr3_Jdraft1869	0.301118	0.0220312	24	7	2.6527	0.16725	15.8607	10.1932	1.55601	0.637854	11.6815	10.1932	13.4554	15.8607	12.7248
Phatr3_Jdraft1870	0.235353	0.0102622	24	7	24.4549	0.139153	175.742	90.5127	1.94162	0.957263	143.246	90.5127	134.059	175.742	116.196
Phatr3_EG00213	0.176846	0.00438557	24	8	15.8931	0.303604	52.348	24.5662	2.13089	1.09146	52.348	24.5662	34.2709	51.936	36.4297
Phatr3_EG00322	0.264213	0.0151871	24	8	16.0469	0.120687	132.963	100.88	1.31804	0.398396	117.814	100.88	104.897	132.963	131.405
Phatr3_EG00399	0.301118	0.0220312	24	8	5.71181	0.198686	28.7479	14.517	1.98029	0.985713	23.2823	14.517	21.178	28.7479	19.1618
Phatr3_EG00415	0.202081	0.00678693	24	8	6.47107	0.197173	32.8192	11.0379	2.97333	1.57208	14.8999	11.0379	11.3939	32.8192	16.0878
Phatr3_EG00551	0.135718	0.00169397	24	8	15.8138	0.143023	110.568	67.7261	1.63258	0.707155	82.3663	67.7261	79.7081	110.568	89.9017
Phatr3_EG00582	0.235353	0.0102622	24	8	2.07432	0.188059	11.0302	6.46826	1.70528	0.770007	9.18924	6.52957	6.46826	11.0302	6.53179
Phatr3_EG00950	0.388124	0.0438862	24	8	6.6455	0.149187	44.5449	27.2756	1.63314	0.707648	31.7315	27.2756	30.0994	44.5449	30.8732
Phatr3_EG00995	0.158738	0.00276338	24	8	9.69423	0.290286	33.3955	16.1093	2.07306	1.05176	28.195	16.1093	17.498	33.3955	21.4792
Phatr3_EG01449	0.202081	0.00678693	24	8	55.0661	0.203869	270.106	141.147	1.91365	0.936329	195.632	141.147	168.272	270.106	186.944
Phatr3_EG01453	0.301118	0.0220312	24	8	13.431	0.0964514	139.252	94.248	1.4775	0.563163	123.959	94.248	105.767	139.252	111.265
Phatr3_EG01524	0.176846	0.00438557	24	8	128.36	0.255462	502.462	218.049	2.30436	1.20437	406.739	218.049	314.818	502.462	336.067
Phatr3_EG01585	0.301118	0.0220312	24	8	5.91112	0.0839566	70.4068	50.0936	1.40551	0.49109	53.3612	50.0936	50.8933	70.4068	56.1053
Phatr3_EG01633	0.158738	0.00276338	24	8	4.05001	0.121755	33.2636	23.2799	1.42885	0.514859	28.8224	23.2799	26.4564	33.2636	26.0577
Phatr3_EG01668	0.388124	0.0438862	24	8	3.60497	0.120154	30.0029	22.9328	1.30829	0.387687	27.3869	22.9328	24.9264	30.0029	27.6712
Phatr3_EG01669	0.388124	0.0438862	24	8	1.22328	0.172792	7.07951	4.34246	1.6303	0.705137	5.51284	4.34246	4.76666	7.07951	4.52789
Phatr3_EG01956	0.350458	0.031368	24	8	15.9414	0.300266	53.091	26.7827	1.98229	0.987167	40.7504	26.7827	31.1062	53.091	48.5609
Phatr3_EG01992	0.264213	0.0151871	24	8	3.01817	0.154116	19.5837	12.6337	1.55012	0.632377	16.2138	12.6337	13.031	19.5837	14.1391
Phatr3_EG02189	0.301118	0.0220312	24	8	21.0855	0.0936327	225.193	136.593	1.64864	0.721277	162.419	136.593	186.024	225.193	219.403
Phatr3_EG02306	0.388124	0.0438862	24	8	3.65492	0.118861	30.7496	19.8231	1.5512	0.633383	24.3992	19.8231	23.2149	30.7496	23.0832
Phatr3_EG02313	0.176846	0.00438557	24	8	17.5613	0.141978	123.69	68.0643	1.81725	0.861754	89.6636	68.0643	90.9558	123.69	104.789
Phatr3_EG02435	0.078151	0.00032087	24	8	23.9626	0.253917	94.3717	48.0788	1.96285	0.972953	80.8183	48.0788	50.5976	94.3717	68.1425
Phatr3_EG02491	0.106676	0.00100737	24	8	5.85944	0.248916	23.5398	13.2216	1.7804	0.832205	20.823	13.694	13.2216	23.5398	14.7632
Phatr3_EG02545	0.264213	0.0151871	24	8	57.1065	0.209498	272.587	145.937	1.86784	0.901372	272.587	201.797	145.937	255.7	202.703
Phatr3_EG02596	0.202081	0.00678693	24	8	4.77931	0.198207	24.1127	15.6145	1.54425	0.626906	19.6435	15.6145	15.8971	24.1127	17.5255
Phatr3_J11154	0.388124	0.0438862	24	8	21.4944	0.193409	111.134	74.0953	1.49988	0.58485	111.125	74.0953	88.638	111.134	82.0461
Phatr3_J1199	0.301118	0.0220312	24	8	12.2309	0.117355	104.221	63.2836	1.64689	0.719741	75.4736	63.2836	77.0774	104.221	104.221
Phatr3_J12104	0.158738	0.00276338	24	8	5.06992	0.16568	30.6007	18.9967	1.61085	0.687819	26.633	18.9967	23.5581	30.6007	22.0428
Phatr3_J12431	0.0576107	0.000170306	24	8	2.72456	0.160239	17.0031	11.1623	1.52327	0.607169	14.5662	11.1623	11.8865	17.0031	13.0585
Phatr3_J13175	0.176846	0.00438557	24	8	11.4751	0.108816	105.454	78.0954	1.35032	0.433305	90.0167	78.0954	85.4372	105.454	92.5149
Phatr3_J13232	0.106676	0.00100737	24	8	1.01276	0.28509	3.55243	1.03411	3.43526	1.78042	2.61817	1.03411	1.79973	3.55243	1.69378
Phatr3_J14478	0.176846	0.00438557	24	8	9.56247	0.262388	36.444	21.5792	1.68885	0.756042	35.6582	25.3194	21.5792	36.444	28.1856
Phatr3_J15217	0.235353	0.0102622	24	8	15.5875	0.17557	88.7823	44.8895	1.9778	0.983894	58.9994	44.8895	55.1538	88.7823	60.5859
Phatr3_J15565	0.350458	0.031368	24	8	6.68691	0.200859	33.2916	20.977	1.58705	0.666348	32.7412	21.3106	24.9096	33.2916	20.977
Phatr3_J15749	0.350458	0.031368	24	8	30.6472	0.13853	221.231	136.574	1.61986	0.695873	196.115	136.574	195.172	221.231	189.541
Phatr3_J15935	0.176846	0.00438557	24	8	4.08106	0.13555	30.1074	21.0909	1.4275	0.513493	24.4467	21.0909	21.5493	30.1074	27.6907
Phatr3_J16499	0.176846	0.00438557	24	8	8.25035	0.0965824	85.4229	62.7875	1.36051	0.444145	75.4513	62.7875	73.2498	85.4229	73.9892
Phatr3_J1905	0.10375	0.000579325	24	8	18.7256	0.115377	162.299	114.867	1.41293	0.498692	137.733	114.867	127.546	162.299	140.471
Phatr3_J19329	0.264213	0.0151871	24	8	11.8733	0.178766	66.418	31.3538	2.11834	1.08293	43.5513	31.3538	40.5148	66.418	40.3694
Phatr3_J2164	0.176846	0.00438557	24	8	8.57598	0.261722	32.7675	13.3989	2.44554	1.29015	19.669	13.3989	15.9728	32.7675	24.069
Phatr3_J21744	0.301118	0.0220312	24	8	2.57495	0.110431	23.3172	17.2761	1.34968	0.432617	20.5719	17.2761	19.9868	23.3172	20.775
Phatr3_J21988	0.235353	0.0102622	24	8	9.52908	0.217121	43.8883	20.5928	2.13124	1.0917	41.4416	20.5928	29.875	43.8883	41.6544
Phatr3_J23709	0.388124	0.0438862	24	8	36.4611	0.145358	250.836	188.616	1.32988	0.411293	250.836	188.616	199.241	239.281	190.397
Phatr3_J27534	0.0499323	8.61044e-05	24	8	14.2414	0.176129	80.8577	45.8595	1.76316	0.818164	61.1574	45.8595	55.0634	80.8577	52.6136
Phatr3_J2761	0.301118	0.0220312	24	8	25.3374	0.144341	175.539	129.242	1.35821	0.441708	175.539	129.242	147.651	171.533	144.081
Phatr3_J31578	0.264213	0.0151871	24	8	5.22441	0.194474	26.8643	17.3781	1.54587	0.628419	24.5635	18.6405	17.3781	26.8643	21.2679
Phatr3_J32095	0.388124	0.0438862	24	8	2.19678	0.175982	12.483	8.69044	1.43641	0.522464	11.2824	10.4969	8.69044	12.483	11.1023
Phatr3_J33427	0.264213	0.0151871	24	8	4.88855	0.1477	33.0977	17.3317	1.90966	0.933316	20.9047	17.3317	20.8128	33.0977	25.1599
Phatr3_J33874	0.106676	0.00100737	24	8	3.24838	0.228176	14.2363	7.70728	1.84712	0.885281	11.5099	7.70728	8.27012	14.2363	8.44459
Phatr3_J33920	0.235353	0.0102622	24	8	17.3051	0.184969	93.5565	64.7041	1.44591	0.531981	87.0288	68.8784	64.7041	93.5565	72.4321
Phatr3_J34489	0.158738	0.00276338	24	8	12.7126	0.175803	72.3116	45.8696	1.57646	0.656688	61.8271	45.8696	52.6409	72.3116	53.2823
Phatr3_J34531	0.264213	0.0151871	24	8	11.5708	0.194989	59.3407	36.6753	1.618	0.694214	55.4545	36.6753	44.9745	59.3407	57.3676
Phatr3_J34985	0.350458	0.031368	24	8	4.0727	0.123133	33.0757	20.9969	1.57527	0.655598	25.3223	20.9969	23.4999	33.0757	22.4155
Phatr3_J35637	0.350458	0.031368	24	8	3.35358	0.206422	16.2463	6.75207	2.40611	1.26671	13.8625	6.75207	12.0055	14.7428	16.2463
Phatr3_J35903	0.350458	0.031368	24	8	1.67701	0.170372	9.84322	6.15706	1.59869	0.676888	8.41497	6.15706	7.52534	9.84322	6.72877
Phatr3_J36976	0.0499323	8.61044e-05	24	8	12.9269	0.233729	55.3072	35.0342	1.57866	0.658705	52.9367	35.0342	38.4862	55.3072	44.4135
Phatr3_J37514	0.135718	0.00169397	24	8	3.27419	0.376707	8.69161	2.89665	3.00058	1.58524	8.69161	2.89665	3.38231	6.80808	4.6812
Phatr3_J39282	0.235353	0.0102622	24	8	4.88458	0.0791355	61.7244	46.3255	1.33241	0.414034	49.2782	46.3255	47.6155	61.7244	52.801
Phatr3_J39552	0.235353	0.0102622	24	8	3.32505	0.144287	23.0448	17.5264	1.31486	0.394908	21.3197	17.636	17.5473	23.0448	17.5264
Phatr3_J39918	0.235353	0.0102622	24	8	3.83456	0.152074	25.2152	18.424	1.3686	0.452703	24.704	18.424	20.7035	25.2152	20.0835
Phatr3_J40662	0.158738	0.00276338	24	8	1.35655	0.200444	6.76775	3.02082	2.24037	1.16374	3.86078	3.02082	3.18463	6.76775	4.31458
Phatr3_J40753	0.388124	0.0438862	24	8	1.31013	0.114368	11.4554	5.69036	2.01313	1.00944	6.23738	5.69036	8.09961	11.4554	8.36266
Phatr3_J41559	0.388124	0.0438862	24	8	7.42431	0.136462	54.4057	33.7458	1.61222	0.68905	47.3085	33.7458	44.52	52.2014	54.4057
Phatr3_J41639	0.350458	0.031368	24	8	1.36715	0.12839	10.6484	7.57635	1.40548	0.491064	8.74109	8.24098	7.57635	10.6484	9.23507
Phatr3_J41886	0.235353	0.0102622	24	8	3.52615	0.0886541	39.7743	28.3081	1.40505	0.490619	29.2145	28.3081	30.3629	39.7743	30.4481
Phatr3_J42498	0.350458	0.031368	24	8	7.0073	0.124103	56.4637	38.8781	1.45233	0.538365	51.6051	38.8781	49.9951	56.4637	47.1091
Phatr3_J42577	0.176846	0.00438557	24	8	28.9558	0.175284	165.193	104.259	1.58445	0.663978	159.645	104.259	134.403	162.847	165.193
Phatr3_J42604	0.106676	0.00100737	24	8	97.7314	0.242434	403.126	186.004	2.1673	1.1159	304.559	186.004	248.93	403.126	272.694
Phatr3_J42791	0.106676	0.00100737	24	8	4.17733	0.0718363	58.1506	43.383	1.3404	0.422664	47.578	43.383	46.798	58.1506	50.6479
Phatr3_J43034	0.388124	0.0438862	24	8	6.96325	0.160241	43.4549	26.4219	1.64466	0.717786	32.0678	26.4219	29.3663	43.4549	27.6973
Phatr3_J43801	0.264213	0.0151871	24	8	12.2816	0.167538	73.3064	51.4112	1.42588	0.511857	65.1811	53.2462	51.4112	73.3064	54.4653
Phatr3_J43850	0.022362	1.83626e-05	24	8	8.00729	0.173804	46.0707	32.8326	1.4032	0.488718	46.0707	32.8326	35.9463	45.4632	39.6013
Phatr3_J44092	0.202081	0.00678693	24	8	4.20716	0.138743	30.3235	20.8525	1.45419	0.540214	26.0997	20.8525	23.6266	30.3235	26.6218
Phatr3_J44116	0.388124	0.0438862	24	8	4.43676	0.13486	32.899	21.4854	1.53122	0.614686	30.4533	23.4176	25.0416	32.899	21.4854
Phatr3_J44149	0.350458	0.031368	24	8	7.9018	0.222757	35.4727	21.9036	1.61949	0.695541	35.4727	23.9693	21.9036	34.9732	26.7044
Phatr3_J44195	0.135718	0.00169397	24	8	22.0632	0.244189	90.3531	48.6532	1.85708	0.893038	87.3751	48.6532	67.4423	90.3531	76.4903
Phatr3_J44308	0.235353	0.0102622	24	8	5.46974	0.125702	43.5135	27.5904	1.57713	0.657298	35.1922	27.5904	32.8573	43.5135	30.7046
Phatr3_J44326	0.388124	0.0438862	24	8	4.88282	0.14641	33.3504	22.8392	1.46023	0.546192	26.4828	22.8392	24.6518	33.3504	26.2145
Phatr3_J44526	0.10375	0.000579325	24	8	17.5161	0.14935	117.282	86.0941	1.36226	0.446	116.891	86.0941	97.2102	117.282	99.1822
Phatr3_J44578	0.388124	0.0438862	24	8	12.8796	0.124658	103.319	70.8399	1.45849	0.544476	90.4653	70.8399	86.7956	103.319	81.0202
Phatr3_J44975	0.388124	0.0438862	24	8	4.34233	0.135951	31.9405	18.7266	1.70562	0.770297	24.9627	18.7266	23.6205	31.9405	22.9277
Phatr3_J45048	0.388124	0.0438862	24	8	2.63856	0.0785065	33.6094	22.3344	1.50483	0.589598	23.8866	22.3344	24.8287	33.6094	30.2985
Phatr3_J45061	0.388124	0.0438862	24	8	4.0574	0.0976639	41.5445	29.4336	1.41146	0.497192	41.5445	29.4336	35.3596	36.2351	31.2883
Phatr3_J45419	0.350458	0.031368	24	8	1.67245	0.170953	9.78307	5.25591	1.86134	0.896345	6.72506	5.44583	5.25591	9.78307	6.07292
Phatr3_J45616	0.176846	0.00438557	24	8	3.14189	0.198153	15.8559	10.6021	1.49555	0.580672	15.4286	10.6021	10.9653	15.8559	11.7586
Phatr3_J45748	0.264213	0.0151871	24	8	5.17238	0.144917	35.692	20.9505	1.70363	0.768615	28.3587	20.9505	27.6397	35.692	25.114
Phatr3_J45797	0.158738	0.00276338	24	8	50.9923	0.151202	337.246	219.628	1.53553	0.618738	298.23	219.628	278.972	337.246	268.653
Phatr3_J45867	0.176846	0.00438557	24	8	2.51144	0.169607	14.8075	8.0236	1.84549	0.884003	10.3908	8.0236	10.4401	14.8075	11.7217
Phatr3_J45887	0.022362	1.83626e-05	24	8	12.6548	0.140723	89.927	66.0697	1.36109	0.444765	88.3823	66.0697	77.1521	89.927	78.8663
Phatr3_J46009	0.388124	0.0438862	24	8	9.53479	0.203291	46.9023	27.1452	1.72783	0.788959	42.6481	27.1452	33.6439	46.9023	43.8199
Phatr3_J46231	0.388124	0.0438862	24	8	4.83466	0.124802	38.7387	25.1797	1.53849	0.621515	32.6145	25.1797	31.3882	38.7387	34.2753
Phatr3_J46234	0.350458	0.031368	24	8	3.14079	0.150157	20.9168	13.4436	1.5559	0.637745	16.9712	13.4436	15.4601	20.9168	15.271
Phatr3_J46293	0.388124	0.0438862	24	8	8.15703	0.18455	44.1995	30.1277	1.46707	0.552939	44.1995	30.3152	30.1277	39.5206	38.1652
Phatr3_J46310	0.176846	0.00438557	24	8	2.89124	0.108608	26.6208	19.2366	1.38386	0.468697	21.5729	19.2366	21.4655	26.6208	23.4255
Phatr3_J46359	0.10375	0.000579325	24	8	55.2362	0.242794	227.503	137.924	1.64948	0.72201	227.503	140.619	137.924	225.856	174.166
Phatr3_J46813	0.106676	0.00100737	24	8	3.44713	0.268699	12.829	5.7431	2.23381	1.15951	8.31495	5.86021	5.7431	12.829	7.1809
Phatr3_J46908	0.301118	0.0220312	24	8	6.40536	0.101748	62.9533	48.2985	1.30342	0.382304	58.4202	48.2985	57.635	62.9533	54.558
Phatr3_J46949	0.0576107	0.000170306	24	8	7.23242	0.249238	29.0181	11.9567	2.42693	1.27913	21.9253	11.9567	19.5612	29.0181	21.3178
Phatr3_J47324	0.235353	0.0102622	24	8	4.11199	0.164809	24.95	16.9896	1.46854	0.554386	24.95	16.9896	19.0806	24.0722	18.07
Phatr3_J47530	0.078151	0.00032087	24	8	126.941	0.222661	570.11	292.913	1.94635	0.960768	478.287	292.913	377.055	570.11	394.763
Phatr3_J47698	0.176846	0.00438557	24	8	18.8744	0.123665	152.625	101.421	1.50487	0.589634	133.825	101.421	127.075	152.625	120.291
Phatr3_J47760	0.350458	0.031368	24	8	18.6095	0.179121	103.893	63.1452	1.64531	0.718357	103.893	63.1452	70.8686	87.8067	72.9807
Phatr3_J47842	0.106676	0.00100737	24	8	20.5062	0.158238	129.591	78.5362	1.65008	0.722537	99.9347	78.5362	93.6984	129.591	94.0447
Phatr3_J47949	0.350458	0.031368	24	8	3.03685	0.134773	22.533	16.4277	1.37164	0.455906	20.4347	18.7071	16.4277	22.533	21.0761
Phatr3_J48085	0.301118	0.0220312	24	8	23.2418	0.170507	136.31	80.8322	1.68633	0.753884	113.802	80.8322	92.1283	136.31	102.005
Phatr3_J48175	0.158738	0.00276338	24	8	7.2882	0.129027	56.4859	42.3426	1.33402	0.415781	49.8332	42.3426	45.4798	56.4859	47.2165
Phatr3_J48307	0.235353	0.0102622	24	8	3.01237	0.23048	13.07	4.44591	2.93978	1.55571	6.33804	4.44591	5.1954	13.07	7.74497
Phatr3_J48317	0.264213	0.0151871	24	8	4.65747	0.120626	38.6107	24.3562	1.58525	0.66471	28.767	24.3562	29.6631	38.6107	33.2861
Phatr3_J48634	0.388124	0.0438862	24	8	4.73233	0.110988	42.6382	27.2426	1.56513	0.646283	37.9192	27.2426	32.832	38.6767	42.6382
Phatr3_J48708	0.264213	0.0151871	24	8	7.61558	0.11574	65.7992	47.9182	1.37316	0.457495	55.5302	47.9182	52.6379	65.7992	61.0113
Phatr3_J48846	0.035794	4.11493e-05	24	8	2.80068	0.217445	12.88	6.77799	1.90026	0.926199	9.28892	6.77799	7.51709	12.88	8.88052
Phatr3_J48850	0.350458	0.031368	24	8	2.49005	0.117556	21.1817	14.2029	1.49136	0.576631	15.1243	14.2029	14.8701	21.1817	18.7435
Phatr3_J49084	0.264213	0.0151871	24	8	30.453	0.176005	173.023	114.42	1.51218	0.596631	173.023	119.906	114.42	153.182	158.421
Phatr3_J49112	0.301118	0.0220312	24	8	10.8472	0.237992	45.5779	29.2144	1.56012	0.641653	44.328	34.9429	29.2144	45.5779	33.9811
Phatr3_J49119	0.301118	0.0220312	24	8	49.407	0.247932	199.276	107.823	1.84818	0.886105	199.276	116.351	107.823	170.875	133.566
Phatr3_J49148	0.135718	0.00169397	24	8	2.3831	0.10709	22.2532	15.3639	1.44841	0.534471	18.0094	15.3639	17.6425	22.2532	18.4406
Phatr3_J49461	0.078151	0.00032087	24	8	34.4944	0.224412	153.71	84.0281	1.82927	0.871267	130.711	84.0281	102.624	153.71	132.393
Phatr3_J49486	0.301118	0.0220312	24	8	2.00533	0.159016	12.6108	8.74958	1.44131	0.527378	11.5122	9.98914	8.74958	12.6108	11.5648
Phatr3_J4956	0.158738	0.00276338	24	8	4.56641	0.192536	23.7172	13.5036	1.75636	0.812588	18.4606	13.5036	16.7667	23.7172	22.6567
Phatr3_J49601	0.388124	0.0438862	24	8	18.025	0.162291	111.066	77.0317	1.44183	0.527897	111.066	89.1457	77.0317	106.753	84.1861
Phatr3_J49779	0.235353	0.0102622	24	8	7.62738	0.127099	60.0114	43.611	1.37606	0.460544	60.0114	43.611	49.7697	56.5089	51.4669
Phatr3_J49781	0.350458	0.031368	24	8	1.9488	0.10388	18.7601	13.648	1.37457	0.458977	16.3407	13.648	15.881	18.7601	18.2493
Phatr3_J49835	0.106676	0.00100737	24	8	88.7078	0.154611	573.748	385.167	1.48961	0.574933	497.938	385.167	415.775	573.748	523.883
Phatr3_J49872	0.388124	0.0438862	24	8	1.31939	0.0826729	15.9591	11.611	1.37449	0.458892	13.0776	11.611	13.9402	15.9591	14.9139
Phatr3_J49877	0.388124	0.0438862	24	8	4.04695	0.166124	24.361	15.7569	1.54605	0.628587	21.5312	18.6752	15.7569	24.361	19.5836
Phatr3_J49926	0.135718	0.00169397	24	8	21.0917	0.207152	101.818	43.1077	2.36194	1.23997	70.2668	43.1077	69.6323	101.818	80.1331
Phatr3_J49936	0.202081	0.00678693	24	8	8.92922	0.110414	80.8704	48.2389	1.67646	0.745414	56.5371	48.2389	61.5478	80.8704	73.7529
Phatr3_J49944	0.350458	0.031368	24	8	5.86697	0.126002	46.5626	31.5112	1.47765	0.563305	41.5002	31.5112	35.5514	42.4149	46.5626
Phatr3_J50007	0.301118	0.0220312	24	8	383.922	0.171511	2238.46	1301.36	1.7201	0.782492	1725.35	1301.36	1502.62	2238.46	1437.14
Phatr3_J50027	0.202081	0.00678693	24	8	3.06662	0.119079	25.7528	16.2936	1.58055	0.660423	19.7557	16.2936	20.2502	25.7528	21.0082
Phatr3_J50306	0.202081	0.00678693	24	8	44.9783	0.165991	270.968	191.194	1.41724	0.503085	239.59	191.194	199.134	270.968	213.037
Phatr3_J50481	0.388124	0.0438862	24	8	4.40282	0.323854	13.595	6.11736	2.22237	1.1521	11.724	6.11736	9.40759	13.595	10.4239
Phatr3_J50588	0.235353	0.0102622	24	8	11.4586	0.156473	73.2308	37.8288	1.93585	0.952966	55.9532	37.8288	61.0726	73.2308	65.3805
Phatr3_J50618	0.264213	0.0151871	24	8	4.09226	0.1932	21.1815	12.6288	1.67724	0.746086	21.1815	12.6288	15.7546	18.9281	15.442
Phatr3_J50619	0.176846	0.00438557	24	8	6.7858	0.197483	34.3615	16.7497	2.05147	1.03665	24.2238	16.7497	23.2157	34.3615	27.8119
Phatr3_J52304	0.176846	0.00438557	24	8	10.0961	0.177133	56.9974	36.5189	1.56076	0.642251	48.8711	36.5189	41.8283	56.9974	40.7767
Phatr3_J54477	0.0576107	0.000170306	24	8	12.3249	0.1662	74.1569	48.1331	1.54066	0.62355	67.4973	48.1331	58.2396	74.1569	69.2106
Phatr3_J55004	0.235353	0.0102622	24	8	28.4456	0.237849	119.596	69.4363	1.72238	0.784403	119.596	72.9666	69.4363	103.441	80.2582
Phatr3_J5537	0.350458	0.031368	24	8	5.05985	0.128747	39.3009	22.8001	1.72371	0.785519	34.561	22.8001	27.4817	32.8356	39.3009
Phatr3_J843	0.235353	0.0102622	24	8	36.1593	0.163532	221.115	134.469	1.64435	0.717522	167.72	134.469	151.923	221.115	147.013
Phatr3_J9476	0.202081	0.00678693	24	8	7.66383	0.237078	32.3262	8.01705	4.03217	2.01156	13.2849	8.01705	14.9794	32.3262	17.5616
Phatr3_J9728	0.388124	0.0438862	24	8	1.10892	0.0975309	11.37	8.68825	1.30866	0.388092	9.11769	8.68825	8.76024	11.37	9.46412
Phatr3_Jdraft1311	0.135718	0.00169397	24	8	5.6481	0.143561	39.3428	24.852	1.58309	0.662739	35.6201	24.852	34.8366	39.3428	31.9377
Phatr3_Jdraft1718	0.301118	0.0220312	24	8	16.2409	0.195194	83.2038	36.445	2.28299	1.19093	62.7323	36.445	56.2994	83.2038	54.8317

## Sheet: Table 14
Table 14| Detection of genes with rhythmic expression under dark/light (DL) cycle
CycID	BH.Q	ADJ.P	PER	LAG	AMP	ampPer	Max	Min	FC	log2FC	ZT1 mean	ZT7 mean	ZT13 mean	ZT19 mean	ZT25 mean
Phatr3_EG00119	0.00258142	0.000579325	24	1	148.621	0.15022	989.357	436.335	2.26742	1.18105	989.357	436.335	476.129	530.42	721.192
Phatr3_EG00229	0.0727831	0.0438862	24	1	2.10601	0.175762	11.9822	7.40091	1.61901	0.695116	10.4403	8.85633	7.40091	11.691	11.9822
Phatr3_EG00279	0.0165501	0.00678693	24	1	12.6629	0.235064	53.87	31.3849	1.71643	0.779414	53.87	34.2634	31.3849	47.18	44.7141
Phatr3_EG00303	0.0117327	0.00438557	24	1	8.01603	0.236785	33.8536	15.776	2.1459	1.10158	33.8536	15.776	20.4367	27.1122	29.0416
Phatr3_EG00316	0.0117327	0.00438557	24	1	2.02137	0.133978	15.0873	7.27338	2.07432	1.05264	15.0873	11.7997	7.27338	9.64519	11.4521
Phatr3_EG00357	0.0417322	0.0220312	24	1	2.56084	0.136772	18.7234	14.2692	1.31216	0.391945	18.7234	15.7665	14.2692	18.5625	18.3468
Phatr3_EG00391	0.00168866	0.00032087	24	1	1.94808	0.171029	11.3903	6.79042	1.67741	0.746235	11.3903	6.79042	6.80869	8.60592	10.3739
Phatr3_EG00408	0.00565959	0.00169397	24	1	8.07596	0.205846	39.233	25.369	1.5465	0.629004	39.233	25.369	26.6348	34.3433	31.6424
Phatr3_EG00468	0.000255565	1.83626e-05	24	1	3.74972	0.140713	26.6479	12.9019	2.06543	1.04644	26.6479	14.7165	12.9019	15.4517	21.0809
Phatr3_EG00470	0.0165501	0.00678693	24	1	5.87789	0.215911	27.2236	11.2907	2.41116	1.26973	27.2236	17.8067	11.2907	18.3517	20.2022
Phatr3_EG00472	0.00258142	0.000579325	24	1	8.28465	0.185902	44.5645	23.8576	1.86794	0.901449	44.5645	23.8576	29.0958	33.5092	38.1909
Phatr3_EG00490	0.00822999	0.00276338	24	1	9.32478	0.258195	36.1153	18.6121	1.94042	0.956371	36.1153	22.598	18.6121	30.7564	26.827
Phatr3_EG00511	0.00565959	0.00169397	24	1	29.2746	0.160439	182.465	71.2067	2.56248	1.35754	182.465	101.116	71.2067	81.5463	117.647
Phatr3_EG00633	0.0228553	0.0102622	24	1	7.3991	0.233532	31.6835	11.3529	2.79078	1.48067	24.711	11.3529	12.8129	20.2044	31.6835
Phatr3_EG00713	0.00113581	0.000170306	24	1	13.573	0.150751	90.0364	52.2475	1.72327	0.785146	90.0364	66.2288	52.2475	65.9201	88.9428
Phatr3_EG00720	0.000255565	1.83626e-05	24	1	15.6936	0.278372	56.3764	14.9616	3.76808	1.91383	54.178	29.5507	14.9616	36.4154	56.3764
Phatr3_EG00754	0.0727831	0.0438862	24	1	5.42949	0.207677	26.1439	16.8346	1.55299	0.635046	26.1439	20.8269	16.8346	26.0311	24.5391
Phatr3_EG00766	0.0417322	0.0220312	24	1	6.8607	0.179377	38.2475	7.92948	4.82346	2.27007	38.2475	7.92948	15.947	13.0896	26.2471
Phatr3_EG00812	0.0727831	0.0438862	24	1	5.83928	0.181498	32.1728	16.1413	1.9932	0.995088	27.7886	16.1413	21.1143	26.8089	32.1728
Phatr3_EG00868	0.00168866	0.00032087	24	1	10.4017	0.201206	51.6968	31.1716	1.65846	0.729841	51.6968	36.1929	31.1716	45.3886	48.5547
Phatr3_EG00896	0.0417322	0.0220312	24	1	6466.27	0.188886	34233.7	19109.4	1.79146	0.84114	34233.7	19109.4	19463.8	20358.7	23900.4
Phatr3_EG00959	0.0727831	0.0438862	24	1	2.8599	0.249548	11.4603	4.03688	2.83891	1.50534	7.34604	5.38816	4.03688	9.90738	11.4603
Phatr3_EG00979	0.0553703	0.031368	24	1	16.0937	0.19991	80.5049	25.224	3.1916	1.67428	53.2592	49.5394	25.224	63.5813	80.5049
Phatr3_EG01004	7.00414e-05	2.80672e-06	24	1	6.74856	0.165067	40.8838	21.5208	1.89974	0.925799	40.8838	23.4111	21.5208	28.231	32.6252
Phatr3_EG01046	0.0228553	0.0102622	24	1	4.40181	0.0946299	46.5161	33.471	1.38974	0.474817	46.5161	33.471	34.3213	36.529	37.0751
Phatr3_EG01110	0.00565959	0.00169397	24	1	1.31949	0.251587	5.24467	0.901028	5.82077	2.54121	5.24467	1.26749	0.901028	1.16175	3.93242
Phatr3_EG01145	0.0553703	0.031368	24	1	6.87771	0.109223	62.9696	35.4835	1.77462	0.827506	62.9696	35.4835	45.6253	40.2938	53.709
Phatr3_EG01198	0.000712834	8.61044e-05	24	1	5.64778	0.204804	27.5765	14.4676	1.90609	0.930617	27.5765	16.9082	14.4676	20.9139	24.2074
Phatr3_EG01330	0.00258142	0.000579325	24	1	3.85803	0.174573	22.0998	9.8393	2.24608	1.16741	18.5614	13.1379	9.8393	15.6954	22.0998
Phatr3_EG01375	7.00414e-05	2.80672e-06	24	1	3.35151	0.133451	25.1141	15.1511	1.65758	0.72908	25.1141	18.792	15.1511	19.5644	22.9647
Phatr3_EG01497	0.00565959	0.00169397	24	1	7.29956	0.289749	25.1927	9.95018	2.53188	1.34021	25.1927	18.8486	9.95018	21.9723	21.3528
Phatr3_EG01519	0.0117327	0.00438557	24	1	11.0734	0.183556	60.3271	33.4739	1.80222	0.849772	53.4848	33.4739	33.5651	45.3841	60.3271
Phatr3_EG01533	0.00168866	0.00032087	24	1	12.6823	0.376039	33.7261	2.0623	16.3536	4.03154	25.3744	9.29589	2.0623	21.2055	33.7261
Phatr3_EG01545	0.00384932	0.00100737	24	1	6.62786	0.296025	22.3895	6.57579	3.40484	1.76759	22.3895	6.57579	8.6915	12.4211	17.0124
Phatr3_EG01554	0.000255565	1.83626e-05	24	1	34.5597	0.466644	74.06	3.79054	19.5381	4.28822	74.06	13.27	3.79054	46.388	47.5574
Phatr3_EG01565	0.0228553	0.0102622	24	1	1.9517	0.183453	10.6387	3.7446	2.84108	1.50644	6.83465	5.67074	3.7446	7.47847	10.6387
Phatr3_EG01603	0.0553703	0.031368	24	1	17.2996	0.19441	88.9851	25.9386	3.4306	1.77846	88.9851	25.9386	57.9676	44.3867	69.2314
Phatr3_EG01649	0.00168866	0.00032087	24	1	3.05222	0.365291	8.35557	2.49385	3.35048	1.74437	8.35557	3.03618	2.49385	5.53509	6.72826
Phatr3_EG01749	0.00565959	0.00169397	24	1	1.14302	0.245833	4.64958	0.326344	14.2475	3.83264	4.64958	1.49736	0.326344	1.66701	1.65401
Phatr3_EG01802	0.00258142	0.000579325	24	1	5.92313	0.144561	40.9731	16.7169	2.45101	1.29337	40.9731	27.9115	16.7169	23.7443	30.0745
Phatr3_EG01828	0.0727831	0.0438862	24	1	4.62967	0.271823	17.0319	5.02279	3.39093	1.76168	17.0319	5.35525	5.02279	8.67207	6.6608
Phatr3_EG01858	0.0117327	0.00438557	24	1	3.19474	0.237783	13.4356	5.87074	2.28856	1.19444	10.5864	6.96737	5.87074	10.8251	13.4356
Phatr3_EG01935	0.0417322	0.0220312	24	1	3.33683	0.134566	24.7969	17.0824	1.45161	0.53765	24.7969	17.6445	17.0824	19.8042	20.5309
Phatr3_EG01963	0.0165501	0.00678693	24	1	13.9133	0.125412	110.941	66.3802	1.67129	0.740965	109.456	92.7514	66.3802	94.1951	110.941
Phatr3_EG02005	0.00822999	0.00276338	24	1	2.53924	0.367762	6.90456	0.295006	23.4048	4.54873	6.90456	4.3745	0.295006	4.90968	5.939
Phatr3_EG02008	0.0165501	0.00678693	24	1	5.74936	0.38975	14.7514	0.169239	87.1629	6.44564	14.2429	11.2481	0.169239	14.5445	14.7514
Phatr3_EG02097	0.000712834	8.61044e-05	24	1	1.9778	0.0936971	21.1085	11.3577	1.85852	0.894155	21.1085	11.3577	11.7236	12.7278	15.7143
Phatr3_EG02101	0.00113581	0.000170306	24	1	19.3268	0.337508	57.2632	23.6486	2.42142	1.27585	57.2632	31.4272	23.6486	51.5301	54.3425
Phatr3_EG02102	1.32266e-05	2.37857e-07	24	1	9.95225	0.282844	35.1864	10.5543	3.33386	1.73719	35.1864	17.9583	10.5543	21.8573	29.5469
Phatr3_EG02113	0.0117327	0.00438557	24	1	7.18443	0.176598	40.6823	25.6711	1.58475	0.664255	39.4806	25.6711	27.8893	33.9052	40.6823
Phatr3_EG02114	0.00258142	0.000579325	24	1	7.02073	0.198166	35.4284	23.4046	1.51374	0.598116	35.4284	23.4046	24.3313	31.5391	31.2282
Phatr3_EG02116	0.00822999	0.00276338	24	1	2.86864	0.245589	11.6806	5.98129	1.95286	0.965591	10.4616	6.17964	5.98129	9.24414	11.6806
Phatr3_EG02133	0.000443074	4.11493e-05	24	1	4.75	0.193292	24.5742	11.6811	2.10375	1.07296	24.5742	16.2077	11.6811	15.6813	19.1437
Phatr3_EG02152	0.0117327	0.00438557	24	1	8.12359	0.253139	32.0915	17.4537	1.83867	0.87866	32.0915	17.4537	20.6408	24.8365	25.1322
Phatr3_EG02160	0.00384932	0.00100737	24	1	5.2388	0.165818	31.5936	18.7755	1.68271	0.750783	31.5936	18.7755	21.441	23.7297	28.6965
Phatr3_EG02188	0.00168866	0.00032087	24	1	2.43988	0.109368	22.3089	10.7939	2.06682	1.04741	22.3089	12.3415	10.7939	12.2697	18.5871
Phatr3_EG02201	0.0165501	0.00678693	24	1	8.65172	0.0834367	103.692	64.7395	1.60168	0.679585	103.692	65.1745	68.4479	64.7395	85.7755
Phatr3_EG02208	0.000136869	7.56386e-06	24	1	24.6518	0.396263	62.2108	8.17027	7.61429	2.92871	62.2108	36.1891	8.17027	49.9409	60.421
Phatr3_EG02214	0.0553703	0.031368	24	1	25.6267	0.294546	87.0043	2.31231	37.6266	5.23368	87.0043	2.31231	49.4991	37.1761	63.4701
Phatr3_EG02242	0.00113581	0.000170306	24	1	9.24941	0.0781374	118.374	85.6441	1.38216	0.466923	118.374	93.9815	85.6441	95.585	116.935
Phatr3_EG02247	0.0553703	0.031368	24	1	1.90775	0.110292	17.2972	3.54618	4.8777	2.2862	17.2972	3.54618	6.11329	4.72654	10.1854
Phatr3_EG02285	0.00258142	0.000579325	24	1	9.48398	0.241142	39.3294	13.852	2.83927	1.50552	39.3294	13.852	21.4368	23.6853	36.5718
Phatr3_EG02309	0.0228553	0.0102622	24	1	109.779	0.415986	263.902	29.7119	8.88202	3.15089	263.902	87.9885	29.7119	181.01	76.2811
Phatr3_EG02314	0.00113581	0.000170306	24	1	9.7293	0.125507	77.5199	33.9105	2.28601	1.19283	77.5199	33.9105	34.0548	38.8434	63.6777
Phatr3_EG02323	0.00384932	0.00100737	24	1	73.7951	0.201403	366.404	81.2627	4.50889	2.17277	351.3	81.2627	90.8065	149.784	366.404
Phatr3_EG02349	0.00168866	0.00032087	24	1	63.4439	0.288858	219.637	28.6096	7.67703	2.94055	191.877	110.924	28.6096	125.468	219.637
Phatr3_EG02372	0.0727831	0.0438862	24	1	5.77628	0.126505	45.6603	19.2969	2.3662	1.24257	42.1394	19.2969	25.0717	24.415	45.6603
Phatr3_EG02399	3.28573e-05	9.03858e-07	24	1	114.276	0.26752	427.169	148.522	2.87613	1.52413	427.169	217.343	148.522	284.447	385.111
Phatr3_EG02430	0.00113581	0.000170306	24	1	9.57221	0.178892	53.5083	28.5772	1.87241	0.904895	53.5083	40.1363	28.5772	42.8867	44.5774
Phatr3_EG02432	0.00258142	0.000579325	24	1	10.0438	0.20596	48.7656	27.1035	1.79924	0.847384	48.7656	36.5584	27.1035	43.6655	43.9714
Phatr3_EG02439	0.00113581	0.000170306	24	1	2.96472	0.178194	16.6376	8.55849	1.94399	0.95902	16.6376	12.1146	8.55849	12.2317	15.5487
Phatr3_EG02444	0.00565959	0.00169397	24	1	6.94966	0.173501	40.0554	12.2856	3.26035	1.70503	35.7276	30.0443	12.2856	33.4025	40.0554
Phatr3_EG02500	0.000443074	4.11493e-05	24	1	7.59182	0.186265	40.7581	18.6411	2.18646	1.1286	37.4889	23.0367	18.6411	26.2326	40.7581
Phatr3_EG02503	0.0312414	0.0151871	24	1	12.9452	0.114407	113.15	83.4757	1.35549	0.438813	113.15	83.4757	88.4416	97.4647	102.925
Phatr3_EG02523	0.00565959	0.00169397	24	1	11.7318	0.134732	87.0748	58.279	1.4941	0.579279	79.7191	66.1571	58.279	77.4316	87.0748
Phatr3_EG02528	0.00822999	0.00276338	24	1	12.938	0.185643	69.6928	41.5024	1.67925	0.747816	69.6928	41.5024	50.3462	56.3194	59.7891
Phatr3_EG02562	0.0553703	0.031368	24	1	5.63895	0.177145	31.8323	17.8731	1.78102	0.8327	30.4637	17.8731	24.3518	27.491	31.8323
Phatr3_EG02580	0.0165501	0.00678693	24	1	7.55673	0.164717	45.877	26.381	1.73902	0.798271	41.7069	33.4329	26.381	38.7506	45.877
Phatr3_EG02598	0.00822999	0.00276338	24	1	3.04998	0.175945	17.3348	8.32792	2.08153	1.05765	14.3568	12.0137	8.32792	13.9598	17.3348
Phatr3_EG02656	0.000443074	4.11493e-05	24	1	24.1516	0.247434	97.6083	54.4239	1.79348	0.842765	97.6083	58.0107	54.4239	83.6369	95.4033
Phatr3_EG02670	0.00384932	0.00100737	24	1	25.088	0.207523	120.893	63.4982	1.90388	0.928942	120.893	63.4982	68.0917	83.7832	92.9087
Phatr3_J10068	4.67198e-06	4.75715e-08	24	1	136.282	0.406698	335.094	42.6927	7.84898	2.9725	335.094	99.3351	42.6927	214.784	289.972
Phatr3_J10243	0.00113581	0.000170306	24	1	3.09297	0.216879	14.2613	5.7333	2.48745	1.31467	13.1038	9.28449	5.7333	10.8225	14.2613
Phatr3_J10261	0.000443074	4.11493e-05	24	1	215.115	0.258619	831.781	244.421	3.40306	1.76683	831.781	244.421	265.228	446.685	562.948
Phatr3_J10319	1.32266e-05	2.37857e-07	24	1	61.1211	0.220619	277.044	81.6155	3.3945	1.7632	277.044	149.076	81.6155	159.054	197.582
Phatr3_J10539	0.0165501	0.00678693	24	1	13.2339	0.250792	52.7685	10.2342	5.15608	2.36627	52.7685	10.2342	31.049	27.4377	41.473
Phatr3_J10774	0.0312414	0.0151871	24	1	92.3863	0.267372	345.535	80.1082	4.31335	2.10881	292.635	80.1082	190.973	235.348	345.535
Phatr3_J10779	0.0165501	0.00678693	24	1	14.2876	0.264939	53.9278	23.1788	2.3266	1.21822	52.1705	23.1788	32.7232	44.1993	53.9278
Phatr3_J10847	0.0165501	0.00678693	24	1	88.8314	0.244433	363.418	123.177	2.95037	1.5609	352.587	123.177	239.534	258.454	363.418
Phatr3_J10896	0.00113581	0.000170306	24	1	21.3475	0.242664	87.9714	26.9475	3.26454	1.70688	87.9714	26.9475	34.1635	45.3956	64.9239
Phatr3_J11189	0.00258142	0.000579325	24	1	171.339	0.339297	504.983	58.8325	8.5834	3.10155	504.983	58.8325	161.83	255.737	384.368
Phatr3_J11336	0.00384932	0.00100737	24	1	8.89605	0.463567	19.1904	3.64842	5.25994	2.39505	19.1904	7.5698	3.64842	17.2138	13.5823
Phatr3_J11722	0.0553703	0.031368	24	1	5.2365	0.117722	44.4818	30.474	1.45966	0.545637	44.0134	30.474	39.1368	41.3487	44.4818
Phatr3_J11916	0.00168866	0.00032087	24	1	6.96269	0.140401	49.5916	27.8788	1.77883	0.830926	46.0101	38.7646	27.8788	39.9981	49.5916
Phatr3_J11940	0.00168866	0.00032087	24	1	10.167	0.152417	66.7051	20.2398	3.29574	1.7206	40.9658	30.2242	20.2398	36.6481	66.7051
Phatr3_J12043	0.0117327	0.00438557	24	1	12.7323	0.339992	37.4488	9.83474	3.80781	1.92896	37.4488	9.83474	19.6571	28.1787	36.6919
Phatr3_J12088	0.000443074	4.11493e-05	24	1	7.46577	0.197264	37.8466	22.4266	1.68757	0.754951	37.8466	22.8477	22.4266	29.8287	35.029
Phatr3_J12186	0.0553703	0.031368	24	1	20.4394	0.180732	113.093	50.9356	2.22031	1.15076	78.3919	56.4482	50.9356	87.0146	113.093
Phatr3_J12267	0.0553703	0.031368	24	1	6.53339	0.137301	47.5844	18.2577	2.60626	1.38198	47.5844	18.2577	30.1309	21.4769	34.6462
Phatr3_J12269	0.0417322	0.0220312	24	1	4.59756	0.242154	18.9861	8.53666	2.22406	1.1532	14.7919	11.8812	8.53666	18.1209	18.9861
Phatr3_J12420	0.000255565	1.83626e-05	24	1	76.1416	0.344431	221.065	6.83329	32.3511	5.01575	214.323	68.3136	6.83329	93.7189	221.065
Phatr3_J12550	0.0417322	0.0220312	24	1	8.92891	0.150279	59.4156	32.5921	1.82301	0.86632	59.4156	32.5921	39.7602	40.0068	44.2545
Phatr3_J12759	0.0553703	0.031368	24	1	5.39117	0.187718	28.7196	19.2052	1.49541	0.580539	27.2814	22.3383	19.2052	28.7196	24.9643
Phatr3_J12902	0.00822999	0.00276338	24	1	415.472	0.505048	822.638	18.6711	44.0595	5.46138	822.638	18.6711	18.7419	473.042	233.956
Phatr3_J13076	0.00384932	0.00100737	24	1	442.097	0.458961	963.256	18.1427	53.0935	5.73046	963.256	18.1427	156.021	496.203	607.028
Phatr3_J13322	0.00384932	0.00100737	24	1	31.9382	0.287468	111.102	25.2712	4.39639	2.13632	86.1637	41.9753	25.2712	76.7239	111.102
Phatr3_J13365	0.0117327	0.00438557	24	1	2.5035	0.0604281	41.4294	31.0045	1.33624	0.418178	41.4294	31.0045	32.2762	33.7699	40.8608
Phatr3_J13582	0.00384932	0.00100737	24	1	13.4626	0.254141	52.9731	17.0843	3.10069	1.63259	52.9731	38.6384	17.0843	39.6193	40.0434
Phatr3_J13590	0.00168866	0.00032087	24	1	4.89814	0.106524	45.9817	27.5277	1.67038	0.740178	45.9817	29.4804	27.5277	30.1671	37.5164
Phatr3_J13725	0.000136869	7.56386e-06	24	1	18.7625	0.233292	80.4247	35.2407	2.28216	1.1904	80.4247	39.1998	35.2407	56.2279	71.799
Phatr3_J14255	0.00565959	0.00169397	24	1	5.94606	0.171296	34.7122	16.484	2.10581	1.07438	28.4246	21.5537	16.484	26.2533	34.7122
Phatr3_J14403	4.67198e-06	4.75715e-08	24	1	6.43163	0.300344	21.4142	3.95286	5.41738	2.4376	21.4142	7.12317	3.95286	11.2648	13.883
Phatr3_J14412	0.00565959	0.00169397	24	1	9.10226	0.095511	95.3006	29.5877	3.22096	1.68749	91.6456	32.9919	29.5877	35.484	95.3006
Phatr3_J14427	0.00168866	0.00032087	24	1	57.2562	0.268899	212.928	53.4078	3.98683	1.99524	184.788	104.999	53.4078	133.992	212.928
Phatr3_J14478	0.000443074	4.11493e-05	24	1	33.5849	0.355075	94.5854	7.60986	12.4293	3.63568	86.4582	50.4921	7.60986	57.0817	94.5854
Phatr3_J14552	0.0553703	0.031368	24	1	8.85014	0.158982	55.6675	28.2642	1.96954	0.977858	55.6675	28.2642	42.3754	40.1497	53.8031
Phatr3_J14571	0.00822999	0.00276338	24	1	5.50874	0.187686	29.3509	16.6592	1.76184	0.817087	29.3509	24.1561	16.6592	26.3512	27.4745
Phatr3_J14639	7.00414e-05	2.80672e-06	24	1	20.9516	0.390596	53.6402	7.21304	7.43656	2.89463	53.6402	28.7517	7.21304	42.8432	50.4299
Phatr3_J1484	0.0727831	0.0438862	24	1	4.81504	0.115281	41.7679	25.8093	1.61833	0.694504	41.7679	25.8093	28.5143	28.5609	28.8418
Phatr3_J14917	0.0312414	0.0151871	24	1	6.40155	0.254754	25.1284	4.1478	6.05824	2.5989	25.1284	4.1478	11.7731	10.497	20.409
Phatr3_J15032	0.00384932	0.00100737	24	1	21.5162	0.334917	64.2433	13.6245	4.71528	2.23734	64.2433	13.6245	17.1077	35.5219	60.7708
Phatr3_J15186	0.000255565	1.83626e-05	24	1	66.9461	0.368516	181.664	30.3656	5.98256	2.58076	181.664	31.4175	30.3656	96.1423	122.478
Phatr3_J15297	0.00168866	0.00032087	24	1	6.92286	0.365148	18.959	3.13288	6.05162	2.59732	17.5147	8.74609	3.13288	13.9104	18.959
Phatr3_J15323	0.0417322	0.0220312	24	1	4.8148	0.128826	37.3744	23.4042	1.59691	0.67528	34.4634	23.4042	29.3432	32.1493	37.3744
Phatr3_J15354	0.00258142	0.000579325	24	1	22.8833	0.328859	69.5838	9.50823	7.31827	2.8715	69.5838	9.50823	35.9031	40.8489	48.5132
Phatr3_J15371	0.000255565	1.83626e-05	24	1	55.5058	0.305095	181.929	20.7489	8.76814	3.13227	178.658	124.7	20.7489	151.65	181.929
Phatr3_J15374	0.00565959	0.00169397	24	1	15.6771	0.261915	59.8555	17.2492	3.47005	1.79496	59.8555	17.2492	32.9423	39.0091	55.3842
Phatr3_J15595	0.00384932	0.00100737	24	1	39.2058	0.584465	67.0799	2.90923	23.0576	4.52717	64.0745	10.4351	2.90923	60.1137	67.0799
Phatr3_J15806	4.67198e-06	4.75715e-08	24	1	10.8397	0.445509	24.331	1.77399	13.7154	3.77773	24.331	10.7372	1.77399	17.6554	20.7346
Phatr3_J15913	0.0312414	0.0151871	24	1	7.48085	0.120174	62.2503	42.2729	1.47258	0.55835	62.2503	53.1991	42.2729	54.1291	52.4876
Phatr3_J1598	0.00258142	0.000579325	24	1	6.78475	0.180153	37.6611	21.4176	1.75842	0.81428	37.6611	21.4176	23.9564	27.6005	29.6325
Phatr3_J16142	0.00822999	0.00276338	24	1	12.1615	0.291369	41.7392	4.72984	8.82465	3.14154	41.7392	15.4877	4.72984	18.7285	17.2536
Phatr3_J16262	0.0228553	0.0102622	24	1	19.7106	0.170433	115.65	53.5544	2.15948	1.11069	115.65	53.5544	64.6599	63.0559	85.3683
Phatr3_J16376	0.0417322	0.0220312	24	1	3.04801	0.230363	13.2314	8.51105	1.55461	0.636552	13.2314	8.51105	8.84162	11.9625	12.1397
Phatr3_J16445	0.00822999	0.00276338	24	1	7.53381	0.18487	40.7519	21.1173	1.92979	0.94844	40.7519	21.1173	25.6302	28.0127	33.9391
Phatr3_J16455	7.00414e-05	2.80672e-06	24	1	27.4595	0.232147	118.285	47.1435	2.50904	1.32714	118.285	66.1451	47.1435	81.3228	91.3784
Phatr3_J16490	0.0417322	0.0220312	24	1	10.3838	0.204669	50.7347	23.4582	2.16277	1.11288	49.7568	23.4582	39.5814	43.3765	50.7347
Phatr3_J16499	0.000712834	8.61044e-05	24	1	22.8363	0.210697	108.385	42.1194	2.57327	1.3636	100.191	77.9249	42.1194	85.5958	108.385
Phatr3_J16517	0.0312414	0.0151871	24	1	5.48252	0.240898	22.7587	11.7345	1.93946	0.955655	19.7159	11.7599	11.7345	19.7435	22.7587
Phatr3_J16603	0.00565959	0.00169397	24	1	11.8368	0.285732	41.426	14.792	2.80058	1.48573	41.426	14.792	23.7945	32.9176	36.1284
Phatr3_J16803	0.0312414	0.0151871	24	1	1.84756	0.157636	11.7204	7.72525	1.51716	0.601374	11.7204	9.16726	7.72525	10.7396	11.2126
Phatr3_J16807	0.0417322	0.0220312	24	1	7.72567	0.128651	60.0515	22.7891	2.63509	1.39785	37.384	36.3455	22.7891	43.0671	60.0515
Phatr3_J16963	7.00414e-05	2.80672e-06	24	1	14.2075	0.198333	71.6347	27.8953	2.56799	1.36064	71.6347	30.9202	27.8953	40.6611	51.3665
Phatr3_J17059	0.000443074	4.11493e-05	24	1	3.86993	0.132812	29.1383	12.7543	2.28459	1.19194	29.1383	13.6017	12.7543	15.4473	26.3819
Phatr3_J17487	0.0553703	0.031368	24	1	21.1187	0.225663	93.5853	26.7563	3.4977	1.80641	84.9752	26.7563	51.9015	54.1071	93.5853
Phatr3_J1764	0.00822999	0.00276338	24	1	4.90694	0.168519	29.1179	16.4334	1.77187	0.825272	29.1179	16.4334	22.9032	23.7896	25.6666
Phatr3_J17862	0.00565959	0.00169397	24	1	44.5852	0.244476	182.37	65.8875	2.76791	1.4688	182.37	65.8875	85.6909	107.595	155.386
Phatr3_J17895	0.0417322	0.0220312	24	1	92.422	0.274163	337.106	47.7228	7.06383	2.82045	222.082	47.7228	78.0056	170.98	337.106
Phatr3_J18128	0.00822999	0.00276338	24	1	5.50621	0.212965	25.855	15.7903	1.6374	0.711403	24.8102	18.4129	15.7903	24.9962	25.855
Phatr3_J18246	0.0553703	0.031368	24	1	9.00717	0.212232	42.4402	11.5751	3.66652	1.87441	42.4402	11.5751	26.2127	22.492	31.9569
Phatr3_J18319	0.0228553	0.0102622	24	1	164.564	0.224442	733.213	234.074	3.13239	1.64726	733.213	234.074	446.37	459.006	704.629
Phatr3_J18404	0.000712834	8.61044e-05	24	1	11.9356	0.237089	50.3425	15.9298	3.16026	1.66004	44.7945	29.3002	15.9298	32.9596	50.3425
Phatr3_J18559	0.0727831	0.0438862	24	1	53.8269	0.07584	709.743	197.098	3.60096	1.84838	422.403	197.098	235.6	261.008	709.743
Phatr3_J19513	0.000712834	8.61044e-05	24	1	3.80899	0.148943	25.5735	16.4254	1.55695	0.638721	25.5735	20.4066	16.4254	21.761	22.5396
Phatr3_J19901	0.00822999	0.00276338	24	1	12.5846	0.0660951	190.402	71.9271	2.64716	1.40444	190.402	83.6564	71.9271	74.4003	113.807
Phatr3_J19979	0.0417322	0.0220312	24	1	5.17059	0.119721	43.1885	24.9193	1.73313	0.793382	32.1517	25.1606	24.9193	31.6237	43.1885
Phatr3_J20024	0.00113581	0.000170306	24	1	8.2468	0.185202	44.5287	20.9975	2.12066	1.08451	44.5287	23.6236	20.9975	27.1301	27.7163
Phatr3_J20026	4.67198e-06	4.75715e-08	24	1	28.8646	0.350113	82.4437	15.1209	5.4523	2.44686	82.4437	38.2032	15.1209	52.3271	62.4659
Phatr3_J20460	7.00414e-05	2.80672e-06	24	1	34.1498	0.264438	129.141	49.6322	2.60196	1.3796	127.224	81.9365	49.6322	101.292	129.141
Phatr3_J20608	4.67198e-06	4.75715e-08	24	1	42.6822	0.305493	139.716	3.95313	35.3432	5.14336	139.716	18.3251	3.95313	46.4035	99.0196
Phatr3_J20657	0.00113581	0.000170306	24	1	255.579	0.300437	850.69	138.711	6.13281	2.61655	801.081	345.399	138.711	430.802	850.69
Phatr3_J21441	4.67198e-06	4.75715e-08	24	1	8.68717	0.317925	27.3246	1.31622	20.7599	4.37573	27.3246	7.21018	1.31622	10.1875	18.1956
Phatr3_J21513	0.0117327	0.00438557	24	1	18.3184	0.199066	92.0221	46.1274	1.99495	0.996356	92.0221	46.1274	58.1051	66.6772	75.664
Phatr3_J21592	4.67198e-06	4.75715e-08	24	1	33.9354	0.202549	167.542	54.8973	3.05191	1.60971	167.542	67.4545	54.8973	83.0702	131.64
Phatr3_J21897	0.00822999	0.00276338	24	1	21.5462	0.190749	112.956	33.1174	3.41076	1.7701	79.4272	62.4022	33.1174	77.2827	112.956
Phatr3_J21982	0.00822999	0.00276338	24	1	6.23692	0.133614	46.6787	34.7981	1.34141	0.423755	45.7379	39.2287	34.7981	45.5865	46.6787
Phatr3_J22622	0.00822999	0.00276338	24	1	10.55	0.107968	97.714	57.4234	1.70164	0.766927	97.714	57.4234	65.3923	65.9881	81.3262
Phatr3_J22659	0.00565959	0.00169397	24	1	6.03339	0.158744	38.007	22.2916	1.705	0.769768	38.007	22.2916	25.3869	28.6118	34.6833
Phatr3_J22909	7.00414e-05	2.80672e-06	24	1	73.5082	0.238392	308.35	14.1252	21.8297	4.44822	308.35	67.1761	14.1252	78.3595	272.15
Phatr3_J23059	0.000443074	4.11493e-05	24	1	12.9721	0.159742	81.2068	46.274	1.75491	0.811399	81.2068	48.8289	46.274	56.9269	77.8205
Phatr3_J23247	0.00822999	0.00276338	24	1	36.3655	0.279054	130.317	6.4267	20.2774	4.3418	85.3973	50.4103	6.4267	76.4107	130.317
Phatr3_J23371	0.0727831	0.0438862	24	1	11.2789	0.169166	66.6739	33.0081	2.01992	1.0143	56.192	33.0081	41.8839	52.5696	66.6739
Phatr3_J23380	0.0117327	0.00438557	24	1	15.2614	0.206102	74.0476	48.9582	1.51247	0.596903	74.0476	52.912	48.9582	72.2695	71.6044
Phatr3_J23429	0.00113581	0.000170306	24	1	14.0206	0.12281	114.165	69.1339	1.65136	0.723655	107.657	80.9385	69.1339	85.4827	114.165
Phatr3_J23444	4.67198e-06	4.75715e-08	24	1	20.8611	0.0710784	293.494	3.01562	97.3246	6.60473	293.494	11.458	3.01562	23.3504	114.208
Phatr3_J23639	1.32266e-05	2.37857e-07	24	1	41.0309	0.327739	125.194	12.2767	10.1977	3.35017	125.194	48.068	12.2767	60.4248	95.9289
Phatr3_J23798	0.0553703	0.031368	24	1	1.56545	0.075512	20.7311	15.6369	1.32578	0.406841	20.7311	17.4001	15.6369	17.0205	17.0121
Phatr3_J23850	0.000136869	7.56386e-06	24	1	18.1357	0.340709	53.2293	5.70946	9.323	3.22079	53.2293	28.8325	5.70946	32.5971	50.3205
Phatr3_J23871	0.0228553	0.0102622	24	1	14.4075	0.243471	59.1753	25.9047	2.28435	1.19178	45.3903	26.5171	25.9047	48.9874	59.1753
Phatr3_J23908	0.00168866	0.00032087	24	1	5.04866	0.209523	24.096	6.54929	3.67918	1.87938	24.096	11.3494	6.54929	10.5362	19.065
Phatr3_J2394	0.0312414	0.0151871	24	1	7.95095	0.227353	34.9717	14.119	2.47692	1.30855	31.4689	14.119	18.0238	24.0736	34.9717
Phatr3_J23959	0.0228553	0.0102622	24	1	31.6964	0.251675	125.942	35.9994	3.49845	1.80671	112.243	35.9994	68.7902	79.6663	125.942
Phatr3_J24739	1.32266e-05	2.37857e-07	24	1	74.6498	0.263481	283.322	51.0037	5.55492	2.47377	283.322	73.1484	51.0037	128.571	204.072
Phatr3_J24915	0.0312414	0.0151871	24	1	4.36315	0.216816	20.1237	12.7585	1.57729	0.657445	20.1237	13.7739	12.7585	17.3372	14.2769
Phatr3_J25184	0.0417322	0.0220312	24	1	6.23432	0.146762	42.4791	27.4133	1.54958	0.631875	42.4791	33.5739	27.4133	35.8137	32.8143
Phatr3_J25360	0.0553703	0.031368	24	1	48.7417	0.218444	223.131	101.241	2.20395	1.14009	158.837	129.448	101.241	207.256	223.131
Phatr3_J25495	0.00384932	0.00100737	24	1	1.47745	0.138415	10.6741	5.38452	1.98236	0.987218	8.78817	7.09013	5.38452	8.36855	10.6741
Phatr3_J26382	0.00258142	0.000579325	24	1	17.7826	0.22052	80.6392	37.766	2.13523	1.09439	69.9004	45.6504	37.766	63.2417	80.6392
Phatr3_J26635	0.0727831	0.0438862	24	1	104.873	0.350266	299.411	7.4802	40.0271	5.32291	299.411	201.799	7.4802	219.495	162.714
Phatr3_J267	0.00822999	0.00276338	24	1	12.2454	0.149301	82.0182	52.6314	1.55835	0.640022	82.0182	52.6314	54.2627	63.9831	63.1596
Phatr3_J26780	0.000443074	4.11493e-05	24	1	7.45614	0.173553	42.9618	21.5137	1.99695	0.9978	42.9618	21.5137	22.4213	28.0705	34.6831
Phatr3_J27039	0.00258142	0.000579325	24	1	23.0272	0.186494	123.474	62.9548	1.96131	0.97182	123.474	62.9548	76.6446	89.2935	107.799
Phatr3_J27077	0.00258142	0.000579325	24	1	12.6266	0.294839	42.8253	19.4188	2.20535	1.14101	42.8253	26.2487	19.4188	36.7705	30.9354
Phatr3_J27821	0.00168866	0.00032087	24	1	48.2301	0.197717	243.935	29.0346	8.40152	3.07065	243.935	29.0346	50.816	74.5389	217.606
Phatr3_J29029	0.00822999	0.00276338	24	1	21.0614	0.255646	82.3851	37.4068	2.20241	1.13908	82.3851	37.4068	56.9162	70.027	75.1648
Phatr3_J29309	0.0117327	0.00438557	24	1	41.1384	0.277041	148.492	35.9394	4.13172	2.04674	148.492	121.129	35.9394	145.399	141.278
Phatr3_J29532	0.0417322	0.0220312	24	1	1.25547	0.0846217	14.8363	10.2013	1.45435	0.540373	14.8363	10.2013	11.6383	11.0375	13.8182
Phatr3_J2966	0.0553703	0.031368	24	1	5.79432	0.208835	27.7459	12.7532	2.17561	1.12142	19.2001	13.9918	12.7532	22.209	27.7459
Phatr3_J29821	0.0553703	0.031368	24	1	2.67656	0.121608	22.0098	13.8548	1.58861	0.667764	17.4966	13.8548	13.9527	17.9298	22.0098
Phatr3_J30113	3.28573e-05	9.03858e-07	24	1	124.896	0.32453	384.851	21.3139	18.0563	4.17443	384.851	119.721	21.3139	147.375	345.709
Phatr3_J30365	0.00565959	0.00169397	24	1	12.3539	0.347757	35.5246	5.21745	6.80881	2.7674	35.5246	5.21745	6.25581	17.4885	17.5208
Phatr3_J30471	0.0312414	0.0151871	24	1	7.30479	0.140991	51.8104	31.1621	1.66261	0.733448	51.8104	39.1923	31.1621	42.8229	42.9801
Phatr3_J30967	0.0117327	0.00438557	24	1	23.2313	0.271864	85.4519	18.5015	4.61865	2.20747	85.4519	18.5015	33.9124	41.5506	80.9856
Phatr3_J31156	0.00384932	0.00100737	24	1	26.3763	0.115717	227.937	128.624	1.77211	0.82547	227.937	129.474	128.624	128.938	174.43
Phatr3_J31234	0.00565959	0.00169397	24	1	8.77421	0.57393	15.2879	1.74938	8.73905	3.12748	15.2879	3.50688	1.74938	15.1998	13.2627
Phatr3_J31525	0.0165501	0.00678693	24	1	6.60188	0.15024	43.9421	26.2591	1.67341	0.742788	43.9421	26.2591	31.4309	33.9977	36.8377
Phatr3_J31665	0.0312414	0.0151871	24	1	2.4212	0.120377	20.1134	9.06079	2.21983	1.15045	15.0315	12.9186	9.06079	14.2274	20.1134
Phatr3_J31811	0.0553703	0.031368	24	1	15.351	0.304841	50.3574	18.5672	2.71217	1.43945	39.7638	29.5377	18.5672	50.3574	47.0834
Phatr3_J31925	0.0165501	0.00678693	24	1	5.08624	0.443429	11.4702	0.922369	12.4356	3.63641	11.4702	7.00965	0.922369	9.17187	10.7419
Phatr3_J31968	0.00384932	0.00100737	24	1	16.3265	0.327465	49.8571	7.12315	6.99931	2.80721	36.9215	18.6415	7.12315	33.5647	49.8571
Phatr3_J31982	0.0165501	0.00678693	24	1	5.5669	0.220881	25.2032	6.76873	3.72348	1.89665	18.4896	14.1282	6.76873	18.0667	25.2032
Phatr3_J31984	0.0417322	0.0220312	24	1	7.58517	0.253583	29.9119	11.5845	2.58206	1.36852	21.9054	11.7505	11.5845	22.914	29.9119
Phatr3_J31994	0.0312414	0.0151871	24	1	4.4176	0.184058	24.0011	9.90733	2.42256	1.27653	24.0011	9.90733	17.5533	16.1865	19.2273
Phatr3_J32027	0.0727831	0.0438862	24	1	4.04045	0.171173	23.6045	12.0847	1.95326	0.965883	21.5002	12.0847	16.836	18.9933	23.6045
Phatr3_J32099	0.0417322	0.0220312	24	1	1.55034	0.239775	6.46581	2.83567	2.28017	1.18914	6.46581	5.11897	2.83567	6.1391	6.39393
Phatr3_J32261	0.0553703	0.031368	24	1	8.34638	0.202899	41.1356	10.1192	4.06512	2.0233	24.8195	10.1192	11.7782	18.6565	41.1356
Phatr3_J32365	0.00565959	0.00169397	24	1	11.9034	0.291305	40.8624	0.0886417	460.984	8.84857	23.4923	12.7035	0.0886417	21.4042	40.8624
Phatr3_J32412	0.00565959	0.00169397	24	1	1.43799	0.111796	12.8626	8.66084	1.48515	0.570608	12.6633	9.36474	8.66084	10.3319	12.8626
Phatr3_J32507	0.0312414	0.0151871	24	1	3.9505	0.156029	25.319	14.5559	1.73944	0.79862	23.0883	14.5559	16.0566	19.7069	25.319
Phatr3_J32681	0.000712834	8.61044e-05	24	1	8.41168	0.25724	32.6997	13.263	2.46548	1.30187	31.1253	18.3839	13.263	23.9781	32.6997
Phatr3_J32684	0.00168866	0.00032087	24	1	21.3958	0.305026	70.1442	5.59938	12.5271	3.64698	55.3191	31.5847	5.59938	42.0433	70.1442
Phatr3_J32708	0.000255565	1.83626e-05	24	1	1.30961	0.260637	5.02466	1.31971	3.8074	1.9288	5.02466	1.98389	1.31971	2.57564	3.71419
Phatr3_J32745	0.00384932	0.00100737	24	1	3.08652	0.378399	8.1568	2.83809	2.87405	1.52308	8.1568	2.83809	3.56271	6.37647	6.02978
Phatr3_J32847	0.0727831	0.0438862	24	1	97.8891	0.191144	512.121	161.643	3.16823	1.66368	323.382	330.609	161.643	432.729	512.121
Phatr3_J32923	0.000255565	1.83626e-05	24	1	13.017	0.395549	32.9086	6.2261	5.28559	2.40207	32.3289	17.0367	6.2261	27.2943	32.9086
Phatr3_J32960	0.0312414	0.0151871	24	1	2.03147	0.329189	6.17113	2.09866	2.94051	1.55607	6.1034	4.28444	2.09866	6.17113	5.42978
Phatr3_J33329	0.00565959	0.00169397	24	1	4.77874	0.129754	36.8294	22.695	1.62279	0.69848	35.7426	22.695	23.3224	26.3313	36.8294
Phatr3_J33412	0.000443074	4.11493e-05	24	1	4.68875	0.209562	22.374	7.12255	3.14129	1.65136	22.374	12.1859	7.12255	12.2071	19.4906
Phatr3_J33435	7.00414e-05	2.80672e-06	24	1	11.2918	0.332129	33.9983	8.89589	3.8218	1.93425	33.9983	12.1398	8.89589	20.8356	29.9242
Phatr3_J33457	0.0312414	0.0151871	24	1	14.7288	0.471833	31.2161	5.20056	6.00245	2.58555	28.1781	5.20056	6.31244	25.9178	31.2161
Phatr3_J33675	0.00168866	0.00032087	24	1	6.24725	0.167988	37.1887	18.7795	1.98028	0.985708	37.1887	18.8527	18.7795	23.0924	32.5048
Phatr3_J33738	0.0165501	0.00678693	24	1	3.18808	0.21162	15.0651	8.12661	1.8538	0.890484	15.0651	8.12661	11.2412	13.5403	14.0685
Phatr3_J33845	4.67198e-06	4.75715e-08	24	1	4.68643	0.405338	11.5618	0.197996	58.3939	5.86775	11.5618	5.65858	0.197996	7.07075	9.74125
Phatr3_J33867	0.00113581	0.000170306	24	1	57.9846	0.550202	105.388	2.32388	45.3499	5.50303	105.388	17.5867	2.32388	78.9187	74.3556
Phatr3_J33874	0.00822999	0.00276338	24	1	3.79227	0.243041	15.6034	6.88752	2.26547	1.17981	14.3519	10.4446	6.88752	13.5884	15.6034
Phatr3_J3388	0.00168866	0.00032087	24	1	17.6505	0.142437	123.918	45.211	2.74089	1.45465	123.918	45.211	51.8212	59.1046	75.3466
Phatr3_J33947	7.00414e-05	2.80672e-06	24	1	8.36094	0.403703	20.7106	0.686455	30.1704	4.91506	20.7106	6.54969	0.686455	11.3306	20.4771
Phatr3_J34146	0.0417322	0.0220312	24	1	31.587	0.0992297	318.322	95.6891	3.32663	1.73406	214.038	95.6891	111.513	130.552	318.322
Phatr3_J34582	0.00258142	0.000579325	24	1	12.7821	0.199569	64.0489	31.7088	2.01991	1.01429	56.006	35.3184	31.7088	46.1849	64.0489
Phatr3_J34647	0.000443074	4.11493e-05	24	1	7.11013	0.272726	26.0706	6.37678	4.08836	2.03152	26.0706	14.9393	6.37678	15.6808	23.2584
Phatr3_J34790	0.000443074	4.11493e-05	24	1	2.71922	0.268551	10.1255	3.90184	2.59506	1.37577	9.98655	6.49127	3.90184	8.14226	10.1255
Phatr3_J34794	0.000712834	8.61044e-05	24	1	6.80656	0.179588	37.901	20.9217	1.81156	0.857235	37.901	28.5195	20.9217	29.8949	36.956
Phatr3_J34876	0.0727831	0.0438862	24	1	13.8482	0.265719	52.1159	20.1558	2.58565	1.37053	40.6757	20.1558	22.3878	40.6426	52.1159
Phatr3_J34894	0.0727831	0.0438862	24	1	3.08025	0.14221	21.6599	8.77305	2.46891	1.30388	13.9055	9.42321	8.77305	13.6498	21.6599
Phatr3_J34964	0.000712834	8.61044e-05	24	1	7.97006	0.362932	21.9602	4.67428	4.6981	2.23208	21.9602	11.7937	4.67428	17.0643	16.1036
Phatr3_J35002	0.0553703	0.031368	24	1	2.50571	0.186323	13.4482	6.99951	1.92131	0.942091	9.8066	7.78581	6.99951	11.9899	13.4482
Phatr3_J35296	0.000255565	1.83626e-05	24	1	9.21924	0.219717	41.9597	17.2151	2.43738	1.28533	41.9597	24.2484	17.2151	26.7427	39.4486
Phatr3_J35509	0.00565959	0.00169397	24	1	118.301	0.33636	351.71	76.4502	4.6005	2.20179	351.71	76.4502	110.991	196.732	341.929
Phatr3_J35510	0.00113581	0.000170306	24	1	6.75407	0.243699	27.7148	10.5927	2.61639	1.38758	25.8365	17.3373	10.5927	22.2587	27.7148
Phatr3_J35579	0.000136869	7.56386e-06	24	1	27.9445	0.349356	79.9885	5.71355	13.9998	3.80733	79.9885	37.808	5.71355	45.6169	75.1519
Phatr3_J35587	0.000712834	8.61044e-05	24	1	8.14362	0.282863	28.79	3.13835	9.1736	3.19749	28.79	11.8377	3.13835	11.6426	28.3102
Phatr3_J35637	0.0417322	0.0220312	24	1	14.3526	0.307648	46.6527	2.70229	17.2641	4.1097	34.1534	2.70229	7.61244	20.3798	46.6527
Phatr3_J35638	0.00168866	0.00032087	24	1	4.82685	0.386469	12.4896	1.28296	9.73498	3.28318	10.4398	5.52313	1.28296	9.86393	12.4896
Phatr3_J35741	0.0727831	0.0438862	24	1	2.93501	0.11615	25.2691	16.8116	1.50307	0.587916	25.2691	21.6249	16.8116	20.8525	20.8116
Phatr3_J35799	0.0553703	0.031368	24	1	1.84775	0.161409	11.4476	4.62353	2.47595	1.30798	11.4476	4.62353	6.4801	7.24838	10.8712
Phatr3_J35862	0.0727831	0.0438862	24	1	1.77954	0.241085	7.38141	2.84956	2.59037	1.37316	6.51138	2.84956	3.91936	4.93578	7.38141
Phatr3_J35949	0.0417322	0.0220312	24	1	131.874	0.572851	230.206	1.99916	115.151	6.84739	230.206	55.5922	1.99916	184.419	44.524
Phatr3_J36211	0.0553703	0.031368	24	1	27.5423	0.159662	172.504	67.6824	2.54873	1.34978	172.504	109.116	67.6824	95.247	103.584
Phatr3_J36257	0.0117327	0.00438557	24	1	4.13856	0.198259	20.8745	11.3564	1.83813	0.878238	20.8745	11.3564	14.6719	16.9285	16.94
Phatr3_J36259	0.0553703	0.031368	24	1	1.90471	0.184735	10.3105	3.05448	3.37552	1.75511	6.99787	6.43063	3.05448	7.88565	10.3105
Phatr3_J36270	0.0117327	0.00438557	24	1	2.82093	0.149937	18.8141	12.6709	1.48482	0.570291	18.8141	12.6709	12.896	14.6019	14.6618
Phatr3_J36309	0.00822999	0.00276338	24	1	1.2599	0.211129	5.96745	0.513205	11.6278	3.53951	5.96745	0.513205	1.00919	1.64264	2.17693
Phatr3_J36913	0.0727831	0.0438862	24	1	8.95334	0.072868	122.871	53.9305	2.27831	1.18796	122.871	54.0031	60.6701	53.9305	101.132
Phatr3_J36976	0.0165501	0.00678693	24	1	29.8825	0.383201	77.9813	17.1839	4.53804	2.18207	72.6512	49.6192	17.1839	77.9813	68.3198
Phatr3_J37067	1.32266e-05	2.37857e-07	24	1	27.4391	0.290383	94.4931	31.9034	2.96185	1.5665	94.4931	38.4149	31.9034	59.3269	84.9297
Phatr3_J37072	0.0312414	0.0151871	24	1	3.61324	0.161534	22.3682	7.27132	3.07623	1.62116	22.3682	7.27132	9.99163	9.20256	17.6187
Phatr3_J37341	0.00822999	0.00276338	24	1	34.4552	0.134818	255.569	163.829	1.55997	0.641519	255.569	217.056	163.829	220.951	222.26
Phatr3_J37367	3.28573e-05	9.03858e-07	24	1	69.4677	0.363717	190.994	0.954969	200	7.64385	190.994	54.5619	0.954969	78.2625	167.023
Phatr3_J37636	0.000712834	8.61044e-05	24	1	9.13299	0.336418	27.1477	5.85639	4.63558	2.21275	27.1477	17.4619	5.85639	21.631	22.3761
Phatr3_J37769	0.00113581	0.000170306	24	1	4.25008	0.242009	17.5617	3.78027	4.6456	2.21587	13.2631	7.29899	3.78027	9.89419	17.5617
Phatr3_J37916	0.000712834	8.61044e-05	24	1	11.0112	0.366973	30.0056	6.32922	4.7408	2.24513	30.0056	6.32922	8.46458	17.7653	26.8088
Phatr3_J37959	0.00258142	0.000579325	24	1	129.312	0.36504	354.24	115.544	3.06585	1.61629	354.24	216.244	115.544	339.397	282.876
Phatr3_J38736	0.0312414	0.0151871	24	1	10.1877	0.272573	37.3761	9.83368	3.80082	1.92631	25.2522	19.4678	9.83368	29.9027	37.3761
Phatr3_J38757	0.00113581	0.000170306	24	1	5.22105	0.112789	46.2904	20.304	2.27987	1.18895	46.2904	22.4937	20.304	22.4257	30.2534
Phatr3_J38769	0.0312414	0.0151871	24	1	9.75551	0.242243	40.2716	9.87621	4.07763	2.02773	33.4199	27.5814	9.87621	31.3055	40.2716
Phatr3_J38794	0.000136869	7.56386e-06	24	1	3.07233	0.0904623	33.9626	24.7786	1.37064	0.454851	33.9626	25.0344	24.7786	27.2951	31.2747
Phatr3_J39095	0.0553703	0.031368	24	1	2.14946	0.124884	17.2117	10.9512	1.57167	0.652299	17.2117	10.9512	12.8744	12.7021	13.4988
Phatr3_J39118	0.0165501	0.00678693	24	1	1.47972	0.0836492	17.6895	12.3239	1.43539	0.521444	17.6895	12.3239	12.529	12.5975	16.661
Phatr3_J39147	0.0553703	0.031368	24	1	4.3403	0.225437	19.2528	6.84652	2.81206	1.49163	11.7688	8.36031	6.84652	15.8411	19.2528
Phatr3_J39274	1.32266e-05	2.37857e-07	24	1	17.8872	0.26885	66.5322	20.9096	3.1819	1.66989	66.5322	27.9899	20.9096	39.4686	45.0568
Phatr3_J39282	0.0117327	0.00438557	24	1	12.2917	0.161016	76.3386	55.6536	1.37167	0.455938	75.9832	58.2883	55.6536	73.2574	76.3386
Phatr3_J39366	0.0117327	0.00438557	24	1	8.14172	0.450161	18.0862	1.57128	11.5105	3.52488	17.6268	11.454	1.57128	18.0862	16.6429
Phatr3_J39515	1.32266e-05	2.37857e-07	24	1	11.2663	0.197101	57.1601	12.851	4.4479	2.15313	57.1601	17.8497	12.851	22.3092	47.2179
Phatr3_J39662	0.0417322	0.0220312	24	1	5.69517	0.239033	23.8259	3.80951	6.25433	2.64486	14.719	12.7539	3.80951	17.4904	23.8259
Phatr3_J39949	0.0312414	0.0151871	24	1	5.51909	0.131009	42.1274	28.1312	1.49753	0.582589	42.1274	36.6819	28.1312	38.9853	36.3465
Phatr3_J40052	0.00822999	0.00276338	24	1	4.71676	0.189969	24.8291	14.2582	1.74139	0.800242	23.5641	18.2911	14.2582	22.3306	24.8291
Phatr3_J40079	0.0553703	0.031368	24	1	5.71394	0.148762	38.41	27.8151	1.3809	0.465612	38.0746	33.5479	27.8151	38.41	35.5163
Phatr3_J40135	0.00258142	0.000579325	24	1	10.1011	0.386059	26.1646	2.94459	8.88565	3.15148	21.6917	10.0228	2.94459	19.3159	26.1646
Phatr3_J40453	4.67198e-06	4.75715e-08	24	1	36.3297	0.42025	86.4479	6.5499	13.1984	3.72229	86.4479	24.3961	6.5499	45.9982	69.4346
Phatr3_J40606	0.0165501	0.00678693	24	1	6.54622	0.195502	33.4841	21.8268	1.53408	0.617378	33.4841	25.5611	21.8268	32.0974	32.1652
Phatr3_J40621	3.28573e-05	9.03858e-07	24	1	20.8585	0.272096	76.6589	3.33051	23.0171	4.52464	76.6589	6.99227	3.33051	23.5354	65.7934
Phatr3_J40774	0.0417322	0.0220312	24	1	2.83349	0.131381	21.567	9.79867	2.20101	1.13816	15.6054	13.6263	9.79867	16.5897	21.567
Phatr3_J40933	0.000255565	1.83626e-05	24	1	45.5224	0.216248	210.51	89.4155	2.35429	1.23529	210.51	146.555	89.4155	158.44	197.304
Phatr3_J40996	0.0727831	0.0438862	24	1	33.3514	0.300464	111	45.2959	2.45054	1.2931	85.3828	51.0299	45.2959	103.971	111
Phatr3_J41008	0.00565959	0.00169397	24	1	8.87876	0.296572	29.9379	15.988	1.87253	0.904985	29.9379	17.8894	15.988	28.1186	29.0168
Phatr3_J41011	0.00384932	0.00100737	24	1	3.98681	0.234019	17.0363	8.95103	1.90328	0.928486	17.0363	12.135	8.95103	15.8216	16.4182
Phatr3_J41016	0.00168866	0.00032087	24	1	35.6247	0.256765	138.744	45.9649	3.01848	1.59382	131.635	50.136	45.9649	78.3512	138.744
Phatr3_J41030	0.0228553	0.0102622	24	1	1.07316	0.0728677	14.7275	7.41553	1.98603	0.989887	14.3655	7.41553	7.46569	7.85968	14.7275
Phatr3_J41064	0.00168866	0.00032087	24	1	3.76958	0.13203	28.5511	14.0252	2.03569	1.02552	24.4891	16.6906	14.0252	19.6581	28.5511
Phatr3_J41173	0.0165501	0.00678693	24	1	6.05733	0.13259	45.6847	16.2272	2.81531	1.49329	29.8525	16.2764	16.2272	21.9803	45.6847
Phatr3_J41383	0.0727831	0.0438862	24	1	1.68111	0.0945973	17.7712	11.0191	1.61277	0.689537	17.7712	11.0191	14.4137	12.8809	16.6286
Phatr3_J41409	0.000136869	7.56386e-06	24	1	33.3417	0.302518	110.214	37.9727	2.90246	1.53727	110.214	56.2102	37.9727	81.9174	84.1429
Phatr3_J41413	0.00258142	0.000579325	24	1	2.30542	0.318624	7.23554	0.423121	17.1004	4.09596	6.09267	3.39166	0.423121	4.19942	7.23554
Phatr3_J41510	0.00113581	0.000170306	24	1	9.6979	0.336559	28.8148	2.30196	12.5175	3.64588	22.9547	9.43789	2.30196	15.4497	28.8148
Phatr3_J41511	0.0312414	0.0151871	24	1	26.4823	0.245155	108.023	20.9127	5.16542	2.36889	84.9128	20.9127	35.757	50.4051	108.023
Phatr3_J41559	0.00113581	0.000170306	24	1	32.9306	0.364628	90.3129	33.9539	2.65987	1.41136	90.3129	46.1644	33.9539	78.7595	87.7621
Phatr3_J42151	1.32266e-05	2.37857e-07	24	1	4.3999	0.216035	20.3666	5.94313	3.42691	1.77691	20.3666	6.66911	5.94313	10.328	15.4219
Phatr3_J42247	0.000712834	8.61044e-05	24	1	9.40449	0.334465	28.118	0.498249	56.4336	5.81848	28.118	13.602	0.498249	12.9937	22.8582
Phatr3_J42441	0.0553703	0.031368	24	1	11.4599	0.140557	81.532	54.4803	1.49654	0.581633	81.532	54.4803	62.8025	65.7657	72.1273
Phatr3_J42497	0.0553703	0.031368	24	1	4.0085	0.0731209	54.8202	41.5559	1.31919	0.399653	54.8202	43.3353	41.5559	42.6201	45.6151
Phatr3_J42555	0.0417322	0.0220312	24	1	5.20378	0.20155	25.8188	12.5457	2.05797	1.04122	25.8188	20.4304	12.5457	22.3173	19.5731
Phatr3_J42600	0.00565959	0.00169397	24	1	18.805	0.123607	152.136	97.5315	1.55986	0.641419	152.136	104.61	97.5315	112.244	141.075
Phatr3_J42603	0.000136869	7.56386e-06	24	1	8.33901	0.377357	22.0985	2.45174	9.01338	3.17207	22.0985	9.4779	2.45174	14.8688	14.8255
Phatr3_J42636	0.0117327	0.00438557	24	1	2.20876	0.129964	16.9951	11.3983	1.49102	0.5763	16.0692	11.3983	11.812	14.0717	16.9951
Phatr3_J42650	0.000443074	4.11493e-05	24	1	4.5531	0.145555	31.2809	20.1803	1.55007	0.632335	31.2809	20.8594	20.1803	24.3409	30.2426
Phatr3_J42767	0.00565959	0.00169397	24	1	2.49752	0.111823	22.3346	14.8076	1.50833	0.592949	20.8463	14.9254	14.8076	17.1322	22.3346
Phatr3_J42779	0.000136869	7.56386e-06	24	1	30.5413	0.285378	107.021	34.2834	3.12165	1.64231	107.021	74.7309	34.2834	89.1502	100.476
Phatr3_J42818	0.0228553	0.0102622	24	1	3.05887	0.0919995	33.2487	22.0044	1.511	0.595503	33.2487	22.0044	25.3709	23.7645	28.9393
Phatr3_J42838	0.0228553	0.0102622	24	1	13.2285	0.211148	62.6502	19.2009	3.26287	1.70614	38.6822	26.0343	19.2009	42.7844	62.6502
Phatr3_J42845	0.00258142	0.000579325	24	1	1.96736	0.297621	6.61028	1.59023	4.15681	2.05548	6.54003	2.17194	1.59023	2.97368	6.61028
Phatr3_J42861	0.00258142	0.000579325	24	1	29.145	0.445003	65.494	3.76217	17.4086	4.12173	65.494	29.3239	3.76217	48.5455	41.6623
Phatr3_J42872	0.00822999	0.00276338	24	1	47.881	0.265319	180.466	58.6133	3.07892	1.62243	180.466	58.6133	60.2671	106.445	88.569
Phatr3_J42913	0.00113581	0.000170306	24	1	31.4107	0.212965	147.492	51.199	2.88076	1.52645	147.492	51.199	54.0129	80.2488	115.222
Phatr3_J42944	0.0312414	0.0151871	24	1	6.10463	0.139621	43.7229	25.1757	1.73671	0.796357	43.7229	37.1041	25.1757	34.2732	35.3511
Phatr3_J42968	0.00565959	0.00169397	24	1	5.15754	0.135979	37.9288	25.3716	1.49493	0.580082	37.9288	25.3716	28.6704	32.3069	35.0942
Phatr3_J43023	0.0312414	0.0151871	24	1	16.2631	0.193966	83.8449	48.7009	1.72163	0.783776	83.8449	48.7009	51.553	62.2067	57.7187
Phatr3_J43041	0.0228553	0.0102622	24	1	6.65681	0.121961	54.5813	40.2323	1.35665	0.440052	54.5813	46.1192	40.2323	47.2384	53.2549
Phatr3_J43044	0.000136869	7.56386e-06	24	1	27.68	0.202221	136.88	59.7529	2.29076	1.19583	136.88	68.024	59.7529	85.0377	126.439
Phatr3_J43051	0.0228553	0.0102622	24	1	161.191	0.32773	491.841	167.929	2.92886	1.55034	423.251	291.921	167.929	491.841	488.272
Phatr3_J43103	0.000712834	8.61044e-05	24	1	6.41471	0.176818	36.2787	24.2877	1.4937	0.578892	36.2787	25.8542	24.2877	32.0143	35.2774
Phatr3_J43112	0.0165501	0.00678693	24	1	2.54199	0.153275	16.5846	12.299	1.34844	0.431294	16.5846	12.299	12.6256	15.8124	15.8878
Phatr3_J43155	0.00258142	0.000579325	24	1	2.70648	0.212252	12.7513	7.37555	1.72886	0.78982	12.7513	7.37555	7.57246	9.95813	9.71489
Phatr3_J43187	0.0417322	0.0220312	24	1	1.41905	0.139116	10.2005	6.76417	1.50802	0.592658	10.2005	6.76417	8.11748	8.52591	8.69516
Phatr3_J43194	0.00168866	0.00032087	24	1	6.73496	0.205125	32.8335	12.4115	2.64541	1.40349	30.6464	21.763	12.4115	23.603	32.8335
Phatr3_J43211	0.000255565	1.83626e-05	24	1	4.26998	0.206099	20.7181	12.2411	1.6925	0.759156	20.7181	15.3719	12.2411	18.585	20.5942
Phatr3_J43223	0.00113581	0.000170306	24	1	5.94378	0.254615	23.3442	6.23525	3.7439	1.90454	23.3442	6.23525	8.07032	10.8611	17.5623
Phatr3_J43233	0.00258142	0.000579325	24	1	147.583	0.285132	517.594	53.5657	9.66278	3.27244	517.594	331.284	53.5657	284.302	374.038
Phatr3_J43320	0.0312414	0.0151871	24	1	9.5879	0.279619	34.2891	8.51564	4.02661	2.00957	29.25	8.51564	12.7729	18.4473	34.2891
Phatr3_J43336	0.00822999	0.00276338	24	1	9.57924	0.17044	56.203	29.3048	1.91787	0.939507	56.203	29.3048	36.6718	37.9232	46.4656
Phatr3_J43374	4.67198e-06	4.75715e-08	24	1	9.86033	0.351609	28.0434	1.37773	20.3548	4.3473	28.0434	7.21321	1.37773	12.3112	21.0977
Phatr3_J43431	0.0417322	0.0220312	24	1	2.79801	0.136187	20.5454	9.46564	2.17053	1.11805	18.9349	9.46564	12.4018	12.6788	20.5454
Phatr3_J43454	0.00113581	0.000170306	24	1	5.43845	0.23722	22.9258	8.67475	2.64282	1.40208	22.2077	14.9319	8.67475	16.8817	22.9258
Phatr3_J43464	0.000255565	1.83626e-05	24	1	6.51473	0.105436	61.7884	5.68024	10.8778	3.44331	61.7884	5.68024	6.03152	10.777	45.0727
Phatr3_J43486	0.0553703	0.031368	24	1	2.4479	0.172287	14.2083	5.23248	2.7154	1.44116	10.2796	9.6439	5.23248	11.7515	14.2083
Phatr3_J43530	0.0553703	0.031368	24	1	2.89203	0.0947229	30.5315	21.5933	1.41394	0.499716	28.6985	26.5261	21.5933	27.8666	30.5315
Phatr3_J43544	0.00113581	0.000170306	24	1	3.75045	0.121501	30.8676	20.6624	1.4939	0.579084	30.8676	20.6624	21.4351	23.6609	25.5775
Phatr3_J43555	0.0117327	0.00438557	24	1	5.06923	0.164442	30.8269	15.385	2.00369	1.00266	30.8269	15.385	20.9401	20.7186	24.6527
Phatr3_J43588	0.00384932	0.00100737	24	1	2.3932	0.179254	13.3509	6.59302	2.025	1.01792	13.3509	8.63826	6.59302	8.84674	8.86261
Phatr3_J43609	0.0727831	0.0438862	24	1	41.3637	0.292739	141.299	39.4334	3.58323	1.84126	113.426	39.4334	56.6093	102.935	141.299
Phatr3_J43657	0.0117327	0.00438557	24	1	35.1286	0.187858	186.996	103.157	1.81273	0.858165	160.99	108.534	103.157	154.551	186.996
Phatr3_J43680	0.0417322	0.0220312	24	1	7.97339	0.157225	50.7131	31.2694	1.62181	0.697607	50.7131	31.2694	38.1812	40.3338	40.2408
Phatr3_J43682	0.00168866	0.00032087	24	1	5.341	0.274041	19.4898	6.93367	2.81089	1.49103	17.6062	9.94414	6.93367	14.8497	19.4898
Phatr3_J43694	0.00384932	0.00100737	24	1	89.8118	0.307136	292.417	55.9496	5.22645	2.38583	292.417	55.9496	137.324	182.419	208.967
Phatr3_J43695	0.00822999	0.00276338	24	1	25.8026	0.30251	85.2949	43.5708	1.95762	0.969097	85.2949	50.8218	43.5708	82.4629	78.5763
Phatr3_J43747	0.00384932	0.00100737	24	1	6.65008	0.242929	27.3746	11.7479	2.33017	1.22043	24.1882	16.8444	11.7479	23.3236	27.3746
Phatr3_J43785	0.00113581	0.000170306	24	1	3.55995	0.217225	16.3883	6.36468	2.57488	1.36451	15.5619	10.8317	6.36468	11.9039	16.3883
Phatr3_J43802	0.00384932	0.00100737	24	1	3.6965	0.14168	26.0905	19.4001	1.34486	0.427461	26.0905	19.7351	19.4001	24.0721	22.5296
Phatr3_J43827	1.32266e-05	2.37857e-07	24	1	9.57785	0.271699	35.2517	12.601	2.79754	1.48416	35.2517	15.8869	12.601	21.7894	32.8769
Phatr3_J43940	0.00822999	0.00276338	24	1	12.5679	0.164256	76.514	24.9428	3.06758	1.6171	76.514	24.9428	34.2936	36.8959	73.2702
Phatr3_J43941	0.0553703	0.031368	24	1	10.5111	0.100351	104.743	76.3767	1.3714	0.455652	102.441	76.3767	91.402	96.7869	104.743
Phatr3_J43950	0.0553703	0.031368	24	1	8.88394	0.181507	48.9455	25.8954	1.89012	0.918482	40.404	34.3062	25.8954	42.1116	48.9455
Phatr3_J43963	0.0727831	0.0438862	24	1	2.15918	0.154361	13.9879	9.19564	1.52114	0.605155	13.9879	9.71425	9.19564	11.1169	10.2709
Phatr3_J43975	0.00168866	0.00032087	24	1	2.81799	0.203273	13.8631	7.90708	1.75325	0.810034	13.8631	10.2199	7.90708	12.4791	13.1856
Phatr3_J44031	0.0117327	0.00438557	24	1	4.67606	0.212615	21.9931	9.24432	2.37909	1.25041	19.2775	9.24432	10.434	14.1356	21.9931
Phatr3_J44043	0.00258142	0.000579325	24	1	2.48658	0.17163	14.488	7.63012	1.89879	0.925081	14.488	11.0958	7.63012	11.5449	13.6406
Phatr3_J44046	0.0165501	0.00678693	24	1	19.5453	0.242773	80.5087	13.0906	6.15011	2.62061	46.4677	29.6467	13.0906	48.8037	80.5087
Phatr3_J44065	0.0312414	0.0151871	24	1	10.4235	0.152101	68.5301	46.5545	1.47204	0.557815	68.5301	46.5545	46.9484	51.9077	49.9278
Phatr3_J44066	7.00414e-05	2.80672e-06	24	1	6.72477	0.2381	28.2435	11.4164	2.47394	1.30681	28.2435	17.6856	11.4164	20.7561	21.6336
Phatr3_J44077	0.0117327	0.00438557	24	1	64.4931	0.153032	421.435	96.5169	4.36644	2.12646	421.435	96.5169	135.223	132.115	246.331
Phatr3_J44149	0.000136869	7.56386e-06	24	1	14.1479	0.29625	47.7566	15.9994	2.98489	1.57768	47.7566	28.6089	15.9994	35.4	38.2884
Phatr3_J44172	0.000443074	4.11493e-05	24	1	5.65219	0.186284	30.3418	10.0333	3.02411	1.59651	30.3418	15.4366	10.0333	14.2864	24.7153
Phatr3_J44180	0.0228553	0.0102622	24	1	3.70322	0.285385	12.9762	6.70117	1.93641	0.953388	12.5445	6.70117	7.28293	11.5132	12.9762
Phatr3_J44208	0.000712834	8.61044e-05	24	1	4.24236	0.281992	15.0443	3.67563	4.09297	2.03315	15.0443	10.1472	3.67563	10.1515	14.5141
Phatr3_J44276	0.0417322	0.0220312	24	1	3.22483	0.14219	22.6798	14.6905	1.54383	0.626518	22.6798	18.9653	14.6905	20.6378	18.5513
Phatr3_J44324	0.00384932	0.00100737	24	1	9.32418	0.204649	45.5618	28.4066	1.60391	0.681597	45.5618	28.4066	31.1349	38.8808	40.7517
Phatr3_J44348	0.000136869	7.56386e-06	24	1	20.3365	0.353082	57.597	14.7407	3.90734	1.96619	57.597	27.4169	14.7407	41.9261	46.7286
Phatr3_J44362	0.00384932	0.00100737	24	1	10.0678	0.252322	39.9007	16.3925	2.43408	1.28338	39.9007	16.3925	23.8622	28.3579	37.3399
Phatr3_J44400	0.00113581	0.000170306	24	1	23.1175	0.305723	75.6159	4.82499	15.6717	3.97009	59.2499	27.4294	4.82499	38.2055	75.6159
Phatr3_J44401	0.000443074	4.11493e-05	24	1	40.0132	0.362955	110.243	2.72733	40.4215	5.33705	105.813	36.4776	2.72733	49.3248	110.243
Phatr3_J44417	0.00258142	0.000579325	24	1	5.63499	0.132596	42.4974	23.3841	1.81737	0.861849	42.4974	31.0525	23.3841	30.1384	33.1144
Phatr3_J44450	0.0417322	0.0220312	24	1	47.8714	0.27378	174.854	37.4675	4.6668	2.22243	125.724	37.4675	51.3153	98.3373	174.854
Phatr3_J44530	0.0228553	0.0102622	24	1	1.74908	0.075836	23.064	7.34998	3.13796	1.64983	23.064	7.34998	8.3377	8.06323	15.9894
Phatr3_J44549	0.00113581	0.000170306	24	1	24.4863	0.279722	87.5382	26.4052	3.31519	1.72909	82.6324	48.7712	26.4052	61.6382	87.5382
Phatr3_J44590	0.00113581	0.000170306	24	1	3.04892	0.188278	16.1937	9.36018	1.73007	0.790828	16.1937	9.36018	10.226	11.775	14.5538
Phatr3_J44618	0.0165501	0.00678693	24	1	30.164	0.270031	111.705	46.794	2.38717	1.2553	111.705	46.794	68.5158	91.9245	96.2887
Phatr3_J44638	0.0553703	0.031368	24	1	1.76644	0.105306	16.7744	11.2031	1.49729	0.582358	16.1352	11.2031	13.5627	13.6211	16.7744
Phatr3_J44671	0.00113581	0.000170306	24	1	8.2968	0.101179	82.0014	47.6391	1.7213	0.783502	82.0014	48.1334	47.6391	52.8774	69.4843
Phatr3_J44782	0.0117327	0.00438557	24	1	4.34273	0.196109	22.1445	12.3552	1.79232	0.841828	20.1222	15.1177	12.3552	19.768	22.1445
Phatr3_J44833	0.00258142	0.000579325	24	1	8.64196	0.219873	39.3043	17.8995	2.19583	1.13477	39.3043	17.8995	18.0099	25.326	36.8257
Phatr3_J44871	0.000712834	8.61044e-05	24	1	7.31629	0.182289	40.1355	23.8295	1.68428	0.752134	38.4431	28.217	23.8295	34.2145	40.1355
Phatr3_J44884	0.0117327	0.00438557	24	1	7.66068	0.168704	45.4091	17.8907	2.53814	1.34377	32.2237	23.5831	17.8907	31.4429	45.4091
Phatr3_J44912	0.0312414	0.0151871	24	1	2.06165	0.201805	10.216	5.22721	1.95439	0.966721	10.216	7.06672	5.22721	6.85732	8.16427
Phatr3_J44936	0.0417322	0.0220312	24	1	4.02572	0.143331	28.0869	15.0058	1.87174	0.904383	28.0869	15.0058	20.0847	18.1248	25.5544
Phatr3_J45008	0.00113581	0.000170306	24	1	11.3777	0.118262	96.2079	60.5003	1.59021	0.669214	96.2079	73.3988	60.5003	70.5426	94.0189
Phatr3_J45127	0.0727831	0.0438862	24	1	8.08122	0.198795	40.651	20.1364	2.01878	1.01348	28.0367	23.5979	20.1364	38.2215	40.651
Phatr3_J45161	0.0553703	0.031368	24	1	1.0577	0.0721187	14.6661	8.73353	1.67928	0.747847	14.6661	9.83905	9.45654	8.73353	10.8562
Phatr3_J45163	0.0727831	0.0438862	24	1	6.10313	0.180349	33.8406	19.7219	1.7159	0.778962	33.8406	19.7219	23.2885	25.0334	24.1874
Phatr3_J45207	4.67198e-06	4.75715e-08	24	1	16.6326	0.479158	34.7122	0.34632	100.232	6.6472	34.7122	11.3086	0.34632	23.1283	31.0868
Phatr3_J45253	0.000136869	7.56386e-06	24	1	5.03276	0.329161	15.2897	2.75006	5.55976	2.47502	15.2897	8.4294	2.75006	10.1482	14.4164
Phatr3_J45389	0.0165501	0.00678693	24	1	4.43187	0.348278	12.7251	3.47604	3.6608	1.87216	9.09809	5.3151	3.47604	12.7251	8.35618
Phatr3_J45399	0.0228553	0.0102622	24	1	81.7066	0.375888	217.37	7.27733	29.8694	4.9006	217.37	104.249	7.27733	140.162	104.381
Phatr3_J45400	0.00113581	0.000170306	24	1	26.5737	0.315964	84.1036	6.86557	12.25	3.61472	65.4086	36.5372	6.86557	51.1482	84.1036
Phatr3_J45483	0.00384932	0.00100737	24	1	14.7862	0.245536	60.2201	30.9338	1.94674	0.961061	60.2201	40.5726	30.9338	52.7612	44.0389
Phatr3_J4550	0.00168866	0.00032087	24	1	47.1233	0.316301	148.982	16.3313	9.12249	3.18943	114.606	51.4956	16.3313	84.1911	148.982
Phatr3_J45565	0.000712834	8.61044e-05	24	1	9.70792	0.397683	24.4112	0.598661	40.7764	5.34966	22.58	11.2401	0.598661	15.5011	24.4112
Phatr3_J45576	0.00168866	0.00032087	24	1	2.88176	0.112758	25.557	17.989	1.4207	0.506601	24.2239	19.7402	17.989	21.7003	25.557
Phatr3_J45692	0.000443074	4.11493e-05	24	1	6.12896	0.155705	39.3627	23.9329	1.64471	0.717832	39.3627	28.7407	23.9329	31.03	38.5018
Phatr3_J45723	0.0117327	0.00438557	24	1	2.96134	0.140268	21.112	14.8236	1.42421	0.510162	19.7047	16.1566	14.8236	18.8174	21.112
Phatr3_J45741	0.0117327	0.00438557	24	1	9.27915	0.165586	56.0381	30.2279	1.85385	0.890528	56.0381	43.663	30.2279	43.6652	42.9257
Phatr3_J45785	0.00168866	0.00032087	24	1	8.55313	0.281968	30.3337	15.7062	1.93132	0.949588	30.3337	17.1804	15.7062	27.6784	27.2305
Phatr3_J45836	0.0727831	0.0438862	24	1	1.93434	0.157396	12.2896	1.76342	6.96917	2.80099	12.2896	1.76342	7.2584	3.40768	9.5645
Phatr3_J45887	0.0228553	0.0102622	24	1	41.4773	0.252837	164.048	41.4754	3.9553	1.98379	137.104	116.572	41.4754	139.925	164.048
Phatr3_J45898	0.0165501	0.00678693	24	1	7.31228	0.172257	42.4498	19.8099	2.14286	1.09954	42.4498	19.8099	30.7448	30.97	36.3639
Phatr3_J45927	0.0417322	0.0220312	24	1	3.25343	0.107127	30.3699	21.2504	1.42915	0.515154	30.355	21.2504	25.4254	25.7515	30.3699
Phatr3_J45934	0.0312414	0.0151871	24	1	5.77329	0.0778016	74.2053	57.0454	1.30081	0.379414	74.2053	57.0454	59.3807	59.8568	66.3203
Phatr3_J45995	0.0312414	0.0151871	24	1	2.57744	0.160451	16.0637	6.58236	2.44042	1.28713	16.0637	6.58236	9.30805	9.56224	13.2045
Phatr3_J45996	0.0117327	0.00438557	24	1	1.81486	0.27515	6.59589	0.88328	7.4675	2.90063	6.59589	0.88328	2.06553	2.78743	5.95396
Phatr3_J46009	0.000136869	7.56386e-06	24	1	20.6823	0.278211	74.3404	30.3267	2.45132	1.29356	74.3404	44.1458	30.3267	59.9792	60.7051
Phatr3_J46043	0.00822999	0.00276338	24	1	3.62475	0.0944553	38.3752	28.1082	1.36527	0.449184	38.3752	28.1082	28.4673	32.517	33.1329
Phatr3_J46134	0.0117327	0.00438557	24	1	6.55667	0.514559	12.7423	0.0723449	176.133	7.46052	11.5012	4.40126	0.0723449	11.7436	12.7423
Phatr3_J46172	0.00384932	0.00100737	24	1	14.3824	0.395177	36.3948	3.78604	9.6129	3.26497	33.2025	18.7909	3.78604	31.6455	36.3948
Phatr3_J46273	0.0117327	0.00438557	24	1	10.4205	0.12014	86.7362	62.3946	1.39012	0.475214	86.7362	74.8626	62.3946	77.0461	76.6417
Phatr3_J46306	0.00113581	0.000170306	24	1	3.0829	0.129578	23.7919	15.9484	1.49181	0.577061	23.7919	19.2793	15.9484	20.0665	22.1715
Phatr3_J46351	0.0228553	0.0102622	24	1	3.61799	0.14659	24.681	17.8411	1.38338	0.468198	24.681	17.8411	19.7985	22.3695	22.9948
Phatr3_J46360	0.00822999	0.00276338	24	1	8.27574	0.207049	39.9699	18.7704	2.12941	1.09045	39.9699	22.2194	18.7704	21.0633	38.5722
Phatr3_J46361	0.0553703	0.031368	24	1	4.29545	0.0568299	75.5844	16.2151	4.66137	2.22075	75.5844	16.2151	18.9411	17.6334	64.4691
Phatr3_J46376	0.000443074	4.11493e-05	24	1	3.70869	0.181653	20.4164	10.6575	1.91569	0.937861	20.4164	14.2625	10.6575	15.1922	16.0616
Phatr3_J46382	0.00168866	0.00032087	24	1	9.44813	0.117699	80.2736	38.8035	2.06872	1.04874	80.2736	45.4378	38.8035	46.1076	47.2301
Phatr3_J46415	0.000443074	4.11493e-05	24	1	24.0714	0.442631	54.3825	6.30905	8.61977	3.10765	54.3825	27.7429	6.30905	47.6901	53.2843
Phatr3_J46446	0.0117327	0.00438557	24	1	2.06592	0.0812667	25.4214	14.4374	1.76081	0.816238	25.4214	14.5854	14.5198	14.4374	18.6276
Phatr3_J46456	0.000443074	4.11493e-05	24	1	4.76891	0.36749	12.977	2.51233	5.16531	2.36886	12.977	5.95191	2.51233	9.25371	9.72784
Phatr3_J46546	1.32266e-05	2.37857e-07	24	1	9.40684	0.240007	39.1941	16.7266	2.34321	1.22849	39.1941	23.6338	16.7266	28.8491	33.4001
Phatr3_J46586	0.0228553	0.0102622	24	1	5.71028	0.22898	24.9379	8.67927	2.87327	1.52269	17.9929	15.0821	8.67927	21.0855	24.9379
Phatr3_J46595	7.00414e-05	2.80672e-06	24	1	9.37275	0.151132	62.0172	32.1722	1.92767	0.946855	62.0172	35.1195	32.1722	40.6624	55.2977
Phatr3_J46637	0.0165501	0.00678693	24	1	2.08792	0.118943	17.5539	11.0253	1.59214	0.670971	17.5539	16.0389	11.0253	16.0327	16.9355
Phatr3_J46738	0.00113581	0.000170306	24	1	6.5211	0.163994	39.7642	22.7687	1.74644	0.804418	39.7642	23.7036	22.7687	27.1262	29.7376
Phatr3_J46850	4.67198e-06	4.75715e-08	24	1	27.2412	0.414179	65.7715	1.68388	39.0596	5.2876	65.7715	17.658	1.68388	32.851	51.1634
Phatr3_J46852	0.0553703	0.031368	24	1	5.42959	0.114486	47.4257	36.1806	1.31081	0.390454	43.0831	36.1806	37.2096	45.0175	47.4257
Phatr3_J46878	0.0117327	0.00438557	24	1	6.75714	0.111056	60.8443	37.2585	1.63303	0.707553	50.5111	37.2585	39.0869	45.4382	60.8443
Phatr3_J46895	0.0553703	0.031368	24	1	4.85754	0.21031	23.097	13.2948	1.7373	0.796847	23.097	13.2948	17.5361	20.1315	22.0848
Phatr3_J46928	0.0417322	0.0220312	24	1	1.54138	0.128642	11.9819	8.74918	1.36949	0.453642	11.9362	8.97849	8.74918	10.5723	11.9819
Phatr3_J46929	0.00565959	0.00169397	24	1	5.69941	0.203553	27.9996	11.5755	2.41887	1.27433	23.0887	16.8395	11.5755	21.4086	27.9996
Phatr3_J46930	0.00822999	0.00276338	24	1	4.7939	0.190613	25.1499	7.42419	3.38756	1.76025	19.5531	13.8155	7.42419	16.3553	25.1499
Phatr3_J46937	0.00113581	0.000170306	24	1	139.854	0.202511	690.599	290.611	2.37637	1.24876	690.599	290.611	323.252	393.994	558.883
Phatr3_J46938	0.0117327	0.00438557	24	1	1.69741	0.108765	15.6062	11.0577	1.41134	0.497065	15.2436	12.8972	11.0577	13.8132	15.6062
Phatr3_J46968	0.00258142	0.000579325	24	1	5.03417	0.194538	25.8776	10.2827	2.51662	1.33149	20.8883	13.4135	10.2827	16.9876	25.8776
Phatr3_J46990	0.000712834	8.61044e-05	24	1	8.46476	0.138689	61.0341	34.8972	1.74897	0.806504	61.0341	42.5168	34.8972	41.7163	59.3007
Phatr3_J47005	0.00168866	0.00032087	24	1	11.8864	0.22289	53.3286	23.3427	2.28459	1.19194	48.2835	26.7107	23.3427	35.7545	53.3286
Phatr3_J47181	0.000255565	1.83626e-05	24	1	3.12978	0.259179	12.0757	1.68847	7.15188	2.83832	12.0757	2.56401	1.68847	4.2941	6.97973
Phatr3_J47230	0.00168866	0.00032087	24	1	7.2991	0.164506	44.3697	23.016	1.92778	0.946939	44.3697	29.1293	23.016	28.2918	41.8624
Phatr3_J47253	0.00384932	0.00100737	24	1	6.77108	0.202356	33.4612	21.5832	1.55034	0.632583	33.4612	24.9783	21.5832	32.1725	33.1547
Phatr3_J47270	0.000712834	8.61044e-05	24	1	12.0435	0.154601	77.9001	51.2354	1.52043	0.604483	77.9001	55.6082	51.2354	64.3125	66.7188
Phatr3_J47275	0.0228553	0.0102622	24	1	3.50231	0.102856	34.0507	24.1779	1.40834	0.494	34.0507	24.1779	26.9248	28.0179	29.3226
Phatr3_J47310	0.00565959	0.00169397	24	1	4.51053	0.161563	27.918	18.8531	1.48082	0.566393	27.918	18.8531	19.4647	23.6134	25.5053
Phatr3_J47337	0.0553703	0.031368	24	1	6.84421	0.161953	42.2606	23.6923	1.78372	0.834893	42.2606	28.7021	23.6923	30.3879	29.995
Phatr3_J47363	0.0417322	0.0220312	24	1	32.2081	0.328716	97.9816	35.9392	2.72632	1.44695	86.2472	35.9392	42.8517	82.6151	97.9816
Phatr3_J47396	0.00565959	0.00169397	24	1	2.1637	0.116694	18.5417	12.0336	1.54083	0.623707	15.5337	12.7568	12.0336	15.2128	18.5417
Phatr3_J47423	0.00822999	0.00276338	24	1	12.4088	0.371263	33.4231	8.39728	3.98023	1.99285	33.4231	22.6203	8.39728	32.7301	32.4401
Phatr3_J47516	0.0228553	0.0102622	24	1	3.32986	0.115293	28.8816	18.3922	1.57032	0.651061	23.9166	20.2136	18.3922	24.2916	28.8816
Phatr3_J47541	0.00384932	0.00100737	24	1	2.67085	0.218231	12.2387	5.34544	2.28955	1.19506	12.0879	9.90578	5.34544	10.1873	12.2387
Phatr3_J47560	0.00258142	0.000579325	24	1	4.04638	0.230692	17.5402	4.62378	3.79347	1.92352	17.5402	14.3276	4.62378	12.8541	15.5016
Phatr3_J47564	0.0165501	0.00678693	24	1	12.3897	0.209107	59.2506	30.3551	1.95191	0.964888	59.2506	30.3551	38.0055	48.6067	56.4001
Phatr3_J47594	0.00113581	0.000170306	24	1	2.0352	0.229951	8.85061	5.46927	1.61824	0.694428	8.85061	5.51905	5.46927	7.41234	7.91069
Phatr3_J47625	0.0553703	0.031368	24	1	2.75613	0.118615	23.2359	15.6567	1.48409	0.569579	21.7498	20.0965	15.6567	23.2359	21.3642
Phatr3_J47695	0.00258142	0.000579325	24	1	4.6342	0.26963	17.1872	7.91594	2.17122	1.1185	16.4487	9.85221	7.91594	15.0878	17.1872
Phatr3_J47717	0.0727831	0.0438862	24	1	6.2852	0.263266	23.8739	8.39147	2.84502	1.50844	20.7941	8.39147	14.5291	20.2371	23.8739
Phatr3_J47730	0.00822999	0.00276338	24	1	10.6765	0.318316	33.5406	6.38514	5.25291	2.39312	33.5406	6.38514	14.4981	19.7611	20.9765
Phatr3_J47739	0.0727831	0.0438862	24	1	3.12261	0.0969415	32.2113	20.1716	1.59686	0.675237	32.2113	23.2952	20.3061	20.1716	23.4102
Phatr3_J47771	0.00822999	0.00276338	24	1	4.17684	0.191516	21.8093	10.4124	2.09455	1.06664	20.8905	10.4124	12.3756	16.1157	21.8093
Phatr3_J47863	0.000255565	1.83626e-05	24	1	10.8057	0.2481	43.5537	24.5405	1.77477	0.827632	43.5537	29.384	24.5405	40.1516	39.7277
Phatr3_J47886	0.0312414	0.0151871	24	1	4.553	0.225422	20.1977	13.8689	1.45633	0.542333	19.9214	14.097	13.8689	20.1977	20.0696
Phatr3_J47896	0.00168866	0.00032087	24	1	8.32969	0.217536	38.2911	17.5875	2.17718	1.12246	38.2911	17.5875	21.0322	25.9289	30.839
Phatr3_J47907	0.0312414	0.0151871	24	1	4.74085	0.188954	25.0899	15.8311	1.58485	0.664345	22.5573	18.7962	15.8311	25.0899	25.0741
Phatr3_J47916	0.0727831	0.0438862	24	1	1.69371	0.174848	9.68678	4.78858	2.02289	1.01642	7.01082	4.84186	4.78858	7.57929	9.68678
Phatr3_J47936	0.00168866	0.00032087	24	1	12.545	0.146699	85.515	49.7794	1.71788	0.78063	85.515	54.2674	49.7794	59.8962	61.034
Phatr3_J47943	0.00168866	0.00032087	24	1	35.427	0.254389	139.263	59.5132	2.34004	1.22653	139.263	59.5132	78.6657	96.7211	118.015
Phatr3_J47957	0.00168866	0.00032087	24	1	4.1486	0.157436	26.351	13.3795	1.9695	0.977829	24.708	18.4783	13.3795	19.4593	26.351
Phatr3_J47959	0.0417322	0.0220312	24	1	3.07454	0.160007	19.215	12.8265	1.49807	0.583102	19.215	14.845	12.8265	18.3117	17.1749
Phatr3_J48010	0.00113581	0.000170306	24	1	28.9171	0.232454	124.399	35.3439	3.51967	1.81544	98.4033	50.8675	35.3439	72.5092	124.399
Phatr3_J48066	0.00168866	0.00032087	24	1	9.11491	0.11214	81.2813	53.3095	1.52471	0.608531	81.2813	66.8046	53.3095	64.7897	70.7027
Phatr3_J48145	0.00168866	0.00032087	24	1	4.16641	0.115795	35.9809	25.0977	1.43363	0.519675	35.9809	27.0028	25.0977	29.8243	35.5012
Phatr3_J48177	0.0117327	0.00438557	24	1	3.10308	0.147319	21.0637	13.2063	1.59497	0.673528	20.9251	13.2063	17.7176	19.5417	21.0637
Phatr3_J48282	0.0553703	0.031368	24	1	2.1898	0.175343	12.4886	6.31431	1.97783	0.98392	12.4886	6.31431	8.4934	8.21646	9.43541
Phatr3_J48302	0.0727831	0.0438862	24	1	11.7401	0.152452	77.0085	49.1563	1.5666	0.647641	76.4109	49.1563	63.082	70.6692	77.0085
Phatr3_J48340	3.28573e-05	9.03858e-07	24	1	10.2297	0.173836	58.8466	12.5881	4.67479	2.2249	58.8466	16.4026	12.5881	20.8435	48.7574
Phatr3_J48392	0.00565959	0.00169397	24	1	3.10551	0.105314	29.4881	18.0678	1.63208	0.706716	29.4881	20.486	18.0678	19.455	26.1249
Phatr3_J48413	0.00565959	0.00169397	24	1	4.60799	0.145404	31.6909	22.5476	1.40551	0.491093	29.9757	23.4059	22.5476	28.5206	31.6909
Phatr3_J48456	0.00113581	0.000170306	24	1	4.78734	0.185068	25.868	9.12517	2.8348	1.50325	25.868	13.7867	9.12517	11.8678	21.2297
Phatr3_J48457	0.0228553	0.0102622	24	1	7.54616	0.155929	48.395	25.3011	1.91277	0.93566	48.395	25.3011	32.2833	32.3716	47.7379
Phatr3_J48479	7.00414e-05	2.80672e-06	24	1	4.36947	0.1402	31.166	20.4788	1.52186	0.605839	31.166	21.3463	20.4788	24.6694	29.5545
Phatr3_J48525	0.00565959	0.00169397	24	1	2.0875	0.130577	15.9867	10.8461	1.47396	0.559694	15.9867	12.1942	10.8461	13.3944	14.2113
Phatr3_J48542	0.000443074	4.11493e-05	24	1	10.1847	0.217716	46.7797	22.3017	2.09759	1.06873	45.7718	33.8738	22.3017	38.5048	46.7797
Phatr3_J48660	0.0417322	0.0220312	24	1	2.29697	0.171968	13.3569	7.44035	1.7952	0.844146	13.3569	10.4589	7.44035	11.0749	12.3537
Phatr3_J48662	0.0312414	0.0151871	24	1	3.15976	0.0938501	33.6682	21.7622	1.54709	0.629559	33.6682	21.7622	26.6117	25.6449	28.1292
Phatr3_J48717	0.00168866	0.00032087	24	1	5.28205	0.216495	24.3981	14.6455	1.66591	0.73631	24.3981	14.6455	15.2787	20.7356	24.0498
Phatr3_J48723	0.00822999	0.00276338	24	1	5.51443	0.1101	50.0858	28.5234	1.75595	0.812255	40.903	28.7076	28.5234	33.7575	50.0858
Phatr3_J48750	0.0117327	0.00438557	24	1	8.83084	0.20862	42.3297	27.8892	1.51778	0.601965	42.3297	27.8892	29.1008	38.7637	36.9438
Phatr3_J48752	0.00168866	0.00032087	24	1	8.05101	0.173195	46.4853	10.4014	4.46914	2.16	46.4853	10.4014	15.8365	17.8172	36.6539
Phatr3_J48822	0.00822999	0.00276338	24	1	31.5793	0.0952614	331.502	98.7734	3.35618	1.74682	236.171	103.676	98.7734	125.336	331.502
Phatr3_J48850	0.00565959	0.00169397	24	1	11.4278	0.28242	40.4638	8.5146	4.75228	2.24862	40.4638	8.5146	18.4902	22.5775	38.9647
Phatr3_J48861	0.00822999	0.00276338	24	1	3.42442	0.311129	11.0064	4.09674	2.68663	1.4258	11.0064	4.09674	5.06006	8.6021	10.291
Phatr3_J48920	0.0727831	0.0438862	24	1	16.5087	0.200393	82.3816	7.77009	10.6024	3.40632	82.3816	7.77009	45.6698	28.3011	69.4588
Phatr3_J49021	0.0117327	0.00438557	24	1	5.85889	0.202871	28.8799	14.7586	1.95682	0.968512	24.1841	15.5403	14.7586	22.8281	28.8799
Phatr3_J49025	0.0553703	0.031368	24	1	1.4557	0.124327	11.7086	8.78304	1.33309	0.414779	11.7086	10.0098	8.78304	11.1454	10.3891
Phatr3_J49056	0.0553703	0.031368	24	1	31.8425	0.347557	91.6182	31.2185	2.93474	1.55323	85.4565	31.2185	43.8717	81.6856	91.6182
Phatr3_J49057	0.00384932	0.00100737	24	1	33.2804	0.383775	86.7187	23.5759	3.67828	1.87903	81.0067	33.7804	23.5759	72.506	86.7187
Phatr3_J49065	0.00565959	0.00169397	24	1	17.1182	0.121942	140.381	95.8204	1.46504	0.550939	140.381	95.8204	96.8024	102.251	124.683
Phatr3_J49231	0.00258142	0.000579325	24	1	3.19406	0.0677776	47.1255	32.7237	1.4401	0.526173	47.1255	34.2032	32.7237	34.2237	39.8234
Phatr3_J49272	0.0727831	0.0438862	24	1	2.05325	0.143624	14.2961	7.93672	1.80126	0.849003	14.2961	12.108	7.93672	11.5761	11.034
Phatr3_J49398	0.00113581	0.000170306	24	1	5.97059	0.115713	51.598	30.2743	1.70435	0.769224	51.598	35.292	30.2743	34.2828	38.53
Phatr3_J49400	0.0417322	0.0220312	24	1	20.3976	0.199688	102.147	52.1731	1.95786	0.969276	79.8964	54.5197	52.1731	83.4064	102.147
Phatr3_J49474	0.0312414	0.0151871	24	1	6.78636	0.237875	28.5291	17.177	1.66089	0.731957	28.5291	18.436	17.177	24.7449	22.73
Phatr3_J49480	0.00822999	0.00276338	24	1	7.45021	0.167885	44.3768	20.7818	2.13537	1.09449	37.0996	31.1985	20.7818	35.2962	44.3768
Phatr3_J49491	3.28573e-05	9.03858e-07	24	1	19.6301	0.295239	66.4886	26.8942	2.47223	1.30581	66.4886	34.2985	26.8942	49.046	60.1234
Phatr3_J49514	0.0727831	0.0438862	24	1	1.19704	0.269437	4.44275	0.434637	10.2218	3.35357	4.44275	2.43511	0.434637	1.78596	1.83751
Phatr3_J49602	0.0312414	0.0151871	24	1	2.85871	0.0965184	29.6183	15.4299	1.91953	0.940755	29.6183	15.4299	17.7286	16.3453	20.4296
Phatr3_J49638	0.0553703	0.031368	24	1	1.45145	0.0723386	20.0647	14.8184	1.35404	0.437268	16.9422	15.262	14.8184	17.1472	20.0647
Phatr3_J49644	0.00113581	0.000170306	24	1	6.69581	0.243248	27.5267	9.95264	2.76577	1.46768	23.3333	12.6326	9.95264	17.2697	27.5267
Phatr3_J49738	0.00822999	0.00276338	24	1	9.24292	0.175581	52.642	31.0605	1.69482	0.761131	52.642	31.0605	37.6529	43.8531	46.5429
Phatr3_J49743	0.0117327	0.00438557	24	1	4.52109	0.203441	22.2231	11.266	1.97258	0.980086	19.3748	11.266	12.3179	17.2915	22.2231
Phatr3_J49777	0.0553703	0.031368	24	1	7.13103	0.18995	37.5417	10.2184	3.67394	1.87733	29.4794	10.2184	19.3417	20.7899	37.5417
Phatr3_J49814	0.00258142	0.000579325	24	1	1.23125	0.128822	9.55781	6.10792	1.56482	0.645999	8.75714	6.8931	6.10792	7.89872	9.55781
Phatr3_J49843	0.000712834	8.61044e-05	24	1	6.26997	0.214924	29.1729	14.0657	2.07404	1.05245	29.1729	14.1701	14.0657	19.1534	23.994
Phatr3_J49903	0.0417322	0.0220312	24	1	9.11714	0.170972	53.3254	28.4757	1.87267	0.905093	40.5175	33.7319	28.4757	46.376	53.3254
Phatr3_J49919	0.0417322	0.0220312	24	1	11.2486	0.168505	66.7555	31.2961	2.13303	1.0929	66.7555	31.2961	39.9242	39.7037	45.5541
Phatr3_J49943	0.00384932	0.00100737	24	1	6.09925	0.133437	45.7087	26.5961	1.71862	0.781252	41.5566	36.7564	26.5961	40.2115	45.7087
Phatr3_J50003	4.67198e-06	4.75715e-08	24	1	4.97382	0.154936	32.1025	9.69118	3.31254	1.72794	32.1025	11.339	9.69118	14.8377	19.6657
Phatr3_J50004	0.000136869	7.56386e-06	24	1	6.22696	0.141082	44.1372	13.7496	3.21008	1.68261	44.1372	14.2563	13.7496	18.2692	28.9934
Phatr3_J50012	0.0553703	0.031368	24	1	3.72891	0.120267	31.0052	16.5993	1.86787	0.901391	31.0052	16.5993	20.1255	17.6286	23.3924
Phatr3_J50155	0.00258142	0.000579325	24	1	1.28981	0.175016	7.36964	3.1063	2.37248	1.24639	6.12853	4.53468	3.1063	5.12306	7.36964
Phatr3_J50158	0.000443074	4.11493e-05	24	1	7.36262	0.202507	36.3573	18.971	1.91647	0.938449	34.1465	24.3079	18.971	30.0048	36.3573
Phatr3_J50174	0.0727831	0.0438862	24	1	17.9253	0.199609	89.8021	16.3767	5.48354	2.45511	89.8021	16.3767	36.2078	25.0515	39.0533
Phatr3_J50238	0.000443074	4.11493e-05	24	1	17.1138	0.164823	103.832	54.8551	1.89283	0.920547	103.832	62.3839	54.8551	68.2348	83.5041
Phatr3_J50356	4.67198e-06	4.75715e-08	24	1	58.8529	0.369465	159.292	26.3617	6.04257	2.59516	159.292	62.7862	26.3617	104.67	126.783
Phatr3_J50387	0.0727831	0.0438862	24	1	5.92922	0.121628	48.7489	32.831	1.48484	0.570309	43.3501	38.7744	32.831	44.834	48.7489
Phatr3_J50390	0.0312414	0.0151871	24	1	71.8275	0.129096	556.386	323.078	1.72214	0.784204	556.386	323.078	342.944	359.668	372.89
Phatr3_J50412	0.000136869	7.56386e-06	24	1	2.83437	0.171402	16.5364	7.54605	2.19139	1.13185	16.5364	10.1863	7.54605	9.97796	12.5895
Phatr3_J50416	0.00113581	0.000170306	24	1	1.82297	0.149196	12.2186	6.40888	1.90651	0.930938	12.2186	8.99653	6.40888	8.45173	9.92494
Phatr3_J50451	0.000136869	7.56386e-06	24	1	11.8899	0.199677	59.546	19.1949	3.10217	1.63328	59.546	26.55	19.1949	28.6259	51.7647
Phatr3_J50493	0.00384932	0.00100737	24	1	6.19073	0.131547	47.0609	23.1476	2.03308	1.02366	47.0609	25.5215	23.1476	26.2848	29.6925
Phatr3_J50510	0.00565959	0.00169397	24	1	1.64297	0.138356	11.8749	7.40485	1.60367	0.681377	11.8749	7.40485	7.96957	8.7878	11.3608
Phatr3_J50512	0.00565959	0.00169397	24	1	5.95462	0.277854	21.4308	4.68967	4.56978	2.19213	17.969	10.6676	4.68967	14.8292	21.4308
Phatr3_J50540	0.00258142	0.000579325	24	1	33.6052	0.0771527	435.568	61.1231	7.12607	2.83311	392.988	80.1693	61.1231	76.1456	435.568
Phatr3_J50542	0.00384932	0.00100737	24	1	15.7722	0.445999	35.3637	10.7732	3.28258	1.71483	35.3637	13.2924	10.7732	33.0638	27.7195
Phatr3_J50546	0.00113581	0.000170306	24	1	62.3954	0.502344	124.209	0.632682	196.321	7.61707	124.209	29.7184	0.632682	85.3736	65.3198
Phatr3_J50562	0.00822999	0.00276338	24	1	1.34769	0.16508	8.16386	3.56608	2.28931	1.19491	8.16386	6.14858	3.56608	5.25184	5.9346
Phatr3_J50569	0.0553703	0.031368	24	1	3.54865	0.111568	31.807	16.9725	1.87403	0.906144	31.807	18.8856	18.2923	16.9725	24.9662
Phatr3_J50738	0.0417322	0.0220312	24	1	87.9056	0.332049	264.737	12.2198	21.6647	4.43727	230.488	12.2198	98.0441	122.532	264.737
Phatr3_J51120	0.00384932	0.00100737	24	1	40.3956	0.362206	111.527	21.6906	5.14171	2.36225	111.527	21.6906	47.9243	79.0361	89.7921
Phatr3_J5132	0.0553703	0.031368	24	1	7.11848	0.247848	28.7211	12.6098	2.27768	1.18757	28.7211	22.4126	12.6098	26.1749	21.7152
Phatr3_J51404	0.000255565	1.83626e-05	24	1	8.36105	0.174032	48.0431	25.045	1.91827	0.939808	48.0431	29.2249	25.045	35.4079	42.8374
Phatr3_J51720	0.00384932	0.00100737	24	1	5.22042	0.121703	42.8947	21.4842	1.99657	0.99752	42.8947	25.398	21.4842	23.6545	34.1286
Phatr3_J51952	0.000443074	4.11493e-05	24	1	4.11443	0.18563	22.1647	8.61844	2.57177	1.36276	19.4902	12.935	8.61844	14.6077	22.1647
Phatr3_J5217	0.00113581	0.000170306	24	1	4.25551	0.329218	12.9261	2.44109	5.29523	2.40469	12.9261	8.38211	2.44109	9.13154	12.8493
Phatr3_J52444	0.0417322	0.0220312	24	1	3.96146	0.293339	13.5047	6.08981	2.21759	1.14899	13.5047	9.00995	6.08981	11.9014	8.64028
Phatr3_J52607	0.000712834	8.61044e-05	24	1	10.0462	0.165498	60.7029	26.2278	2.31445	1.21067	60.7029	37.1387	26.2278	34.7282	44.4803
Phatr3_J52648	3.28573e-05	9.03858e-07	24	1	145.272	0.319429	454.786	6.38473	71.2303	6.15442	454.786	162.14	6.38473	172.193	324.082
Phatr3_J5271	0.000443074	4.11493e-05	24	1	29.5762	0.473375	62.4794	0.408144	153.082	7.25816	61.6647	28.1478	0.408144	50.1305	62.4794
Phatr3_J53964	0.00384932	0.00100737	24	1	10.2607	0.216113	47.4783	23.7758	1.99692	0.997774	47.4783	23.7758	24.6121	32.4036	32.1479
Phatr3_J54082	0.0165501	0.00678693	24	1	10.3084	0.237764	43.3557	9.53261	4.54815	2.18528	35.4744	27.9532	9.53261	28.9272	43.3557
Phatr3_J54143	0.00113581	0.000170306	24	1	14.1408	0.171198	82.5988	39.1324	2.11075	1.07776	82.5988	59.4512	39.1324	56.5275	73.3549
Phatr3_J54169	0.000712834	8.61044e-05	24	1	4.85594	0.067328	72.1236	29.7927	2.42085	1.27551	72.1236	30.7746	29.7927	32.0144	54.1825
Phatr3_J54285	0.00113581	0.000170306	24	1	16.1598	0.130964	123.391	42.7141	2.88876	1.53045	123.391	57.8257	42.7141	50.4593	84.5638
Phatr3_J54435	0.00113581	0.000170306	24	1	105.581	0.561862	187.913	11.7918	15.9359	3.99421	187.913	37.0151	11.7918	144.409	182.803
Phatr3_J54495	0.00113581	0.000170306	24	1	14.6101	0.299749	48.741	15.0941	3.22914	1.69115	45.2041	21.7838	15.0941	34.7615	48.741
Phatr3_J54598	0.000712834	8.61044e-05	24	1	9.28103	0.217642	42.6435	20.1377	2.1176	1.08243	41.4247	31.0043	20.1377	34.8462	42.6435
Phatr3_J54826	0.0228553	0.0102622	24	1	3.37367	0.123222	27.3787	16.2543	1.68439	0.75223	27.3787	16.2543	18.6971	18.7288	23.534
Phatr3_J54907	0.00384932	0.00100737	24	1	6.14024	0.220354	27.8653	13.8616	2.01025	1.00738	27.8653	17.6199	13.8616	20.3317	19.0051
Phatr3_J54920	7.00414e-05	2.80672e-06	24	1	12.7106	0.414247	30.6836	8.626	3.55711	1.83071	30.6836	12.8383	8.626	26.3075	29.1721
Phatr3_J55013	0.00168866	0.00032087	24	1	7.56096	0.297315	25.4308	9.85203	2.58127	1.36808	25.4308	9.85203	12.6115	18.1212	22.8017
Phatr3_J55157	0.0553703	0.031368	24	1	20.4671	0.453068	45.1744	10.1208	4.46352	2.15818	34.0885	14.4712	10.1208	45.1744	41.8046
Phatr3_J55176	0.0117327	0.00438557	24	1	64.0285	0.342506	186.941	50.0507	3.73503	1.90112	149.74	69.2859	50.0507	149.535	186.941
Phatr3_J5668	0.0727831	0.0438862	24	1	13.5291	0.152822	88.5286	33.2294	2.66416	1.41368	63.7808	33.2294	41.4796	46.7764	88.5286
Phatr3_J6437	0.0312414	0.0151871	24	1	8.53705	0.218369	39.0945	22.1503	1.76497	0.81964	33.9973	26.7038	22.1503	36.5015	39.0945
Phatr3_J6756	0.0117327	0.00438557	24	1	7.30077	0.270779	26.9622	13.2115	2.04081	1.02914	24.2361	16.5199	13.2115	25.4176	26.9622
Phatr3_J6934	0.00822999	0.00276338	24	1	9.32677	0.215728	43.234	25.6152	1.68782	0.755165	43.234	25.6152	28.8454	37.1742	41.5163
Phatr3_J7544	0.0165501	0.00678693	24	1	3.56901	0.199507	17.8892	7.0613	2.53341	1.34108	15.6807	12.3316	7.0613	13.7646	17.8892
Phatr3_J8270	0.000443074	4.11493e-05	24	1	51.3139	0.16801	305.423	154.081	1.98223	0.987121	305.423	154.744	154.081	198.677	264.682
Phatr3_J9040	0.000712834	8.61044e-05	24	1	49.3853	0.281606	175.37	67.8481	2.58475	1.37002	175.37	115.588	67.8481	150.191	173.102
Phatr3_J9246	0.0228553	0.0102622	24	1	25.2605	0.317128	79.654	10.4069	7.65398	2.93621	70.6782	49.6291	10.4069	73.0012	79.654
Phatr3_J9547	0.0165501	0.00678693	24	1	4.26324	0.161182	26.4498	17.8277	1.48364	0.569136	26.4498	19.7221	17.8277	24.1707	24.8847
Phatr3_J9904	0.00113581	0.000170306	24	1	4.31159	0.120739	35.7101	18.4537	1.93512	0.952424	35.7101	19.8294	18.4537	20.4378	29.4449
Phatr3_Jdraft1025	0.0553703	0.031368	24	1	3.1889	0.183606	17.3681	7.98528	2.17502	1.12103	17.3681	7.98528	12.1045	11.143	15.8886
Phatr3_Jdraft1143	0.00384932	0.00100737	24	1	14.6505	0.398464	36.7673	9.26288	3.96932	1.98889	35.2331	13.3714	9.26288	28.5668	36.7673
Phatr3_Jdraft116	0.00258142	0.000579325	24	1	24.699	0.473936	52.1147	7.23495	7.20318	2.84863	52.1147	19.4977	7.23495	46.1065	49.5579
Phatr3_Jdraft1168	0.0165501	0.00678693	24	1	1.26719	0.380943	3.32644	0.633039	5.25472	2.39361	3.32644	1.86152	0.633039	2.89259	3.28581
Phatr3_Jdraft1367	0.0417322	0.0220312	24	1	16.6595	0.260551	63.9395	18.8676	3.38886	1.7608	63.5406	51.8933	18.8676	51.6648	63.9395
Phatr3_Jdraft1393	0.0727831	0.0438862	24	1	3.47388	0.138413	25.098	6.84988	3.66401	1.87342	25.098	6.84988	10.4501	7.443	16.4404
Phatr3_Jdraft1395	0.00384932	0.00100737	24	1	13.4907	0.442235	30.5058	0.601595	50.7082	5.66415	25.5097	12.2259	0.601595	23.2777	30.5058
Phatr3_Jdraft1436	0.00168866	0.00032087	24	1	2.48397	0.150367	16.5195	8.29452	1.99161	0.993936	15.7994	10.5585	8.29452	11.0534	16.5195
Phatr3_Jdraft1500	0.0312414	0.0151871	24	1	3.83298	0.147494	25.9875	18.4677	1.40718	0.492811	25.9875	20.2748	18.4677	23.3312	21.2667
Phatr3_Jdraft1621	0.0553703	0.031368	24	1	3.4926	0.113157	30.865	5.36333	5.75482	2.52477	30.865	5.36333	19.1353	8.44396	25.4807
Phatr3_Jdraft1646	0.00258142	0.000579325	24	1	27.1046	0.374948	72.2888	15.9599	4.52941	2.17932	64.9585	32.4312	15.9599	58.7857	72.2888
Phatr3_Jdraft1786	0.00384932	0.00100737	24	1	6.2445	0.128642	48.5415	16.9857	2.8578	1.5149	46.8995	19.7571	16.9857	22.03	48.5415
Phatr3_Jdraft1828	0.000443074	4.11493e-05	24	1	19.1957	0.31531	60.8789	10.7053	5.68678	2.50761	59.0115	34.1766	10.7053	39.7535	60.8789
Phatr3_Jdraft348	0.0165501	0.00678693	24	1	12.539	0.328861	38.1285	6.99022	5.45455	2.44746	38.1285	6.99022	15.3419	19.5377	35.6511
Phatr3_Jdraft375	0.00258142	0.000579325	24	1	436.651	0.489821	891.449	133.252	6.68993	2.74199	891.449	347.415	133.252	827.505	766.972
Phatr3_EG00054	0.000443074	4.11493e-05	24	2	21.2419	0.228242	93.0676	23.2426	4.00419	2.00151	54.3937	54.0436	23.2426	26.3957	93.0676
Phatr3_EG00094	0.00168866	0.00032087	24	2	13.5117	0.294746	45.8418	14.8933	3.07801	1.622	45.8418	32.2939	14.8933	24.6021	41.5364
Phatr3_EG00095	0.000712834	8.61044e-05	24	2	15.5261	0.310016	50.0817	16.0235	3.12551	1.64409	50.0817	39.2109	16.0235	28.6682	46.5204
Phatr3_EG00099	0.0117327	0.00438557	24	2	1.64961	0.148996	11.0716	6.82193	1.62294	0.698606	10.1028	8.66612	6.82193	7.16622	11.0716
Phatr3_EG00116	0.000443074	4.11493e-05	24	2	10.9042	0.247979	43.9723	22.3209	1.97001	0.978203	40.5171	37.9102	22.3209	25.4441	43.9723
Phatr3_EG00127	0.0417322	0.0220312	24	2	2.70368	0.10873	24.866	17.3889	1.42999	0.516009	20.6889	21.1287	17.3889	18.2253	24.866
Phatr3_EG00139	0.0312414	0.0151871	24	2	29.7792	0.246921	120.602	20.2541	5.95446	2.57397	120.602	50.3343	33.3351	20.2541	83.2882
Phatr3_EG00198	0.00258142	0.000579325	24	2	41.0831	0.277653	147.966	22.4048	6.60419	2.72338	147.966	58.5392	22.4048	36.5689	79.323
Phatr3_EG00201	0.0228553	0.0102622	24	2	17.6772	0.247979	71.2851	31.5212	2.2615	1.17728	71.2851	53.755	38.8006	31.5212	62.8723
Phatr3_EG00213	0.000255565	1.83626e-05	24	2	57.69	0.365789	157.714	2.44736	64.4423	6.00994	99.4924	104.965	2.44736	35.8177	157.714
Phatr3_EG00217	0.00168866	0.00032087	24	2	99.1411	0.227966	434.894	0.691998	628.462	9.29568	434.894	97.833	0.691998	21.1633	231.869
Phatr3_EG00220	0.0228553	0.0102622	24	2	5.97943	0.228657	26.1502	11.0179	2.37341	1.24696	26.1502	21.3194	11.0179	18.1035	24.671
Phatr3_EG00250	0.0312414	0.0151871	24	2	2.27727	0.442389	5.14765	0.198566	25.9242	4.69622	5.14765	2.27741	0.198566	0.199397	2.54208
Phatr3_EG00284	0.0727831	0.0438862	24	2	2.1208	0.135108	15.697	8.12994	1.93077	0.949177	9.44645	12.66	8.81748	8.12994	15.697
Phatr3_EG00330	0.0117327	0.00438557	24	2	64.4601	0.364323	176.931	35.2686	5.01667	2.32673	141.126	176.931	35.2686	102.695	171.782
Phatr3_EG00336	0.0117327	0.00438557	24	2	1.28246	0.0850662	15.076	8.85429	1.70268	0.767809	12.6064	11.3453	8.85429	11.504	15.076
Phatr3_EG00346	0.0727831	0.0438862	24	2	4.40918	0.0841505	52.3964	38.9306	1.34589	0.428565	52.3964	42.1936	42.8282	38.9306	50.8347
Phatr3_EG00355	0.00258142	0.000579325	24	2	3.77593	0.229428	16.458	8.0157	2.05322	1.03789	14.7957	12.48	8.88191	8.0157	16.458
Phatr3_EG00366	0.00168866	0.00032087	24	2	4.76247	0.148811	32.0034	14.2616	2.24403	1.16609	23.3215	22.6968	14.2616	19.6479	32.0034
Phatr3_EG00377	0.00258142	0.000579325	24	2	3.1452	0.325197	9.67165	3.54424	2.72883	1.44829	9.67165	7.19354	3.54424	5.25031	9.30181
Phatr3_EG00378	0.00113581	0.000170306	24	2	12.9754	0.369653	35.1015	4.59441	7.64004	2.93358	35.1015	23.4986	4.59441	15.5418	29.8691
Phatr3_EG00494	0.00384932	0.00100737	24	2	21.8112	0.214289	101.784	38.4013	2.65053	1.40628	101.784	59.5064	38.4013	42.8195	75.4085
Phatr3_EG00537	0.00565959	0.00169397	24	2	7.25413	0.134943	53.757	14.6885	3.6598	1.87177	32.1815	35.5071	14.6885	31.8236	53.757
Phatr3_EG00538	0.0228553	0.0102622	24	2	3.11975	0.276459	11.2847	4.39728	2.56629	1.35968	10.6211	8.21773	5.36625	4.39728	11.2847
Phatr3_EG00561	0.00113581	0.000170306	24	2	9.35107	0.336575	27.783	9.18262	3.02561	1.59723	27.783	24.0176	9.18262	16.4881	25.9825
Phatr3_EG00584	0.00258142	0.000579325	24	2	12.3199	0.400484	30.7626	1.23601	24.8887	4.63742	23.0065	27.3699	1.23601	16.0702	30.7626
Phatr3_EG00619	4.67198e-06	4.75715e-08	24	2	25.7315	0.257456	99.9455	14.1906	7.04309	2.81621	70.8206	44.326	14.1906	28.9086	99.9455
Phatr3_EG00665	0.0117327	0.00438557	24	2	2.72519	0.118398	23.0172	8.72606	2.63775	1.39931	16.6312	14.2347	8.72606	12.7902	23.0172
Phatr3_EG00786	0.00822999	0.00276338	24	2	10.2493	0.145235	70.5702	39.035	1.80787	0.854292	68.2409	48.3412	44.1224	39.035	70.5702
Phatr3_EG00792	1.32266e-05	2.37857e-07	24	2	7.3929	0.286665	25.7894	6.24597	4.12896	2.04578	18.3688	15.7312	6.24597	6.8258	25.7894
Phatr3_EG00878	0.0228553	0.0102622	24	2	1.42613	0.0404749	35.235	22.0348	1.59906	0.677224	27.6675	27.3531	22.0348	28.6817	35.235
Phatr3_EG00957	0.0727831	0.0438862	24	2	14.1438	0.0483116	292.761	101.202	2.89285	1.53249	199.127	102.864	101.202	110.976	292.761
Phatr3_EG00962	0.0312414	0.0151871	24	2	1.46921	0.0833479	17.6274	8.41482	2.09481	1.06682	11.1084	11.2776	8.41482	11.4658	17.6274
Phatr3_EG00966	0.0417322	0.0220312	24	2	5.6674	0.155553	36.434	18.4829	1.97122	0.979092	23.9849	28.1199	18.4829	19.6028	36.434
Phatr3_EG00978	0.0417322	0.0220312	24	2	3.04855	0.154043	19.7903	10.4005	1.90282	0.928137	18.5704	15.5287	15.5055	10.4005	19.7903
Phatr3_EG01041	0.0117327	0.00438557	24	2	5.29964	0.11589	45.7301	33.1415	1.37984	0.464502	38.4912	41.7408	33.1415	33.8348	45.7301
Phatr3_EG01074	0.00168866	0.00032087	24	2	26.8546	0.249761	107.521	42.0212	2.55874	1.35543	82.1535	83.2307	42.0212	48.1078	107.521
Phatr3_EG01101	0.0228553	0.0102622	24	2	1.07631	0.31898	3.37423	0.753605	4.47745	2.16268	3.37423	1.91985	1.48268	0.753605	3.15147
Phatr3_EG01119	0.0553703	0.031368	24	2	3.19309	0.265147	12.0427	6.19245	1.94474	0.959576	12.0427	10.0429	6.19245	7.27292	10.6522
Phatr3_EG01123	0.0553703	0.031368	24	2	7.06615	0.353756	19.9746	5.71992	3.49212	1.8041	19.9746	13.3349	6.9074	5.71992	14.8889
Phatr3_EG01135	0.0228553	0.0102622	24	2	3.1055	0.148343	20.9346	7.29259	2.87067	1.52139	14.2421	15.6749	7.29259	14.5196	20.9346
Phatr3_EG01149	0.0312414	0.0151871	24	2	1.28972	0.0327061	39.4336	25.3782	1.55384	0.635835	32.4835	25.3782	26.814	26.561	39.4336
Phatr3_EG01295	0.000712834	8.61044e-05	24	2	3.64995	0.281584	12.9622	1.89157	6.85263	2.77666	11.2866	7.71279	1.89157	7.32083	12.9622
Phatr3_EG01324	0.0165501	0.00678693	24	2	1.00606	0.157318	6.3951	1.57515	4.05998	2.02147	2.99522	3.99046	1.57515	2.05544	6.3951
Phatr3_EG01336	0.0417322	0.0220312	24	2	1.27733	0.064827	19.7037	11.9097	1.65442	0.726322	16.1519	15.3547	11.9097	15.9763	19.7037
Phatr3_EG01353	0.0312414	0.0151871	24	2	11.0838	0.215742	51.3753	16.3171	3.14855	1.65469	47.3601	27.8134	26.4948	16.3171	51.3753
Phatr3_EG01381	0.00384932	0.00100737	24	2	3.47815	0.210002	16.5625	6.36089	2.6038	1.38062	12.7903	10.3086	7.66483	6.36089	16.5625
Phatr3_EG01420	0.00384932	0.00100737	24	2	5.12648	0.129487	39.5907	17.2771	2.29152	1.1963	30.6609	28.9801	17.2771	28.3241	39.5907
Phatr3_EG01447	0.0228553	0.0102622	24	2	39.753	0.150213	264.644	89.8699	2.94474	1.55814	120.334	167.901	89.8699	94.863	264.644
Phatr3_EG01461	0.000136869	7.56386e-06	24	2	112.2	0.333913	336.016	1.07482	312.624	8.28829	178.502	149.876	1.07482	4.11597	336.016
Phatr3_EG01464	0.0553703	0.031368	24	2	4.41835	0.12731	34.7054	22.4706	1.54448	0.627118	34.7054	27.7816	27.6515	22.4706	32.5799
Phatr3_EG01475	0.000443074	4.11493e-05	24	2	21.0249	0.370575	56.7359	2.74891	20.6395	4.36733	56.4786	33.031	2.74891	25.4691	56.7359
Phatr3_EG01477	0.000712834	8.61044e-05	24	2	36.4369	0.307242	118.594	28.4214	4.17268	2.06097	87.4269	75.5136	31.5455	28.4214	118.594
Phatr3_EG01520	0.000712834	8.61044e-05	24	2	1.97168	0.0908047	21.7134	11.3062	1.9205	0.941478	17.4988	15.2219	11.3062	15.6978	21.7134
Phatr3_EG01526	0.0553703	0.031368	24	2	20.6412	0.222658	92.7036	55.7202	1.66374	0.734426	92.7036	85.7987	61.4307	55.7202	87.9996
Phatr3_EG01540	0.00384932	0.00100737	24	2	11.0149	0.29792	36.9728	13.3652	2.76635	1.46799	36.9728	31.2027	13.3652	23.1848	33.3976
Phatr3_EG01570	0.0117327	0.00438557	24	2	106.669	0.211405	504.573	88.8838	5.67677	2.50507	326.761	411.253	88.8838	327.552	504.573
Phatr3_EG01588	0.00168866	0.00032087	24	2	84.9492	0.297329	285.708	12.6964	22.503	4.49204	285.708	95.8338	12.6964	74.4163	221.096
Phatr3_EG01670	0.00113581	0.000170306	24	2	5.39159	0.160095	33.6773	7.59514	4.43406	2.14863	25.4888	15.6789	7.59514	17.1378	33.6773
Phatr3_EG01736	0.000443074	4.11493e-05	24	2	4.50642	0.107442	41.9427	17.3894	2.41196	1.27021	25.062	23.5123	17.3894	19.0139	41.9427
Phatr3_EG01741	0.0117327	0.00438557	24	2	3.572	0.182184	19.6066	9.96891	1.96677	0.975829	17.4643	17.0228	14.4924	9.96891	19.6066
Phatr3_EG01757	0.0727831	0.0438862	24	2	11.7646	0.22542	52.1896	27.007	1.93245	0.950429	52.1896	38.1441	28.1231	27.007	37.5859
Phatr3_EG01825	0.000255565	1.83626e-05	24	2	1.96926	0.129187	15.2435	7.04903	2.16249	1.11269	12.7932	9.21264	7.04903	9.23	15.2435
Phatr3_EG01848	0.0417322	0.0220312	24	2	44.0163	0.245772	179.094	62.6511	2.85859	1.5153	115.149	134.51	76.6603	62.6511	179.094
Phatr3_EG01880	0.00168866	0.00032087	24	2	70.1233	0.146758	477.816	167.91	2.84566	1.50876	272.266	301.88	167.91	233.703	477.816
Phatr3_EG01903	0.0312414	0.0151871	24	2	2.24849	0.262958	8.55076	3.77002	2.26809	1.18148	8.55076	6.99256	5.61335	3.77002	7.97989
Phatr3_EG01907	0.00168866	0.00032087	24	2	1055.67	0.186586	5657.83	6.00269	942.549	9.88042	5657.83	1016.11	6.00269	229.636	2119.33
Phatr3_EG01909	0.00168866	0.00032087	24	2	8.84266	0.184176	48.012	23.4738	2.04534	1.03234	46.4082	29.3721	23.7127	23.4738	48.012
Phatr3_EG01916	0.00113581	0.000170306	24	2	9.70322	0.199051	48.7474	20.4993	2.378	1.24975	34.7535	32.2225	20.4993	21.3811	48.7474
Phatr3_EG01932	0.0553703	0.031368	24	2	18.1833	0.33238	54.7065	26.8814	2.03511	1.02511	54.7065	50.8222	28.1397	26.8814	52.9502
Phatr3_EG01962	0.0727831	0.0438862	24	2	58.631	0.282111	207.83	52.2795	3.97536	1.99109	207.83	101.769	53.2549	52.2795	99.8453
Phatr3_EG02030	0.00113581	0.000170306	24	2	9.12615	0.446031	20.4608	3.98391	5.13586	2.36061	20.4608	13.9048	3.98391	4.46485	19.9688
Phatr3_EG02031	0.000136869	7.56386e-06	24	2	6.38321	0.389729	16.3786	3.57016	4.58764	2.19775	15.5512	10.2292	3.57016	4.92115	16.3786
Phatr3_EG02032	0.000443074	4.11493e-05	24	2	24.7452	0.328433	75.3431	18.9049	3.98536	1.99471	53.9514	58.609	18.9049	23.1693	75.3431
Phatr3_EG02033	0.000712834	8.61044e-05	24	2	7.03922	0.427482	16.4667	4.52103	3.64225	1.86483	16.4667	13.3161	4.52103	5.78802	16.4117
Phatr3_EG02040	0.0727831	0.0438862	24	2	1.52992	0.0482369	31.7169	11.4934	2.75956	1.46444	22.5838	16.2696	21.6922	11.4934	31.7169
Phatr3_EG02057	0.0727831	0.0438862	24	2	2.92485	0.0497966	58.736	24.7679	2.37145	1.24577	46.259	24.7679	25.5851	25.4538	58.736
Phatr3_EG02064	0.0228553	0.0102622	24	2	8.82897	0.218123	40.477	24.0443	1.68343	0.751405	33.9476	37.617	24.0443	25.0161	40.477
Phatr3_EG02076	4.67198e-06	4.75715e-08	24	2	110.848	0.317694	348.915	1.69703	205.603	7.68372	223.602	114.641	1.69703	16.2877	348.915
Phatr3_EG02111	0.00565959	0.00169397	24	2	10.5669	0.282274	37.4348	13.8426	2.70431	1.43526	28.3471	30.8297	13.8426	14.4026	37.4348
Phatr3_EG02121	0.0553703	0.031368	24	2	26.9336	0.0459979	585.539	174.924	3.34738	1.74303	362.022	174.924	196.643	178.193	585.539
Phatr3_EG02166	0.0417322	0.0220312	24	2	16.4935	0.412388	39.9951	11.222	3.56399	1.8335	39.9951	27.8756	11.2754	11.222	26.1517
Phatr3_EG02167	0.00258142	0.000579325	24	2	94.6718	0.307163	308.213	60.9589	5.05608	2.33802	308.213	149.799	60.9589	79.5912	183.272
Phatr3_EG02176	0.00113581	0.000170306	24	2	26.535	0.287307	92.3576	26.7469	3.45302	1.78786	92.3576	59.1895	26.7469	49.4997	87.9208
Phatr3_EG02199	0.000712834	8.61044e-05	24	2	11.136	0.23211	47.9774	23.6381	2.02966	1.02124	44.789	42.9521	23.6381	32.0872	47.9774
Phatr3_EG02218	7.00414e-05	2.80672e-06	24	2	134.181	0.182757	734.204	2.78158	263.952	8.04413	670.178	129.061	2.78158	35.3101	734.204
Phatr3_EG02221	4.67198e-06	4.75715e-08	24	2	79.7772	0.278542	286.41	32.7714	8.73963	3.12757	209.017	112.385	32.7714	51.3014	286.41
Phatr3_EG02223	0.000136869	7.56386e-06	24	2	29.7789	0.227036	131.164	55.9542	2.34412	1.22905	120.823	116.047	55.9542	97.6685	131.164
Phatr3_EG02226	0.00258142	0.000579325	24	2	30.7843	0.445654	69.0768	15.1575	4.55727	2.18817	63.8118	62.0758	15.1575	26.8907	69.0768
Phatr3_EG02250	0.00258142	0.000579325	24	2	9.94957	0.116735	85.2324	9.23015	9.23413	3.20698	61.8118	55.6549	9.23015	58.4296	85.2324
Phatr3_EG02263	0.00168866	0.00032087	24	2	1.68414	0.147081	11.4504	6.55999	1.74549	0.803636	9.87723	8.61315	6.93913	6.55999	11.4504
Phatr3_EG02267	0.00258142	0.000579325	24	2	48.418	0.247754	195.428	82.4549	2.37012	1.24496	161.87	147.045	91.4856	82.4549	195.428
Phatr3_EG02276	0.00822999	0.00276338	24	2	44.81	0.253406	176.831	59.7456	2.95973	1.56546	176.831	100.933	61.3192	59.7456	153.925
Phatr3_EG02321	0.0117327	0.00438557	24	2	21.5868	0.22308	96.7674	42.4615	2.27894	1.18837	96.7674	65.0619	54.4407	42.4615	96.2444
Phatr3_EG02357	0.000136869	7.56386e-06	24	2	37.9082	0.204071	185.76	14.6898	12.6455	3.66055	174.832	51.3814	14.6898	36.6424	185.76
Phatr3_EG02383	0.00168866	0.00032087	24	2	39.9522	0.163117	244.929	91.1821	2.68616	1.42554	169.927	130.749	104.532	91.1821	244.929
Phatr3_EG02397	0.00565959	0.00169397	24	2	17.5623	0.224452	78.2452	34.8652	2.24422	1.16622	78.2452	56.805	34.8652	49.2661	58.3501
Phatr3_EG02404	0.00565959	0.00169397	24	2	33.8029	0.454188	74.4249	15.7137	4.73629	2.24376	62.8755	63.7185	16.0668	15.7137	74.4249
Phatr3_EG02407	0.00384932	0.00100737	24	2	13.826	0.25347	54.547	22.699	2.40306	1.26487	52.2248	37.7368	26.99	22.699	54.547
Phatr3_EG02408	1.32266e-05	2.37857e-07	24	2	24.183	0.377835	64.0042	1.69621	37.7336	5.23778	57.2256	27.852	1.69621	11.3642	64.0042
Phatr3_EG02421	0.00113581	0.000170306	24	2	3.2147	0.106512	30.1815	22.6456	1.33278	0.414433	28.6976	28.4761	22.6456	24.6621	30.1815
Phatr3_EG02435	0.0727831	0.0438862	24	2	53.681	0.441331	121.634	26.6508	4.56401	2.1903	121.634	96.5811	26.6508	38.4003	54.4969
Phatr3_EG02460	0.000443074	4.11493e-05	24	2	29.8026	0.323068	92.2488	21.9283	4.20683	2.07273	73.0243	76.2448	21.9283	41.7888	92.2488
Phatr3_EG02463	0.0117327	0.00438557	24	2	7.33168	0.112879	64.9518	43.7297	1.4853	0.570756	54.4179	56.4016	43.7297	48.6937	64.9518
Phatr3_EG02465	0.00113581	0.000170306	24	2	12.7608	0.258017	49.4572	15	3.29715	1.72122	47.8665	25.9156	15	24.4278	49.4572
Phatr3_EG02469	0.0228553	0.0102622	24	2	8.93753	0.223628	39.966	17.8963	2.2332	1.15911	39.966	24.5796	20.2036	17.8963	30.2863
Phatr3_EG02499	0.00168866	0.00032087	24	2	10.6693	0.138465	77.0541	38.8053	1.98566	0.98962	62.6338	53.3522	46.4401	38.8053	77.0541
Phatr3_EG02517	0.00565959	0.00169397	24	2	4.58156	0.0969581	47.253	30.5406	1.54722	0.629678	39.779	37.0836	33.0871	30.5406	47.253
Phatr3_EG02532	3.28573e-05	9.03858e-07	24	2	14.101	0.224492	62.8131	29.2433	2.14795	1.10296	52.3922	49.4184	29.2433	32.8832	62.8131
Phatr3_EG02537	0.00384932	0.00100737	24	2	6.11404	0.144675	42.2605	26.5798	1.58995	0.668981	42.2605	32.8881	26.5798	29.8165	40.3526
Phatr3_EG02552	0.0117327	0.00438557	24	2	12.6533	0.0372308	339.862	107.573	3.15935	1.65963	189.457	118.069	107.573	119.674	339.862
Phatr3_EG02565	0.00822999	0.00276338	24	2	31.1223	0.282317	110.239	50.4386	2.1856	1.12803	94.2388	91.785	54.7997	50.4386	110.239
Phatr3_EG02567	0.00384932	0.00100737	24	2	33.7248	0.25008	134.856	56.5816	2.38339	1.25302	111.819	101.763	59.946	56.5816	134.856
Phatr3_EG02568	0.0312414	0.0151871	24	2	4.01928	0.134547	29.8727	16.03	1.86355	0.898054	29.8727	19.5409	18.6899	16.03	26.7133
Phatr3_EG02589	0.00565959	0.00169397	24	2	7.05533	0.413857	17.0477	5.39511	3.15985	1.65986	15.2103	15.952	5.39511	6.35706	17.0477
Phatr3_EG02618	0.0228553	0.0102622	24	2	1.02	0.0531856	19.1781	14.1603	1.35436	0.437608	17.4813	15.6948	14.1603	14.9791	19.1781
Phatr3_EG02619	0.00168866	0.00032087	24	2	29.3716	0.313906	93.5679	11.4702	8.15748	3.02812	93.5679	48.0594	11.4702	41.0878	88.1541
Phatr3_EG02643	0.0228553	0.0102622	24	2	315.523	0.365347	863.626	158.456	5.45025	2.44632	863.626	502.533	218.762	158.456	712.337
Phatr3_EG02647	0.0417322	0.0220312	24	2	16.8932	0.323256	52.2595	2.95187	17.7039	4.14599	40.7928	51.3853	2.95187	42.6024	52.2595
Phatr3_EG02660	0.0312414	0.0151871	24	2	138.198	0.444394	310.981	13.7558	22.6073	4.49872	310.981	190.009	13.7558	73.8953	165.688
Phatr3_J10208	0.000712834	8.61044e-05	24	2	149.824	0.424654	352.813	8.29355	42.5406	5.41077	352.813	195.951	8.29355	85.6623	310.424
Phatr3_J10209	0.0165501	0.00678693	24	2	32.0662	0.154409	207.67	108.59	1.91242	0.935402	181.942	158.775	132.686	108.59	207.67
Phatr3_J10282	0.0417322	0.0220312	24	2	8.07013	0.285096	28.3067	11.5987	2.4405	1.28718	28.3067	22.3379	15.6133	11.5987	24.2547
Phatr3_J10291	0.0553703	0.031368	24	2	15.6982	0.181903	86.3	55.1208	1.56565	0.646763	86.3	76.3889	61.4555	55.1208	77.5606
Phatr3_J10367	0.00565959	0.00169397	24	2	3.61727	0.141501	25.5636	14.442	1.77009	0.823823	25.1253	17.8387	15.6692	14.442	25.5636
Phatr3_J10398	0.00384932	0.00100737	24	2	4.19395	0.114912	36.4972	17.4486	2.09169	1.06467	28.8809	21.9763	17.4486	21.0505	36.4972
Phatr3_J10567	0.0165501	0.00678693	24	2	11.2077	0.236768	47.3365	0.0860369	550.188	9.10378	47.3365	10.7046	0.133243	0.0860369	26.6019
Phatr3_J10674	0.00113581	0.000170306	24	2	3.57385	0.170438	20.9686	11.7265	1.78814	0.838463	16.8504	16.5538	11.7265	11.9674	20.9686
Phatr3_J10724	0.000255565	1.83626e-05	24	2	23.2086	0.338888	68.4847	4.29174	15.9573	3.99615	41.7642	41.4503	4.29174	12.4371	68.4847
Phatr3_J10747	3.28573e-05	9.03858e-07	24	2	97.244	0.331217	293.596	13.3322	22.0216	4.46085	201.13	171.657	13.3322	77.6818	293.596
Phatr3_J10830	1.32266e-05	2.37857e-07	24	2	152.206	0.380658	399.848	8.051	49.6644	5.63414	303.946	262.437	8.051	114.34	399.848
Phatr3_J10934	0.0727831	0.0438862	24	2	2.47369	0.118115	20.9431	13.2749	1.57765	0.657774	17.7299	17.8942	13.2749	16.4793	20.9431
Phatr3_J10972	0.0417322	0.0220312	24	2	8.65943	0.158948	54.4797	21.8125	2.49764	1.32056	37.1935	52.8873	21.8125	40.9956	54.4797
Phatr3_J11032	0.0553703	0.031368	24	2	18.5329	0.0333233	556.156	163.306	3.40561	1.76791	322.55	166.961	169.909	163.306	556.156
Phatr3_J11048	0.00113581	0.000170306	24	2	85.5122	0.331354	258.069	9.74253	26.4889	4.72732	258.069	100.428	9.74253	60.6327	220.761
Phatr3_J11174	0.0228553	0.0102622	24	2	18.1765	0.328154	55.3902	17.3692	3.189	1.6731	53.8018	55.3902	17.3692	39.2179	54.395
Phatr3_J1129	0.0417322	0.0220312	24	2	16.8987	0.619042	27.2981	0.898808	30.3715	4.92464	27.2981	23.8005	3.57293	0.898808	26.3485
Phatr3_J11792	4.67198e-06	4.75715e-08	24	2	81.2395	0.357471	227.262	15.8114	14.3733	3.84532	179.271	131.136	15.8114	66.3772	227.262
Phatr3_J11795	0.00565959	0.00169397	24	2	10.2462	0.175318	58.4437	32.4407	1.80155	0.849241	44.1526	49.4926	33.8887	32.4407	58.4437
Phatr3_J1199	0.0117327	0.00438557	24	2	31.4118	0.129308	242.923	107.943	2.25047	1.17023	167.962	191.189	107.943	162.929	242.923
Phatr3_J11990	0.0312414	0.0151871	24	2	1.295	0.0688739	18.8025	10.6717	1.7619	0.817135	13.8156	12.991	10.6717	13.4627	18.8025
Phatr3_J12095	7.00414e-05	2.80672e-06	24	2	6.79793	0.177363	38.3278	17.0378	2.24957	1.16965	31.2372	29.641	17.0378	24.1397	38.3278
Phatr3_J12121	0.0165501	0.00678693	24	2	21.2809	0.170757	124.627	59.6971	2.08765	1.06188	124.627	78.2877	66.4478	59.6971	111.995
Phatr3_J12155	1.32266e-05	2.37857e-07	24	2	692.705	0.366242	1891.39	52.1288	36.2829	5.18122	1569.04	889.372	52.1288	296.773	1891.39
Phatr3_J12233	0.0312414	0.0151871	24	2	49.0658	0.139946	350.605	168.877	2.0761	1.05388	202.727	277.372	168.877	183.877	350.605
Phatr3_J12239	0.00168866	0.00032087	24	2	21.2134	0.176773	120.004	44.2395	2.71259	1.43967	94.5862	64.7406	51.1619	44.2395	120.004
Phatr3_J12411	0.0417322	0.0220312	24	2	34.5273	0.0843759	409.208	81.5155	5.02	2.32769	288.657	305.079	81.5155	312.273	409.208
Phatr3_J12533	1.32266e-05	2.37857e-07	24	2	60.0675	0.275604	217.948	2.6069	83.6045	6.38551	108.059	90.2641	2.6069	23.354	217.948
Phatr3_J12572	0.000255565	1.83626e-05	24	2	11.7008	0.313373	37.3383	4.82995	7.73057	2.95057	23.2671	21.8288	4.82995	5.19259	37.3383
Phatr3_J12589	0.0228553	0.0102622	24	2	5.1381	0.138467	37.1071	25.4213	1.45969	0.545658	37.1071	29.1172	25.8402	25.4213	33.1777
Phatr3_J12757	0.00822999	0.00276338	24	2	1.51008	0.0768449	19.651	9.44464	2.08065	1.05703	15.2522	12.1838	9.44464	13.6934	19.651
Phatr3_J12788	0.000712834	8.61044e-05	24	2	58.6924	0.426863	137.497	2.95813	46.4811	5.53857	111.42	111.33	2.95813	60.8438	137.497
Phatr3_J12807	4.67198e-06	4.75715e-08	24	2	195.253	0.412075	473.829	1.03355	458.447	8.84061	341.856	208.484	1.03355	8.57827	473.829
Phatr3_J12888	0.0228553	0.0102622	24	2	1.92291	0.216625	8.87666	3.65031	2.43176	1.282	5.38807	8.08013	3.65031	4.43972	8.87666
Phatr3_J13005	0.00384932	0.00100737	24	2	34.6519	0.201758	171.75	49.8269	3.44693	1.78531	115.71	139.361	49.8269	112.929	171.75
Phatr3_J13150	0.0553703	0.031368	24	2	22.9634	0.251981	91.1317	39.4595	2.3095	1.20758	91.1317	71.9334	56.8321	39.4595	74.2154
Phatr3_J13240	0.00168866	0.00032087	24	2	7.88029	0.184355	42.7451	26.3855	1.62002	0.696016	41.7823	35.2393	27.0639	26.3855	42.7451
Phatr3_J13265	0.000136869	7.56386e-06	24	2	615.527	0.406124	1515.61	4.10489	369.221	8.52834	1432.08	633.273	4.10489	25.513	1515.61
Phatr3_J13358	4.67198e-06	4.75715e-08	24	2	755.397	0.377597	2000.54	415.814	4.81113	2.26638	1758.03	1420.57	415.814	623.724	2000.54
Phatr3_J13396	0.000712834	8.61044e-05	24	2	17.6533	0.126974	139.031	79.5567	1.74758	0.805355	116.276	101.612	79.5567	79.7933	139.031
Phatr3_J1341	4.67198e-06	4.75715e-08	24	2	79.2631	0.215198	368.326	106.195	3.46839	1.79427	291.757	207.847	106.195	152.686	368.326
Phatr3_J13417	0.00384932	0.00100737	24	2	2.06838	0.0497372	41.5862	29.1993	1.42422	0.510174	39.2386	32.6335	29.1993	32.6446	41.5862
Phatr3_J13445	0.00168866	0.00032087	24	2	6.37098	0.26527	24.0169	11.3797	2.11051	1.07759	23.9215	19.6117	11.3797	14.4817	24.0169
Phatr3_J13511	0.00565959	0.00169397	24	2	13.4128	0.110063	121.864	85.7221	1.42162	0.507537	103.539	106.563	85.7221	90.1668	121.864
Phatr3_J13578	4.67198e-06	4.75715e-08	24	2	9.69092	0.213198	45.4551	13.4647	3.37586	1.75525	33.8697	24.5763	13.4647	17.3047	45.4551
Phatr3_J13994	0.000712834	8.61044e-05	24	2	7.17275	0.275545	26.0312	9.36767	2.77883	1.47448	24.133	22.86	9.36767	17.4727	26.0312
Phatr3_J14067	0.00258142	0.000579325	24	2	9.40144	0.223953	41.9795	21.8392	1.92221	0.942766	41.9795	32.3746	21.8392	25.2513	35.5671
Phatr3_J14096	0.000443074	4.11493e-05	24	2	12.2281	0.146468	83.4867	38.4438	2.17166	1.1188	71.8864	49.9749	38.4438	44.0961	83.4867
Phatr3_J14191	0.0117327	0.00438557	24	2	5.31842	0.0798017	66.6455	43.0222	1.54909	0.631424	59.2901	46.7585	46.2171	43.0222	66.6455
Phatr3_J14339	4.67198e-06	4.75715e-08	24	2	22.2005	0.266561	83.2848	23.8751	3.48836	1.80255	75.6139	62.2496	23.8751	51.3454	83.2848
Phatr3_J14449	1.32266e-05	2.37857e-07	24	2	12.5908	0.310547	40.5439	6.33879	6.39615	2.6772	36.4968	20.9878	6.33879	13.9997	40.5439
Phatr3_J14529	0.000136869	7.56386e-06	24	2	145.218	0.249877	581.157	35.5643	16.341	4.03043	439.68	254.245	35.5643	256.028	581.157
Phatr3_J14618	0.0165501	0.00678693	24	2	64.7557	0.124019	522.145	275.086	1.89811	0.924566	341.076	405.612	275.086	306.502	522.145
Phatr3_J14627	0.00113581	0.000170306	24	2	2.96645	0.158395	18.7282	4.08873	4.58043	2.19548	13.7924	14.6096	4.08873	12.1703	18.7282
Phatr3_J14682	0.0727831	0.0438862	24	2	3.35335	0.20338	16.4881	9.44279	1.7461	0.804138	14.746	16.4881	9.44279	12.0626	14.6169
Phatr3_J14769	0.00168866	0.00032087	24	2	32.5908	0.273776	119.042	42.199	2.82096	1.49619	119.042	81.1705	42.199	63.9916	106.131
Phatr3_J14787	0.0165501	0.00678693	24	2	5.41686	0.134578	40.2506	19.4516	2.06927	1.04912	30.6429	36.2023	19.4516	31.9771	40.2506
Phatr3_J14857	1.32266e-05	2.37857e-07	24	2	8.57185	0.313471	27.345	1.01935	26.8258	4.74555	18.4361	12.6508	1.01935	4.82857	27.345
Phatr3_J14898	0.00384932	0.00100737	24	2	27.5184	0.217479	126.534	64.4564	1.96309	0.973124	101.465	117.067	64.4564	77.4805	126.534
Phatr3_J1494	0.000255565	1.83626e-05	24	2	63.1294	0.238033	265.213	16.6614	15.9178	3.99257	265.213	84.9168	16.6614	61.5047	252.281
Phatr3_J14995	0.00822999	0.00276338	24	2	3.25753	0.344443	9.45739	3.27764	2.88543	1.52879	9.45739	6.88869	3.27764	3.7151	7.98661
Phatr3_J15068	4.67198e-06	4.75715e-08	24	2	352.233	0.394913	891.925	2.6056	342.31	8.41916	652.553	390.686	2.6056	15.7972	891.925
Phatr3_J15338	0.000712834	8.61044e-05	24	2	16.9122	0.257428	65.6968	19.9279	3.29673	1.72104	65.6968	43.5492	19.9279	37.3395	59.5012
Phatr3_J15355	0.00822999	0.00276338	24	2	1.87621	0.0650947	28.8228	15.0841	1.91081	0.934182	20.8165	18.8226	15.0841	17.7939	28.8228
Phatr3_J15393	0.0165501	0.00678693	24	2	3.1349	0.128989	24.3037	6.22641	3.90332	1.9647	12.2681	11.986	8.81735	6.22641	24.3037
Phatr3_J15417	0.0228553	0.0102622	24	2	6.12947	0.247932	24.7224	8.02771	3.07963	1.62276	16.1385	22.9924	8.02771	13.656	24.7224
Phatr3_J15472	0.00384932	0.00100737	24	2	42.1786	0.275009	153.372	64.0652	2.39399	1.25942	118.747	130.781	64.0652	66.466	153.372
Phatr3_J15482	0.0165501	0.00678693	24	2	5.24637	0.202313	25.932	15.5223	1.67062	0.740387	23.4628	23.2209	16.3579	15.5223	25.932
Phatr3_J15740	0.0417322	0.0220312	24	2	35.1842	0.071358	493.066	205.101	2.40402	1.26545	325.258	238.149	209.999	205.101	493.066
Phatr3_J15764	0.0553703	0.031368	24	2	1.6426	0.0513399	31.9945	14.9244	2.14377	1.10015	24.3635	14.9244	16.9019	16.1419	31.9945
Phatr3_J15795	0.000712834	8.61044e-05	24	2	9.04853	0.196467	46.0563	12.1732	3.78343	1.91969	26.8415	31.8688	12.1732	20.9772	46.0563
Phatr3_J15977	0.00258142	0.000579325	24	2	78.0939	0.315381	247.617	54.5192	4.54184	2.18328	189.733	220.408	54.5192	124.683	247.617
Phatr3_J15980	4.67198e-06	4.75715e-08	24	2	174.634	0.290462	601.228	1.46729	409.753	8.67861	304.621	186.214	1.46729	10.6117	601.228
Phatr3_J16140	4.67198e-06	4.75715e-08	24	2	150.471	0.3443	437.036	0.740172	590.452	9.20568	280.179	170.494	0.740172	2.63789	437.036
Phatr3_J16157	0.0117327	0.00438557	24	2	2.81417	0.205653	13.6841	8.56464	1.59774	0.676032	12.6229	12.5254	8.56464	8.78156	13.6841
Phatr3_J16261	0.0553703	0.031368	24	2	6.85879	0.176696	38.8169	26.2737	1.47741	0.563069	38.8169	32.63	26.654	26.2737	34.2471
Phatr3_J16571	0.00565959	0.00169397	24	2	5.93561	0.0906167	65.5024	36.3382	1.80258	0.850062	57.7135	54.6246	36.3382	56.7937	65.5024
Phatr3_J16648	0.000136869	7.56386e-06	24	2	3.3144	0.198866	16.6665	6.67398	2.49724	1.32033	12.5625	12.3935	6.67398	9.14779	16.6665
Phatr3_J16669	0.00168866	0.00032087	24	2	16.6665	0.424987	39.2165	12.8065	3.06224	1.61459	39.2165	35.8672	12.8065	14.8724	38.7461
Phatr3_J16786	0.0312414	0.0151871	24	2	145.951	0.499704	292.076	49.9926	5.84237	2.54655	292.076	234.538	69.6337	49.9926	275.913
Phatr3_J16854	0.0117327	0.00438557	24	2	30.6463	0.261645	117.129	36.752	3.18702	1.67221	97.1542	97.0429	36.752	67.829	117.129
Phatr3_J16904	0.0228553	0.0102622	24	2	5.99018	0.250826	23.8818	8.35391	2.85876	1.51539	23.8818	17.8612	8.35391	17.3533	23.1638
Phatr3_J17166	0.00384932	0.00100737	24	2	4.14139	0.107739	38.4393	23.9446	1.60534	0.68288	33.7766	27.0483	25.0844	23.9446	38.4393
Phatr3_J17326	0.0165501	0.00678693	24	2	9.90459	0.464146	21.3394	2.36285	9.03119	3.17492	16.4324	21.3394	2.36285	7.48845	19.376
Phatr3_J17633	0.000136869	7.56386e-06	24	2	96.0899	0.342465	280.583	38.2783	7.33009	2.87383	218.046	201.418	38.2783	102.997	280.583
Phatr3_J17954	0.0117327	0.00438557	24	2	26.1173	0.0301234	867.013	245.049	3.53811	1.82298	464.918	288.619	245.049	305.219	867.013
Phatr3_J18036	0.00168866	0.00032087	24	2	49.4999	0.487072	101.627	16.2529	6.25287	2.64452	93.9362	75.2755	16.2529	17.0899	101.627
Phatr3_J18337	0.0727831	0.0438862	24	2	9.95362	0.148013	67.2482	13.1602	5.10997	2.35331	58.914	20.014	30.2239	13.1602	67.2482
Phatr3_J18769	7.00414e-05	2.80672e-06	24	2	57.2167	0.442056	129.433	4.8963	26.4349	4.72437	102.736	94.8544	4.8963	30.5333	129.433
Phatr3_J18793	0.0165501	0.00678693	24	2	32.3693	0.628183	51.5284	2.10788	24.4456	4.6115	44.5225	51.5284	2.10788	3.93693	50.14
Phatr3_J18808	0.0312414	0.0151871	24	2	3.9709	0.125174	31.7231	21.2711	1.49137	0.576639	26.4035	27.0799	21.2711	22.2689	31.7231
Phatr3_J18859	0.0228553	0.0102622	24	2	14.9494	0.0270028	553.626	154.938	3.5732	1.83722	338.76	154.938	169.41	183.149	553.626
Phatr3_J18872	1.32266e-05	2.37857e-07	24	2	131.151	0.289718	452.685	0.76232	593.825	9.21389	203.006	168.616	0.76232	5.91342	452.685
Phatr3_J18893	7.00414e-05	2.80672e-06	24	2	144.53	0.32962	438.475	9.21763	47.5691	5.57195	299.887	271.906	9.21763	155.509	438.475
Phatr3_J18945	0.00565959	0.00169397	24	2	12.0984	0.15186	79.6681	37.6827	2.11418	1.0801	70.1094	49.1891	44.3936	37.6827	79.6681
Phatr3_J19000	3.28573e-05	9.03858e-07	24	2	127.538	0.26365	483.739	8.75511	55.2522	5.78796	331.077	137.696	8.75511	41.0262	483.739
Phatr3_J19030	3.28573e-05	9.03858e-07	24	2	255.75	0.341648	748.576	46.6102	16.0604	4.00543	533.496	426.702	46.6102	194.743	748.576
Phatr3_J19188	0.000443074	4.11493e-05	24	2	189.578	0.424209	446.898	1.51856	294.291	8.2011	269.89	296.597	1.51856	9.12305	446.898
Phatr3_J19314	0.0553703	0.031368	24	2	23.3408	0.032702	713.744	235.849	3.02627	1.59754	406.051	245.559	235.849	255.705	713.744
Phatr3_J20143	0.00258142	0.000579325	24	2	82.452	0.234572	351.499	169.956	2.06818	1.04836	351.499	295.694	169.956	214.879	316.918
Phatr3_J20331	0.00384932	0.00100737	24	2	2822.02	0.42147	6695.66	855.396	7.82755	2.96856	4605.27	6013.85	855.396	1857.72	6695.66
Phatr3_J20445	0.00168866	0.00032087	24	2	2.73438	0.0666435	41.0299	27.3383	1.50082	0.585754	38.0072	31.4533	27.3383	31.7731	41.0299
Phatr3_J20757	4.67198e-06	4.75715e-08	24	2	110.002	0.214186	513.581	0.850965	603.528	9.23728	405.578	106.127	0.850965	9.05854	513.581
Phatr3_J20787	0.0117327	0.00438557	24	2	22.8315	0.106628	214.123	129.136	1.65812	0.729545	156.295	176.282	129.136	155.394	214.123
Phatr3_J20809	0.000443074	4.11493e-05	24	2	18.605	0.181774	102.352	24.5376	4.17123	2.06047	84.6862	37.2961	24.5376	41.7461	102.352
Phatr3_J20837	0.00565959	0.00169397	24	2	1.72974	0.0923219	18.736	11.4234	1.64014	0.713816	15.1672	15.7647	11.4234	14.2681	18.736
Phatr3_J20948	0.000712834	8.61044e-05	24	2	77.1456	0.245993	313.609	64.6421	4.85147	2.27842	187.289	187.371	64.6421	98.099	313.609
Phatr3_J21207	0.00384932	0.00100737	24	2	2.14599	0.411244	5.21829	0.710893	7.34047	2.87587	5.21829	3.01628	0.710893	1.52133	3.96999
Phatr3_J21388	0.0727831	0.0438862	24	2	6.39247	0.115639	55.2794	32.6195	1.69467	0.761006	55.2794	35.8177	35.4731	32.6195	47.975
Phatr3_J21829	0.000255565	1.83626e-05	24	2	35.3559	0.338386	104.484	11.8374	8.82663	3.14186	70.4991	76.4961	11.8374	34.4402	104.484
Phatr3_J21929	0.0117327	0.00438557	24	2	35.5385	0.204535	173.752	87.5888	1.98373	0.988213	161.312	139.597	111.582	87.5888	173.752
Phatr3_J2208	0.000443074	4.11493e-05	24	2	4.62013	0.219393	21.0587	11.2558	1.87093	0.903753	19.3272	17.9508	11.2558	13.023	21.0587
Phatr3_J22122	4.67198e-06	4.75715e-08	24	2	1933.07	0.484407	3990.6	15.5272	257.007	8.00566	3442.38	2607.99	15.5272	780.78	3990.6
Phatr3_J22187	0.000443074	4.11493e-05	24	2	159.557	0.386883	412.417	18.9473	21.7666	4.44404	412.417	322.764	18.9473	273.739	400.309
Phatr3_J22388	0.000712834	8.61044e-05	24	2	87.079	0.519801	167.524	11.2481	14.8935	3.89661	141.322	152.951	11.2481	40.0566	167.524
Phatr3_J22418	4.67198e-06	4.75715e-08	24	2	26.553	0.285515	93.0006	16.3944	5.6727	2.50403	69.8881	50.5748	16.3944	28.0738	93.0006
Phatr3_J22459	0.0312414	0.0151871	24	2	13.9432	0.299522	46.5516	10.5885	4.39644	2.13634	46.5516	28.1631	20.1953	10.5885	39.6297
Phatr3_J22568	0.0417322	0.0220312	24	2	16.5177	0.25937	63.6842	23.5243	2.70717	1.43678	63.6842	53.5137	45.3985	23.5243	61.1452
Phatr3_J22819	0.00113581	0.000170306	24	2	413.269	0.408505	1011.66	17.5253	57.7258	5.85114	543.285	693.474	17.5253	88.7248	1011.66
Phatr3_J22821	0.0165501	0.00678693	24	2	2.77733	0.0793284	35.0105	23.674	1.47886	0.564486	28.0783	27.7706	23.674	23.9094	35.0105
Phatr3_J22955	0.00168866	0.00032087	24	2	8.33424	0.170223	48.9607	23.308	2.1006	1.0708	48.9607	30.1352	23.308	25.8169	45.9623
Phatr3_J22993	0.00384932	0.00100737	24	2	240.078	0.392467	611.714	227.089	2.69372	1.4296	607.051	607.146	227.089	310.154	611.714
Phatr3_J23164	0.0165501	0.00678693	24	2	38.3476	0.340257	112.702	39.2331	2.87262	1.52237	89.3425	112.702	39.2331	56.2326	104.64
Phatr3_J23547	0.0117327	0.00438557	24	2	18.4227	0.169851	108.464	34.5162	3.14242	1.65188	93.0741	54.0436	49.9416	34.5162	108.464
Phatr3_J23717	1.32266e-05	2.37857e-07	24	2	934.157	0.438651	2129.62	33.8182	62.9725	5.97665	1919.05	1451.76	33.8182	710.883	2129.62
Phatr3_J24119	0.00565959	0.00169397	24	2	260.977	0.500732	521.191	45.7218	11.3992	3.51086	419.068	440.749	45.7218	68.4001	521.191
Phatr3_J24161	0.000712834	8.61044e-05	24	2	7.42293	0.0891483	83.265	51.4784	1.61747	0.693743	77.0105	56.916	51.4784	55.1999	83.265
Phatr3_J24186	0.0417322	0.0220312	24	2	4.05885	0.0361384	112.314	84.1116	1.3353	0.41716	92.4802	90.2783	87.9509	84.1116	112.314
Phatr3_J24195	0.000255565	1.83626e-05	24	2	51.696	0.0710925	727.166	132.28	5.49718	2.45869	514.033	167.704	132.28	154.021	727.166
Phatr3_J24238	0.0228553	0.0102622	24	2	4.37129	0.0271045	161.275	75.5412	2.13493	1.09419	103.467	77.8319	77.7276	75.5412	161.275
Phatr3_J25127	0.0312414	0.0151871	24	2	5.94663	0.0715311	83.1335	51.099	1.62691	0.702136	59.9798	61.03	51.099	54.7505	83.1335
Phatr3_J25308	1.32266e-05	2.37857e-07	24	2	215.475	0.316384	681.057	1.81095	376.078	8.55489	559.499	216.957	1.81095	17.2846	681.057
Phatr3_J25619	0.00384932	0.00100737	24	2	6.57649	0.119763	54.9124	10.6561	5.15315	2.36546	48.3742	48.0285	10.6561	46.3776	54.9124
Phatr3_J25856	0.0727831	0.0438862	24	2	79.1253	0.346209	228.548	73.8562	3.0945	1.6297	228.548	171.287	73.8562	89.6667	154.304
Phatr3_J26256	0.0117327	0.00438557	24	2	29.9929	0.386737	77.5535	16.007	4.84496	2.27649	73.7549	51.4393	20.3805	16.007	77.5535
Phatr3_J26299	0.0228553	0.0102622	24	2	24.4344	0.122422	199.592	137.59	1.45063	0.536681	199.592	171.113	157.438	137.59	193.208
Phatr3_J26387	4.67198e-06	4.75715e-08	24	2	3.96396	0.123919	31.9882	13.3515	2.39585	1.26054	24.7714	20.94	13.3515	19.3342	31.9882
Phatr3_J26422	0.000255565	1.83626e-05	24	2	19.1596	0.135848	141.037	36.7581	3.83688	1.93993	129.977	54.0786	36.7581	41.6834	141.037
Phatr3_J26515	0.0553703	0.031368	24	2	39.1704	0.0993002	394.464	242.411	1.62725	0.702439	265.668	312.568	242.411	247.163	394.464
Phatr3_J27067	0.0165501	0.00678693	24	2	3.28135	0.260774	12.5831	3.67252	3.4263	1.77665	10.2333	10.0178	7.18307	3.67252	12.5831
Phatr3_J27125	0.0727831	0.0438862	24	2	11.5598	0.0205024	563.827	165.284	3.41126	1.77031	369.902	165.284	194.275	193.983	563.827
Phatr3_J27278	7.00414e-05	2.80672e-06	24	2	2446.41	0.538255	4545.07	18.3718	247.393	7.95066	4377.78	2807.55	18.3718	347.03	4545.07
Phatr3_J27361	0.00384932	0.00100737	24	2	6.51305	0.141518	46.0227	32.4343	1.41895	0.504829	46.0227	39.0698	32.4343	33.9278	43.8118
Phatr3_J2738	0.00384932	0.00100737	24	2	11.1143	0.225412	49.3069	19.1195	2.57887	1.36674	48.5548	28.2899	19.1195	19.2768	49.3069
Phatr3_J27709	7.00414e-05	2.80672e-06	24	2	10.8436	0.124014	87.4392	24.7055	3.53925	1.82345	59.4193	38.6061	24.7055	37.041	87.4392
Phatr3_J2808	0.00384932	0.00100737	24	2	12.6415	0.187308	67.4902	40.3987	1.6706	0.74037	67.4902	53.2583	40.3987	44.168	57.2396
Phatr3_J28147	0.0727831	0.0438862	24	2	43.0935	0.0597776	720.898	219.553	3.28348	1.71523	428.694	283.223	270.906	219.553	720.898
Phatr3_J28234	0.0312414	0.0151871	24	2	41.0625	0.0482935	850.27	226.656	3.75137	1.90742	483.483	226.656	254.935	232.239	850.27
Phatr3_J28359	0.00113581	0.000170306	24	2	63.7781	0.0497189	1282.77	345.261	3.71537	1.8935	693.441	423.274	345.261	434.265	1282.77
Phatr3_J28551	0.0553703	0.031368	24	2	8.99294	0.182675	49.2291	27.3815	1.7979	0.846312	49.2291	40.5056	32.8392	27.3815	43.0126
Phatr3_J28694	0.0117327	0.00438557	24	2	27.0382	0.0602006	449.135	106.182	4.22986	2.08061	280.195	118.51	122.033	106.182	449.135
Phatr3_J28979	0.0727831	0.0438862	24	2	29.5299	0.0361789	816.22	208.006	3.92401	1.97233	486.534	208.006	251.534	237.412	816.22
Phatr3_J29157	7.00414e-05	2.80672e-06	24	2	179.937	0.449608	400.208	0.650174	615.539	9.26571	346.772	191.081	0.650174	14.0641	400.208
Phatr3_J2957	0.00168866	0.00032087	24	2	5.24052	0.239979	21.8374	12.117	1.80221	0.849766	18.2312	19.7112	12.117	12.4749	21.8374
Phatr3_J30660	0.0165501	0.00678693	24	2	71.7607	0.0512745	1399.54	389.859	3.58986	1.84393	826.491	409.124	413.427	389.859	1399.54
Phatr3_J30670	0.0553703	0.031368	24	2	39.1959	0.0573262	683.734	237.35	2.88069	1.52642	461.23	264.487	262.944	237.35	683.734
Phatr3_J30690	0.000136869	7.56386e-06	24	2	150.288	0.560675	268.048	4.46087	60.0887	5.90902	223.049	213.5	4.46087	16.6249	268.048
Phatr3_J31109	1.32266e-05	2.37857e-07	24	2	95.6948	0.379936	251.871	17.0776	14.7486	3.88251	181.21	138.665	17.0776	33.7019	251.871
Phatr3_J3137	0.00113581	0.000170306	24	2	7.88087	0.13148	59.9398	38.7346	1.54745	0.629892	53.5651	50.1703	38.7346	40.7074	59.9398
Phatr3_J31409	3.28573e-05	9.03858e-07	24	2	136.919	0.328253	417.116	1.38327	301.543	8.23622	231.856	201.853	1.38327	41.5942	417.116
Phatr3_J31474	0.000712834	8.61044e-05	24	2	54.4623	0.346474	157.19	3.7782	41.6045	5.37867	157.19	57.2265	3.7782	24.2348	132.56
Phatr3_J31578	0.0165501	0.00678693	24	2	3.51969	0.132106	26.6429	16.3924	1.62532	0.700725	26.6429	22.7027	16.3924	22.7739	26.4187
Phatr3_J31620	0.00565959	0.00169397	24	2	24.5331	0.303433	80.8519	28.3918	2.84772	1.50981	59.7481	76.6723	28.3918	37.5423	80.8519
Phatr3_J31652	0.00384932	0.00100737	24	2	5.17067	0.135015	38.2969	1.58569	24.1516	4.59405	23.6823	22.0369	1.58569	22.3557	38.2969
Phatr3_J31683	4.67198e-06	4.75715e-08	24	2	1462.77	0.396899	3685.49	23.06	159.822	7.32032	2598.87	1938.96	23.06	158.331	3685.49
Phatr3_J31748	0.00384932	0.00100737	24	2	7.9309	0.243036	32.6326	11.3595	2.87272	1.52242	26.9068	24.3399	17.2637	11.3595	32.6326
Phatr3_J31763	0.0553703	0.031368	24	2	1.11572	0.0514443	21.6879	14.4387	1.50207	0.586948	17.2628	19.3438	14.4387	18.6645	21.6879
Phatr3_J31834	0.000255565	1.83626e-05	24	2	44.9966	0.55305	81.3609	1.26161	64.4896	6.01099	79.5149	61.2253	1.26161	14.0257	81.3609
Phatr3_J31835	3.28573e-05	9.03858e-07	24	2	3.82984	0.271327	14.1152	0.162229	87.0077	6.44307	10.0527	7.77117	0.162229	6.3595	14.1152
Phatr3_J31846	0.00822999	0.00276338	24	2	6.34002	0.0676775	93.6799	48.5674	1.92886	0.947751	79.9783	51.4691	50.9611	48.5674	93.6799
Phatr3_J31870	0.0228553	0.0102622	24	2	5.92332	0.190704	31.0603	14.9979	2.07098	1.05031	21.7508	25.0838	14.9979	15.6051	31.0603
Phatr3_J31900	0.0417322	0.0220312	24	2	2.46575	0.0489928	50.3289	19.1903	2.62262	1.39101	25.1152	24.9776	24.0541	19.1903	50.3289
Phatr3_J31999	0.00113581	0.000170306	24	2	4.88643	0.230145	21.2319	3.57451	5.93981	2.57042	16.2788	13.3324	3.57451	11.743	21.2319
Phatr3_J32173	0.00168866	0.00032087	24	2	16.7006	0.33673	49.5963	17.0013	2.9172	1.54459	47.2677	36.7636	17.866	17.0013	49.5963
Phatr3_J32272	0.00384932	0.00100737	24	2	8.33233	0.102474	81.3118	34.3332	2.36831	1.24386	62.4414	43.2861	34.3332	35.3346	81.3118
Phatr3_J32294	0.0553703	0.031368	24	2	4.86045	0.116022	41.8925	8.69749	4.81662	2.26802	40.9103	10.943	9.84845	8.69749	41.8925
Phatr3_J32316	0.00565959	0.00169397	24	2	34.3317	0.124076	276.698	76.3783	3.62274	1.85708	134.264	167.526	76.3783	139.256	276.698
Phatr3_J32411	0.0312414	0.0151871	24	2	7.83534	0.183315	42.7426	23.7961	1.7962	0.84495	30.3783	39.0579	23.7961	24.4623	42.7426
Phatr3_J32462	0.00565959	0.00169397	24	2	1.1502	0.149019	7.71843	0.369081	20.9126	4.3863	7.71843	1.45603	0.369081	0.492473	5.7488
Phatr3_J32471	0.000712834	8.61044e-05	24	2	40.2879	0.412107	97.7608	7.89017	12.3902	3.63113	97.7608	65.8999	7.89017	22.9718	97.7162
Phatr3_J32554	0.0553703	0.031368	24	2	5.15064	0.422712	12.1848	0.350131	34.8005	5.12104	12.1848	8.49855	6.2666	0.350131	9.89163
Phatr3_J32557	0.0417322	0.0220312	24	2	8.58131	0.328548	26.1189	4.82423	5.41411	2.43672	26.1189	15.1802	4.82423	11.0462	13.6587
Phatr3_J32747	4.67198e-06	4.75715e-08	24	2	77.1684	0.0979053	788.195	1.55917	505.522	8.98163	525.128	84.7177	1.55917	3.46141	788.195
Phatr3_J32759	0.00822999	0.00276338	24	2	13.2285	0.222061	59.5717	30.269	1.96807	0.976784	54.7044	50.5022	37.7483	30.269	59.5717
Phatr3_J32803	0.0228553	0.0102622	24	2	30.032	0.307857	97.5519	37.3417	2.61241	1.38538	97.5519	72.8331	45.7772	37.3417	90.0419
Phatr3_J32822	0.0165501	0.00678693	24	2	3.40164	0.0931439	36.5203	20.1053	1.81645	0.861122	24.1149	27.2572	20.1053	23.6558	36.5203
Phatr3_J32823	0.0727831	0.0438862	24	2	4.24908	0.105251	40.371	26.5176	1.52242	0.606367	33.7549	35.6813	26.5176	30.5587	40.371
Phatr3_J32976	7.00414e-05	2.80672e-06	24	2	12.1809	0.261637	46.5567	4.69686	9.9123	3.30922	35.6544	23.2568	4.69686	14.4248	46.5567
Phatr3_J33007	0.0417322	0.0220312	24	2	2.42633	0.206079	11.7738	7.39185	1.59281	0.671574	10.2799	11.0101	7.90013	7.39185	11.7738
Phatr3_J33016	0.00168866	0.00032087	24	2	30.976	0.269043	115.134	20.4315	5.63511	2.49444	83.1027	94.1446	20.4315	68.7483	115.134
Phatr3_J33017	7.00414e-05	2.80672e-06	24	2	310.5	0.325753	953.175	2.52382	377.672	8.56099	845.267	296.346	2.52382	17.7069	953.175
Phatr3_J33028	0.00565959	0.00169397	24	2	58.6065	0.229581	255.276	58.7475	4.34531	2.11946	255.276	115.211	58.7475	71.2862	146.106
Phatr3_J33032	0.0228553	0.0102622	24	2	7.76736	0.244244	31.8016	13.7943	2.30542	1.20503	21.0473	29.7348	13.7943	17.4271	31.8016
Phatr3_J33111	0.0312414	0.0151871	24	2	4.07511	0.197919	20.5898	1.74682	11.787	3.55912	20.5898	5.2819	2.98914	1.74682	11.3116
Phatr3_J33371	0.0553703	0.031368	24	2	5.21778	0.136424	38.2468	20.994	1.8218	0.865362	27.6699	33.5208	20.994	29.0222	38.2468
Phatr3_J33400	0.0727831	0.0438862	24	2	4.15177	0.156314	26.5604	12.4264	2.13743	1.09588	21.4798	19.9548	12.4264	14.4221	26.5604
Phatr3_J33530	0.00113581	0.000170306	24	2	58.0347	0.465942	124.554	0.402661	309.326	8.27299	124.554	57.8124	0.402661	5.34208	109.955
Phatr3_J33543	3.28573e-05	9.03858e-07	24	2	16.1966	0.333558	48.557	0.352181	137.875	7.10722	35.9888	23.8878	0.352181	15.8835	48.557
Phatr3_J33631	0.00384932	0.00100737	24	2	8.92497	0.242484	36.8064	9.10855	4.04086	2.01466	22.3449	28.8842	9.10855	17.2246	36.8064
Phatr3_J3369	0.0228553	0.0102622	24	2	9.71968	0.10827	89.7726	44.9934	1.99524	0.99656	53.9888	60.6714	46.3665	44.9934	89.7726
Phatr3_J33720	0.00384932	0.00100737	24	2	4.73096	0.09088	52.0572	27.418	1.89865	0.924977	37.0823	35.1286	27.418	33.3669	52.0572
Phatr3_J33839	0.0553703	0.031368	24	2	27.5027	0.145406	189.144	91.7105	2.06241	1.04433	141.057	167.508	91.7105	153.018	189.144
Phatr3_J33907	7.00414e-05	2.80672e-06	24	2	9.41033	0.292274	32.1969	3.33124	9.66514	3.27279	25.4632	20.4318	3.33124	17.4568	32.1969
Phatr3_J33955	0.0165501	0.00678693	24	2	4.67372	0.177937	26.2661	11.6375	2.25702	1.17442	24.3131	16.0388	15.2052	11.6375	26.2661
Phatr3_J34010	0.00113581	0.000170306	24	2	60.9609	0.192757	316.257	143.147	2.20931	1.1436	253.209	223.2	143.147	143.289	316.257
Phatr3_J34120	7.00414e-05	2.80672e-06	24	2	98.1184	0.31231	314.17	2.38951	131.479	7.03868	193.945	162.806	2.38951	66.542	314.17
Phatr3_J34147	0.0417322	0.0220312	24	2	6.02127	0.282798	21.2918	4.23112	5.03217	2.33118	21.2918	10.0909	7.81893	4.23112	15.7059
Phatr3_J34168	0.00168866	0.00032087	24	2	7.64744	0.267803	28.5562	8.95757	3.18794	1.67262	24.5681	21.1999	16.0446	8.95757	28.5562
Phatr3_J34371	0.0117327	0.00438557	24	2	7.62443	0.208146	36.6301	16.3474	2.24073	1.16397	34.1376	29.6542	26.286	16.3474	36.6301
Phatr3_J34413	0.0228553	0.0102622	24	2	1.33572	0.0869868	15.3554	8.2362	1.86439	0.8987	12.9523	12.5535	8.2362	13.1981	15.3554
Phatr3_J34431	0.0165501	0.00678693	24	2	3.00807	0.131662	22.8468	11.7566	1.94332	0.958523	20.1264	17.7981	11.7566	17.1434	22.8468
Phatr3_J34457	0.00822999	0.00276338	24	2	3.26352	0.118155	27.6207	15.8352	1.74426	0.802618	24.1006	19.6344	15.8352	18.0151	27.6207
Phatr3_J34485	0.00384932	0.00100737	24	2	4.32549	0.188384	22.961	9.98392	2.2998	1.20151	20.469	15.1516	12.1964	9.98392	22.961
Phatr3_J34521	0.000443074	4.11493e-05	24	2	7.41281	0.305355	24.276	5.56054	4.36576	2.12623	18.5252	14.1132	6.94896	5.56054	24.276
Phatr3_J34522	0.00258142	0.000579325	24	2	6.50614	0.263641	24.678	5.98444	4.12369	2.04394	17.4191	14.8901	7.43155	5.98444	24.678
Phatr3_J34536	0.000255565	1.83626e-05	24	2	519.631	0.483426	1074.89	4.44817	241.648	7.91676	883.089	706.616	4.44817	82.1533	1074.89
Phatr3_J34584	0.00258142	0.000579325	24	2	21.2549	0.27671	76.813	13.2935	5.77824	2.53063	50.5949	63.4667	13.2935	39.3451	76.813
Phatr3_J34590	0.0553703	0.031368	24	2	6.88325	0.113781	60.4954	25.3197	2.38926	1.25656	54.0575	34.5078	44.3659	25.3197	60.4954
Phatr3_J34592	0.00565959	0.00169397	24	2	3.17414	0.0697522	45.506	0.504664	90.1708	6.49459	45.506	3.357	0.504664	0.635898	27.4566
Phatr3_J34631	0.0228553	0.0102622	24	2	1.29157	0.0648071	19.9295	9.66184	2.0627	1.04453	11.4934	12.7785	9.66184	10.5147	19.9295
Phatr3_J34633	0.000136869	7.56386e-06	24	2	3.30959	0.232169	14.2551	3.32534	4.28681	2.0999	11.4941	7.90226	3.32534	6.64595	14.2551
Phatr3_J34675	0.0312414	0.0151871	24	2	5.20878	0.13558	38.4186	25.7243	1.49348	0.578675	33.6957	38.3267	25.7243	31.7726	38.4186
Phatr3_J34681	7.00414e-05	2.80672e-06	24	2	12.1707	0.190862	63.7671	27.328	2.3334	1.22243	50.0788	44.6699	27.328	33.2706	63.7671
Phatr3_J34936	0.000443074	4.11493e-05	24	2	2.3755	0.228718	10.3862	1.22839	8.45512	3.07983	9.43589	4.28544	1.22839	5.00834	10.3862
Phatr3_J34938	0.00168866	0.00032087	24	2	4.45034	0.105678	42.1124	17.6972	2.37961	1.25072	26.0275	26.4471	17.6972	20.8511	42.1124
Phatr3_J35154	0.0312414	0.0151871	24	2	47.84	0.569846	83.9525	0.447974	187.405	7.55001	83.9525	53.0264	0.447974	2.27544	44.1886
Phatr3_J35224	0.0553703	0.031368	24	2	19.0131	0.539976	35.211	0.104498	336.953	8.3964	35.211	23.1461	0.104498	4.707	7.57062
Phatr3_J35318	0.00822999	0.00276338	24	2	5.9693	0.298834	19.9753	0.355477	56.193	5.81232	13.8855	17.4231	0.355477	13.5678	19.9753
Phatr3_J35406	0.000712834	8.61044e-05	24	2	2.40282	0.156984	15.3061	4.07239	3.75851	1.91016	12.9945	6.88542	4.07239	8.15293	15.3061
Phatr3_J35416	0.00168866	0.00032087	24	2	15.3515	0.112659	136.265	49.7677	2.73802	1.45313	94.4254	78.1232	49.7677	76.421	136.265
Phatr3_J35448	0.0117327	0.00438557	24	2	12.6542	0.107276	117.959	50.6851	2.32729	1.21865	69.3407	89.468	50.6851	74.5442	117.959
Phatr3_J35508	0.00822999	0.00276338	24	2	3.3062	0.0719667	45.9407	27.5366	1.66835	0.73842	36.4981	31.9642	29.8546	27.5366	45.9407
Phatr3_J35562	0.00565959	0.00169397	24	2	4.9773	0.255817	19.4565	10.098	1.92677	0.946186	19.4565	15.6414	10.3598	10.098	18.7922
Phatr3_J35564	0.00565959	0.00169397	24	2	8.71213	0.160012	54.4467	21.7285	2.50578	1.32526	31.0801	35.5066	21.7285	23.4171	54.4467
Phatr3_J35580	0.00822999	0.00276338	24	2	2.53723	0.126495	20.0579	12.9451	1.54946	0.631765	20.0579	15.2535	13.9624	12.9451	19.541
Phatr3_J35623	0.00258142	0.000579325	24	2	13.7747	0.253102	54.4235	21.3056	2.55443	1.353	41.906	40.9333	21.9016	21.3056	54.4235
Phatr3_J35627	0.00384932	0.00100737	24	2	14.1377	0.341329	41.4194	1.73613	23.8574	4.57636	41.4194	15.7191	1.73613	2.60911	25.7719
Phatr3_J35669	0.000443074	4.11493e-05	24	2	18.2353	0.277736	65.657	14.237	4.61172	2.20531	48.3226	49.1038	14.237	31.4241	65.657
Phatr3_J35670	0.00258142	0.000579325	24	2	1.25139	0.0665203	18.8121	8.79582	2.13876	1.09677	14.0187	11.197	8.79582	12.5918	18.8121
Phatr3_J35809	0.00258142	0.000579325	24	2	3.26915	0.100374	32.5695	10.4129	3.12779	1.64514	23.4148	14.1267	10.4129	14.3918	32.5695
Phatr3_J35813	0.000255565	1.83626e-05	24	2	7.18807	0.275935	26.0499	3.92142	6.64296	2.73183	22.1384	15.255	3.92142	12.7467	26.0499
Phatr3_J35951	0.000443074	4.11493e-05	24	2	3.33432	0.138391	24.0935	11.9352	2.01869	1.01342	22.5144	16.018	11.9352	17.2198	24.0935
Phatr3_J36026	0.00168866	0.00032087	24	2	3.14059	0.34979	8.97849	1.64894	5.44499	2.44493	8.97849	7.83505	1.64894	5.83186	8.38219
Phatr3_J36034	0.0312414	0.0151871	24	2	30.289	0.270793	111.853	26.3917	4.23819	2.08345	104.996	109.303	26.3917	95.1552	111.853
Phatr3_J36060	0.0727831	0.0438862	24	2	5.42572	0.339582	15.9777	4.55565	3.50722	1.81033	15.9777	11.946	7.35641	4.55565	13.9782
Phatr3_J36077	0.0165501	0.00678693	24	2	3.07735	0.316068	9.73635	3.78367	2.57325	1.36359	9.67977	8.46475	4.18168	3.78367	9.73635
Phatr3_J36080	4.67198e-06	4.75715e-08	24	2	39.8475	0.419493	94.9898	5.45147	17.4246	4.12305	74.5781	55.8575	5.45147	12.1482	94.9898
Phatr3_J36103	0.00565959	0.00169397	24	2	34.5504	0.531909	64.9555	2.53147	25.6592	4.68141	50.7783	62.2265	2.53147	14.0843	64.9555
Phatr3_J36139	0.0117327	0.00438557	24	2	5.16355	0.0971388	53.1564	25.9428	2.04899	1.03491	38.0328	43.0518	25.9428	39.5078	53.1564
Phatr3_J36175	0.000712834	8.61044e-05	24	2	98.2839	0.555978	176.777	8.97325	19.7004	4.30015	161.262	154.328	8.97325	27.5107	176.777
Phatr3_J36221	0.00113581	0.000170306	24	2	31.0753	0.41322	75.2027	5.0679	14.839	3.89132	75.2027	47.6746	5.0679	20.4556	57.087
Phatr3_J36226	0.0553703	0.031368	24	2	34.9978	0.0618845	565.534	158.598	3.56583	1.83424	384.917	165.948	178.893	158.598	565.534
Phatr3_J36253	1.32266e-05	2.37857e-07	24	2	22.4003	0.322002	69.5657	3.70389	18.7818	4.23126	58.3294	28.1488	3.70389	14.8725	69.5657
Phatr3_J36347	3.28573e-05	9.03858e-07	24	2	179.153	0.413756	432.991	1.06958	404.825	8.66115	375.317	186.292	1.06958	11.5948	432.991
Phatr3_J36362	4.67198e-06	4.75715e-08	24	2	91.3153	0.35596	256.532	7.60898	33.7144	5.07529	171.037	126.418	7.60898	36.2399	256.532
Phatr3_J36377	0.000712834	8.61044e-05	24	2	8.02233	0.325743	24.6278	2.96038	8.31912	3.05643	24.6278	12.8418	2.96038	10.102	22.6109
Phatr3_J36398	0.00822999	0.00276338	24	2	2.69715	0.176949	15.2425	9.41047	1.61974	0.695761	14.3349	13.7742	9.41047	11.1698	15.2425
Phatr3_J36502	3.28573e-05	9.03858e-07	24	2	5.64546	0.287387	19.6441	3.29719	5.95784	2.57479	17.6381	12.7738	3.29719	10.5195	19.6441
Phatr3_J36529	0.000443074	4.11493e-05	24	2	13.2038	0.336409	39.2492	4.21002	9.3228	3.22076	28.6896	31.3928	4.21002	18.5064	39.2492
Phatr3_J36566	0.0165501	0.00678693	24	2	1.72378	0.0685774	25.1363	17.092	1.47064	0.556448	22.4674	19.2614	17.092	19.0067	25.1363
Phatr3_J36597	7.00414e-05	2.80672e-06	24	2	106.557	0.312078	341.445	64.3855	5.30313	2.40684	314.468	185.126	64.3855	96.1526	341.445
Phatr3_J36666	0.0117327	0.00438557	24	2	4.8416	0.084756	57.1239	33.586	1.70082	0.766233	53.4015	36.2296	36.6728	33.586	57.1239
Phatr3_J36668	0.00168866	0.00032087	24	2	8.09973	0.283813	28.539	9.20703	3.0997	1.63213	28.539	18.6145	9.20703	13.0363	21.6221
Phatr3_J36726	0.00258142	0.000579325	24	2	6.6432	0.275725	24.0936	5.75578	4.18598	2.06556	17.2655	19.7675	5.75578	13.1257	24.0936
Phatr3_J36821	0.00384932	0.00100737	24	2	4.48231	0.369048	12.1456	2.02593	5.99509	2.58378	12.1456	8.44675	2.02593	5.29839	10.1241
Phatr3_J36932	0.000136869	7.56386e-06	24	2	27.6245	0.20461	135.011	9.93608	13.5879	3.76425	117.818	34.5481	9.93608	29.7199	135.011
Phatr3_J37043	0.00565959	0.00169397	24	2	1.8829	0.0744112	25.3039	18.7094	1.35247	0.435599	23.3607	23.159	18.7094	22.5563	25.3039
Phatr3_J37105	1.32266e-05	2.37857e-07	24	2	4.91138	0.208804	23.5215	6.51736	3.60906	1.85162	18.4959	12.8089	6.51736	10.9301	23.5215
Phatr3_J37124	0.00822999	0.00276338	24	2	3.34885	0.300606	11.1403	4.90194	2.27263	1.18437	11.1403	9.42682	5.89815	4.90194	10.6569
Phatr3_J37127	0.0165501	0.00678693	24	2	4.2695	0.254356	16.7855	4.82996	3.47528	1.79713	16.6111	11.8537	11.8775	4.82996	16.7855
Phatr3_J37131	0.0553703	0.031368	24	2	6.15028	0.102502	60.0015	34.9186	1.71832	0.781003	51.3071	44.6037	39.6586	34.9186	60.0015
Phatr3_J37164	0.000712834	8.61044e-05	24	2	11.0806	0.20823	53.213	8.35268	6.37077	2.67147	40.8526	23.4225	8.35268	25.1813	53.213
Phatr3_J37171	1.32266e-05	2.37857e-07	24	2	131.049	0.233035	562.356	28.6223	19.6475	4.29627	322.696	256.123	28.6223	184.561	562.356
Phatr3_J37545	0.000443074	4.11493e-05	24	2	7.75785	0.202094	38.3874	12.7996	2.9991	1.58453	30.3628	25.5223	12.7996	22.5283	38.3874
Phatr3_J3755	0.000255565	1.83626e-05	24	2	11.6988	0.323037	36.2149	14.2288	2.54519	1.34777	35.788	32.54	14.2288	21.2797	36.2149
Phatr3_J37572	0.00565959	0.00169397	24	2	1.70046	0.0623047	27.2927	12.6618	2.15552	1.10804	19.4307	13.1849	12.6618	15.2498	27.2927
Phatr3_J37578	0.0727831	0.0438862	24	2	1.86392	0.168315	11.074	7.29247	1.51855	0.602695	9.8556	11.074	7.29247	8.03107	10.9782
Phatr3_J37590	3.28573e-05	9.03858e-07	24	2	16.1584	0.189019	85.4856	10.5261	8.12131	3.02171	53.3677	36.2206	10.5261	31.5905	85.4856
Phatr3_J37652	0.00113581	0.000170306	24	2	79.2021	0.330429	239.695	1.3079	183.267	7.5178	232.388	121.236	1.3079	127.899	239.695
Phatr3_J37674	0.0165501	0.00678693	24	2	12.103	0.284681	42.5144	18.9245	2.24653	1.1677	42.5144	30.1455	18.9245	19.3318	31.361
Phatr3_J37835	0.0228553	0.0102622	24	2	6.38169	0.140697	45.3576	27.1313	1.67178	0.741388	31.6926	37.6359	27.1313	27.3211	45.3576
Phatr3_J38015	0.0312414	0.0151871	24	2	54.4929	0.364765	149.392	38.2863	3.90196	1.9642	143.061	149.392	38.2863	99.8769	140.566
Phatr3_J38016	0.00565959	0.00169397	24	2	4.02018	0.196828	20.4249	7.96916	2.56299	1.35783	16.9752	19.1055	7.96916	16.6954	20.4249
Phatr3_J38120	0.00168866	0.00032087	24	2	11.6981	0.43237	27.0559	0.939247	28.8059	4.84829	27.0559	12.804	0.939247	5.17185	21.1454
Phatr3_J38124	0.000136869	7.56386e-06	24	2	246.075	0.487324	504.951	20.7054	24.3875	4.60807	482.502	346.51	20.7054	107.722	504.951
Phatr3_J38175	4.67198e-06	4.75715e-08	24	2	65.5779	0.291458	225	26.1227	8.6132	3.10655	178.924	143.173	26.1227	123.911	225
Phatr3_J38227	0.000255565	1.83626e-05	24	2	271.339	0.351191	772.625	3.22943	239.245	7.90234	409.559	387.298	3.22943	18.4441	772.625
Phatr3_J38283	0.00113581	0.000170306	24	2	21.7818	0.239868	90.8076	21.0002	4.32413	2.11241	82.1943	52.1512	21.0002	52.492	90.8076
Phatr3_J38299	0.00384932	0.00100737	24	2	9.83779	0.221299	44.4548	27.1752	1.63586	0.710048	43.9165	38.4392	27.1752	30.939	44.4548
Phatr3_J38526	0.0165501	0.00678693	24	2	1.89948	0.239924	7.91702	4.38436	1.80574	0.852592	7.43342	7.06939	4.38436	4.74075	7.91702
Phatr3_J38627	3.28573e-05	9.03858e-07	24	2	23.2396	0.331903	70.0192	0.119456	586.149	9.19512	47.7441	39.5376	0.119456	20.433	70.0192
Phatr3_J38662	0.00258142	0.000579325	24	2	2.87563	0.0887428	32.4041	17.6448	1.83647	0.876934	27.1284	23.1965	17.6448	24.9708	32.4041
Phatr3_J38665	0.0727831	0.0438862	24	2	33.9679	0.493668	68.8072	12.5715	5.47328	2.45241	68.8072	67.1066	12.5715	25.7399	59.5166
Phatr3_J38686	0.0165501	0.00678693	24	2	2.224	0.104906	21.1999	14.5824	1.4538	0.53983	19.6816	18.0872	16.5912	14.5824	21.1999
Phatr3_J38754	0.00384932	0.00100737	24	2	2.75665	0.110824	24.8741	13.6642	1.82039	0.864246	17.7668	19.7411	13.6642	16.6572	24.8741
Phatr3_J38809	0.0312414	0.0151871	24	2	1.26406	0.19308	6.5468	2.01386	3.25086	1.70082	6.5468	2.96847	2.44513	2.01386	5.142
Phatr3_J38884	0.0417322	0.0220312	24	2	8.09089	0.135289	59.8046	9.20462	6.49723	2.69983	40.7274	40.0191	9.20462	47.3308	59.8046
Phatr3_J38891	0.000443074	4.11493e-05	24	2	16.8534	0.177756	94.8119	39.3335	2.41046	1.26931	69.2416	62.0577	39.3335	43.4518	94.8119
Phatr3_J38916	0.0165501	0.00678693	24	2	2.58217	0.0890118	29.0093	20.7116	1.40063	0.486076	25.8661	23.1144	20.9296	20.7116	29.0093
Phatr3_J38929	0.00113581	0.000170306	24	2	4.61953	0.100882	45.7915	15.6027	2.93484	1.55328	29.1486	23.0837	15.6027	21.6451	45.7915
Phatr3_J39115	0.000443074	4.11493e-05	24	2	2.2518	0.23534	9.56828	3.0392	3.14829	1.65457	9.22554	5.56838	3.0392	4.23573	9.56828
Phatr3_J39133	0.000136869	7.56386e-06	24	2	6.27527	0.351632	17.8461	1.85056	9.64367	3.26958	16.5925	10.1355	1.85056	3.20966	17.8461
Phatr3_J39174	0.000255565	1.83626e-05	24	2	11.0734	0.500928	22.1058	1.62872	13.5725	3.76261	22.1058	13.2398	1.62872	2.70337	21.3424
Phatr3_J39325	0.000443074	4.11493e-05	24	2	22.9812	0.173707	132.299	36.2729	3.64732	1.86684	69.0847	73.2405	36.2729	42.1214	132.299
Phatr3_J39360	0.00168866	0.00032087	24	2	10.4129	0.345293	30.1569	7.45363	4.04593	2.01647	30.1569	20.0121	7.45363	13.9196	25.3682
Phatr3_J39403	1.32266e-05	2.37857e-07	24	2	8.44734	0.27264	30.9835	3.4131	9.07782	3.18235	25.461	12.0291	3.4131	9.1826	30.9835
Phatr3_J39438	0.0553703	0.031368	24	2	1.04066	0.111486	9.33444	4.4907	2.07861	1.05562	7.39056	5.60071	5.14082	4.4907	9.33444
Phatr3_J39455	0.00384932	0.00100737	24	2	2.87175	0.170208	16.872	8.6597	1.94834	0.962243	13.2266	12.4359	9.33264	8.6597	16.872
Phatr3_J39477	0.00565959	0.00169397	24	2	7.53677	0.241664	31.187	15.6049	1.99854	0.998949	30.2413	24.6623	17.2341	15.6049	31.187
Phatr3_J39520	0.0165501	0.00678693	24	2	2.42076	0.159446	15.1823	6.71672	2.26037	1.17656	10.5804	11.3293	8.81027	6.71672	15.1823
Phatr3_J39656	0.00565959	0.00169397	24	2	31.6209	0.136874	231.022	59.9685	3.85238	1.94575	169.859	110.062	59.9685	115.922	231.022
Phatr3_J39711	0.00822999	0.00276338	24	2	4.01194	0.135512	29.6058	13.0575	2.26734	1.181	23.997	18.8886	16.1641	13.0575	29.6058
Phatr3_J39807	0.0417322	0.0220312	24	2	29.4629	0.24364	120.928	17.0728	7.08307	2.82437	64.8511	89.2624	17.0728	59.3612	120.928
Phatr3_J4014	0.00168866	0.00032087	24	2	4.59389	0.181901	25.2549	8.70987	2.89957	1.53584	25.2549	12.7161	8.70987	10.4527	19.4188
Phatr3_J40186	0.0417322	0.0220312	24	2	1.69781	0.338704	5.01265	1.99932	2.50718	1.32607	5.01265	4.41679	2.54812	1.99932	4.64797
Phatr3_J40199	4.67198e-06	4.75715e-08	24	2	51.4641	0.456867	112.646	0.593899	189.672	7.56736	80.41	62.6764	0.593899	4.18469	112.646
Phatr3_J40354	0.000712834	8.61044e-05	24	2	22.4995	0.298862	75.2839	1.36131	55.3027	5.78928	55.6172	47.031	1.36131	39.2308	75.2839
Phatr3_J40368	0.00822999	0.00276338	24	2	13.3403	0.133773	99.7236	34.6324	2.87949	1.52581	64.0566	75.5851	34.6324	68.0865	99.7236
Phatr3_J40467	0.000712834	8.61044e-05	24	2	128.362	0.49472	259.464	3.9932	64.9765	6.02185	259.464	191.662	3.9932	75.4273	250.911
Phatr3_J40603	0.0417322	0.0220312	24	2	4.47254	0.417833	10.7041	0.255468	41.9001	5.38888	10.7041	4.41346	0.75744	0.255468	5.87723
Phatr3_J40626	0.0165501	0.00678693	24	2	2.28424	0.090482	25.2452	14.3683	1.75701	0.813123	21.3707	17.0195	16.6437	14.3683	25.2452
Phatr3_J40731	0.0117327	0.00438557	24	2	3.147	0.126113	24.9538	16.7972	1.4856	0.571041	24.9538	20.8708	16.7972	19.7456	21.3134
Phatr3_J40791	0.000255565	1.83626e-05	24	2	286.766	0.331325	865.514	85.2084	10.1576	3.34449	657.204	613.68	85.2084	344.868	865.514
Phatr3_J40831	0.0228553	0.0102622	24	2	8.58976	0.411662	20.866	3.73626	5.58473	2.48149	19.1638	20.866	3.73626	11.2656	19.7258
Phatr3_J40877	3.28573e-05	9.03858e-07	24	2	21.2167	0.38877	54.574	1.38323	39.454	5.3021	43.5597	23.7771	1.38323	4.83568	54.574
Phatr3_J40952	0.0165501	0.00678693	24	2	5.18589	0.257643	20.1282	9.74245	2.06603	1.04686	20.1282	16.9252	9.74245	10.332	18.8956
Phatr3_J40956	0.00822999	0.00276338	24	2	5.04685	0.0707936	71.2897	34.7834	2.04953	1.03529	53.3684	43.6026	34.7834	44.8424	71.2897
Phatr3_J40988	0.00168866	0.00032087	24	2	4.13079	0.112546	36.7031	19.4117	1.89078	0.918979	26.0877	27.3533	19.4117	23.608	36.7031
Phatr3_J41031	0.0228553	0.0102622	24	2	14.0633	0.278136	50.5626	13.8632	3.64726	1.86681	50.5626	28.3205	17.7945	13.8632	39.9416
Phatr3_J41038	7.00414e-05	2.80672e-06	24	2	23.4716	0.238645	98.3535	32.6392	3.01335	1.59137	86.0665	56.0317	32.6392	43.5689	98.3535
Phatr3_J41172	0.0727831	0.0438862	24	2	338.349	0.471116	718.186	112.733	6.37071	2.67145	718.186	478.496	141.378	112.733	571.308
Phatr3_J41243	7.00414e-05	2.80672e-06	24	2	9.70573	0.480274	20.2087	0.679747	29.7298	4.89384	17.8145	15.1974	0.679747	3.95605	20.2087
Phatr3_J41277	0.0553703	0.031368	24	2	1.41863	0.159944	8.86956	3.83763	2.31121	1.20865	6.85578	7.50536	3.83763	6.86647	8.86956
Phatr3_J41287	0.0553703	0.031368	24	2	1.64654	0.101349	16.2462	9.7547	1.66548	0.735936	15.0725	11.0435	10.3927	9.7547	16.2462
Phatr3_J41417	0.0312414	0.0151871	24	2	37.0944	0.16951	218.833	142.616	1.53442	0.617693	216.807	218.833	142.616	185.135	217.406
Phatr3_J41476	0.0553703	0.031368	24	2	5.89729	0.159641	36.941	22.892	1.6137	0.690376	36.941	28.5272	25.2835	22.892	35.2467
Phatr3_J41501	0.00168866	0.00032087	24	2	3.08379	0.0933776	33.0249	21.1356	1.56252	0.643879	29.7907	25.5343	21.1356	25.3231	33.0249
Phatr3_J41545	0.0165501	0.00678693	24	2	3.93279	0.211394	18.6041	7.71342	2.41191	1.27018	18.59	16.8124	7.71342	15.7803	18.6041
Phatr3_J41548	0.000443074	4.11493e-05	24	2	2.00664	0.163002	12.3105	5.11307	2.40766	1.26763	8.75826	8.75349	5.11307	7.21821	12.3105
Phatr3_J41608	0.0117327	0.00438557	24	2	12.089	0.277107	43.6256	15.8727	2.74847	1.45863	34.7124	40.0917	15.8727	28.1766	43.6256
Phatr3_J41624	7.00414e-05	2.80672e-06	24	2	4.15421	0.369045	11.2566	0.103401	108.864	6.76638	9.93916	3.71234	0.103401	1.00429	11.2566
Phatr3_J41676	0.00113581	0.000170306	24	2	33.7428	0.123299	273.666	61.3786	4.45865	2.15661	202.68	87.9269	61.3786	104.478	273.666
Phatr3_J41686	0.00384932	0.00100737	24	2	70.0578	0.418664	167.336	9.14108	18.306	4.19424	144.578	159.815	9.14108	91.7818	167.336
Phatr3_J41746	4.67198e-06	4.75715e-08	24	2	149.953	0.187836	798.316	2.68435	297.396	8.21624	561.934	144.261	2.68435	28.8458	798.316
Phatr3_J41845	0.00565959	0.00169397	24	2	224.644	0.503272	446.367	36.8105	12.1261	3.60004	404.854	422.694	36.8105	168.704	446.367
Phatr3_J41856	0.000712834	8.61044e-05	24	2	275.496	0.297943	924.66	122.628	7.54035	2.91463	924.66	494.139	122.628	436.854	769.056
Phatr3_J41875	0.00168866	0.00032087	24	2	13.3453	0.294314	45.3439	15.4376	2.93724	1.55446	45.3439	28.6121	15.4376	20.9527	39.4024
Phatr3_J42018	0.00822999	0.00276338	24	2	66.4096	0.318046	208.805	38.8196	5.37885	2.4273	208.805	150.127	38.8196	119.653	156.178
Phatr3_J42126	0.00258142	0.000579325	24	2	9.62591	0.111349	86.4481	48.9411	1.76637	0.820789	66.2809	61.6824	49.0749	48.9411	86.4481
Phatr3_J42282	0.000712834	8.61044e-05	24	2	287.555	0.380384	755.96	15.6758	48.2245	5.5917	755.96	308.729	15.6758	98.7082	632.715
Phatr3_J42473	0.00113581	0.000170306	24	2	5.9715	0.154986	38.5292	12.3635	3.11635	1.63986	31.9742	18.7743	12.3635	21.29	38.5292
Phatr3_J42483	4.67198e-06	4.75715e-08	24	2	22.4211	0.336125	66.7047	3.82622	17.4336	4.1238	45.9451	37.7353	3.82622	15.9086	66.7047
Phatr3_J42494	0.00113581	0.000170306	24	2	93.6103	0.397002	235.793	21.0225	11.2162	3.48751	235.793	147.512	21.0225	90.0232	194.393
Phatr3_J42505	0.00384932	0.00100737	24	2	4.85842	0.0872772	55.6666	38.7882	1.43514	0.521194	49.6116	47.6923	38.7882	43.2344	55.6666
Phatr3_J42539	0.0417322	0.0220312	24	2	1.6314	0.135431	12.046	6.91906	1.74099	0.799907	12.046	10.9523	6.91906	10.2518	12.0352
Phatr3_J42543	0.00384932	0.00100737	24	2	111.521	0.38225	291.748	66.5954	4.38091	2.13123	291.748	271.704	66.5954	188.487	285.331
Phatr3_J42611	0.000443074	4.11493e-05	24	2	4.83948	0.162512	29.7793	14.8879	2.00023	1.00017	27.0789	24.1618	14.8879	19.7532	29.7793
Phatr3_J42613	0.000712834	8.61044e-05	24	2	2.53135	0.192082	13.1785	2.87092	4.59035	2.1986	10.3436	7.78385	2.87092	8.22646	13.1785
Phatr3_J42647	0.00168866	0.00032087	24	2	3.64652	0.12079	30.1888	8.814	3.4251	1.77614	21.7153	15.3921	8.814	18.27	30.1888
Phatr3_J42712	0.0417322	0.0220312	24	2	9.91688	0.110142	90.0371	51.0498	1.76371	0.818616	81.5821	63.218	51.0498	52.8752	90.0371
Phatr3_J42750	0.0553703	0.031368	24	2	5.40933	0.316673	17.0817	6.17156	2.76782	1.46875	17.0817	11.8605	6.45868	6.17156	11.0412
Phatr3_J42791	0.00113581	0.000170306	24	2	14.5714	0.175173	83.1825	48.9635	1.69886	0.764571	80.0211	62.9681	48.9635	53.5433	83.1825
Phatr3_J42800	0.00822999	0.00276338	24	2	3.75081	0.110091	34.0702	18.2473	1.86713	0.900823	26.6511	24.6269	18.2473	21.8673	34.0702
Phatr3_J42815	0.0553703	0.031368	24	2	3.22588	0.109744	29.3946	20.4389	1.43817	0.524236	29.3946	23.6597	23.6521	20.4389	28.0982
Phatr3_J42835	3.28573e-05	9.03858e-07	24	2	14.814	0.337925	43.8381	2.41463	18.1552	4.18231	39.2051	33.3411	2.41463	26.3538	43.8381
Phatr3_J42851	0.0117327	0.00438557	24	2	5.96394	0.138666	43.0094	28.6275	1.50238	0.587251	38.5689	36.9012	28.6275	30.0212	43.0094
Phatr3_J42917	0.000255565	1.83626e-05	24	2	2.13127	0.0864899	24.6419	16.9487	1.45391	0.539935	22.3836	19.6198	16.9487	17.9496	24.6419
Phatr3_J42977	0.00168866	0.00032087	24	2	31.4578	0.340844	92.2937	7.76477	11.8862	3.57122	46.7626	68.5383	7.76477	19.5046	92.2937
Phatr3_J42978	7.00414e-05	2.80672e-06	24	2	18.4694	0.206852	89.2877	31.7637	2.811	1.49108	69.2043	60.6357	31.7637	46.462	89.2877
Phatr3_J42980	3.28573e-05	9.03858e-07	24	2	11.4796	0.145701	78.7888	26.7461	2.9458	1.55866	59.9788	37.1987	26.7461	27.4402	78.7888
Phatr3_J42982	0.0312414	0.0151871	24	2	22.2098	0.202312	109.78	18.9979	5.77853	2.5307	109.78	39.9582	25.2234	18.9979	98.7826
Phatr3_J43021	0.0165501	0.00678693	24	2	9.95166	0.28174	35.3221	21.7127	1.62679	0.702031	34.3191	35.3221	22.1729	21.7127	34.844
Phatr3_J43069	1.32266e-05	2.37857e-07	24	2	40.8253	0.347635	117.437	11.9274	9.84603	3.29954	96.6127	56.5503	11.9274	24.9179	117.437
Phatr3_J43099	0.00258142	0.000579325	24	2	76.6733	0.460511	166.496	21.7047	7.67099	2.93941	153.45	147.586	21.7047	67.6414	166.496
Phatr3_J43124	0.00258142	0.000579325	24	2	6.2178	0.165129	37.6542	12.9507	2.9075	1.53978	27.2882	27.8357	12.9507	25.8731	37.6542
Phatr3_J43131	3.28573e-05	9.03858e-07	24	2	36.92	0.246692	149.661	60.9899	2.45386	1.29505	121.526	116.655	60.9899	74.6495	149.661
Phatr3_J43157	0.00168866	0.00032087	24	2	109.43	0.280629	389.944	70.9447	5.49646	2.4585	209.143	305.621	70.9447	132.552	389.944
Phatr3_J43169	7.00414e-05	2.80672e-06	24	2	67.1052	0.316379	212.104	5.41736	39.1526	5.29104	177.458	110.144	5.41736	102.147	212.104
Phatr3_J43171	0.00258142	0.000579325	24	2	18.0709	0.200455	90.1491	21.0753	4.27748	2.09676	90.1491	36.2175	21.0753	22.5918	88.5317
Phatr3_J43208	0.0117327	0.00438557	24	2	9.08696	0.273649	33.2066	16.6697	1.99203	0.994242	30.3336	33.2066	16.6697	21.0939	32.6714
Phatr3_J43212	0.0165501	0.00678693	24	2	2.34382	0.111726	20.9783	11.8252	1.77404	0.827039	20.027	13.7493	13.516	11.8252	20.9783
Phatr3_J43240	0.00822999	0.00276338	24	2	10.6757	0.404539	26.3899	0.284588	92.7301	6.53497	26.1883	12.0435	7.10493	0.284588	26.3899
Phatr3_J43280	0.000255565	1.83626e-05	24	2	91.0207	0.390335	233.186	35.1157	6.64051	2.73129	186.108	145.646	35.1157	37.3359	233.186
Phatr3_J43303	0.00822999	0.00276338	24	2	202.784	0.231411	876.292	287.963	3.04307	1.60553	574.393	761.515	287.963	501.77	876.292
Phatr3_J43334	3.28573e-05	9.03858e-07	24	2	15.7167	0.267051	58.8529	2.26711	25.9594	4.69819	40.1415	29.0593	2.26711	24.9528	58.8529
Phatr3_J43342	0.00113581	0.000170306	24	2	8.22184	0.338938	24.2576	5.6657	4.28149	2.09811	24.2576	14.3875	5.6657	9.53366	20.3307
Phatr3_J43366	0.0228553	0.0102622	24	2	6.50141	0.174421	37.2743	21.9586	1.69748	0.763393	37.2743	28.6157	24.7615	21.9586	31.9378
Phatr3_J43412	0.0165501	0.00678693	24	2	4.54799	0.190479	23.8766	10.2778	2.32312	1.21607	15.4854	18.3535	11.6987	10.2778	23.8766
Phatr3_J43428	0.0228553	0.0102622	24	2	9.93447	0.0760542	130.623	42.8339	3.04953	1.60859	84.0126	61.9019	42.8339	64.4685	130.623
Phatr3_J43443	0.000443074	4.11493e-05	24	2	157.991	0.413677	381.919	12.5434	30.4478	4.92827	301.728	299.49	12.5434	132.631	381.919
Phatr3_J43465	4.67198e-06	4.75715e-08	24	2	54.9125	0.312073	175.96	15.0666	11.6788	3.54582	137.721	73.6003	15.0666	32.9319	175.96
Phatr3_J43498	0.00565959	0.00169397	24	2	2.31628	0.0509611	45.4519	32.6246	1.39318	0.478381	37.4067	35.4903	32.6246	32.7772	45.4519
Phatr3_J43556	0.000712834	8.61044e-05	24	2	8.14057	0.0900124	90.4384	33.366	2.71049	1.43855	76.7855	37.2451	33.366	41.9113	90.4384
Phatr3_J43557	0.000443074	4.11493e-05	24	2	3.78653	0.190633	19.8629	4.27901	4.64195	2.21473	15.7409	9.52864	4.27901	9.3847	19.8629
Phatr3_J43586	0.0553703	0.031368	24	2	9.81279	0.197411	49.7073	30.0853	1.65221	0.724399	49.7073	45.1258	30.0853	37.9568	42.0691
Phatr3_J43587	0.000712834	8.61044e-05	24	2	18.393	0.268483	68.5073	14.5773	4.69959	2.23253	68.5073	35.0982	14.5773	26.1191	52.3599
Phatr3_J43658	0.000712834	8.61044e-05	24	2	13.5204	0.102198	132.296	61.0867	2.16572	1.11484	103.62	70.2967	61.0867	66.6885	132.296
Phatr3_J43671	0.00565959	0.00169397	24	2	31.2913	0.135785	230.448	120.389	1.91419	0.936731	173.561	184.934	120.389	151.45	230.448
Phatr3_J43689	0.00168866	0.00032087	24	2	95.9342	0.321749	298.165	38.2411	7.79696	2.96291	148.511	238.262	38.2411	78.4694	298.165
Phatr3_J43693	0.00258142	0.000579325	24	2	3.46637	0.0756833	45.8009	30.9765	1.47857	0.564204	40.823	33.058	31.0334	30.9765	45.8009
Phatr3_J43720	0.000136869	7.56386e-06	24	2	39.5505	0.366536	107.904	24.1413	4.46967	2.16017	85.8631	85.6224	24.1413	36.0752	107.904
Phatr3_J43737	3.28573e-05	9.03858e-07	24	2	216.873	0.508452	426.536	1.02224	417.257	8.70479	342.92	293.225	1.02224	9.66232	426.536
Phatr3_J43766	0.0553703	0.031368	24	2	11.0696	0.148963	74.3109	34.4077	2.15972	1.11084	65.6957	57.9432	34.4077	59.6129	74.3109
Phatr3_J43770	0.000443074	4.11493e-05	24	2	6.58843	0.15639	42.1283	18.9661	2.22124	1.15137	36.4913	29.8819	18.9661	27.5157	42.1283
Phatr3_J43774	0.0312414	0.0151871	24	2	4.63745	0.165048	28.0977	15.2414	1.84351	0.882455	21.2497	22.9154	16.3577	15.2414	28.0977
Phatr3_J43786	4.67198e-06	4.75715e-08	24	2	103.723	0.250005	414.884	20.5058	20.2325	4.33861	241.702	129.583	20.5058	52.3795	414.884
Phatr3_J43831	1.32266e-05	2.37857e-07	24	2	79.6581	0.298517	266.846	1.52823	174.611	7.448	221.494	91.8165	1.52823	54.4923	266.846
Phatr3_J43838	0.00113581	0.000170306	24	2	10.6267	0.189413	56.1034	25.6411	2.18803	1.12963	40.7012	44.3328	25.6411	28.7705	56.1034
Phatr3_J43850	4.67198e-06	4.75715e-08	24	2	27.885	0.202975	137.381	22.625	6.07211	2.6022	102.835	50.6948	22.625	39.5978	137.381
Phatr3_J43934	0.00113581	0.000170306	24	2	48.3744	0.166287	290.91	5.94805	48.9085	5.61201	161.134	167.09	5.94805	136.91	290.91
Phatr3_J43939	0.00822999	0.00276338	24	2	327.161	0.350981	932.133	194.693	4.78769	2.25933	638.634	932.133	194.693	472.011	925.519
Phatr3_J44038	0.00258142	0.000579325	24	2	2.55818	0.276727	9.24442	4.54017	2.03614	1.02583	9.24442	7.58943	4.54017	5.19571	9.13454
Phatr3_J44063	0.0417322	0.0220312	24	2	2.3148	0.0919674	25.1697	15.7746	1.59558	0.674084	19.5172	21.729	15.7746	19.6869	25.1697
Phatr3_J4413	0.0117327	0.00438557	24	2	5.12195	0.052812	96.9845	68.8628	1.40837	0.49403	89.1787	83.3765	83.8376	68.8628	96.9845
Phatr3_J44171	0.00565959	0.00169397	24	2	6.14556	0.46841	13.12	3.05917	4.28876	2.10056	13.12	10.6599	3.05917	3.55514	11.7046
Phatr3_J44174	0.0553703	0.031368	24	2	19.931	0.22709	87.7669	45.4069	1.9329	0.950764	87.7669	76.0912	62.5579	45.4069	81.6184
Phatr3_J44178	0.0228553	0.0102622	24	2	4.99596	0.108465	46.0607	14.0773	3.27199	1.71017	33.2968	28.6198	14.0773	34.1381	46.0607
Phatr3_J44187	0.000712834	8.61044e-05	24	2	8.21924	0.329528	24.9425	9.5474	2.61249	1.38542	24.9425	21.0264	9.5474	12.8538	24.0571
Phatr3_J44199	0.0117327	0.00438557	24	2	3.87461	0.19718	19.6501	8.51511	2.30768	1.20644	15.4001	15.5818	11.9088	8.51511	19.6501
Phatr3_J44202	0.00258142	0.000579325	24	2	1103.64	0.386999	2851.79	215.274	13.2473	3.72762	1423.39	2509.05	215.274	744.529	2851.79
Phatr3_J44207	0.00822999	0.00276338	24	2	2.07127	0.136802	15.1407	7.59475	1.99357	0.995355	13.8569	10.2268	8.51352	7.59475	15.1407
Phatr3_J44221	0.00258142	0.000579325	24	2	22.7385	0.356158	63.8438	1.96345	32.5162	5.02309	63.8438	24.2464	1.96345	2.24541	57.5115
Phatr3_J44231	0.0727831	0.0438862	24	2	5.67409	0.169805	33.4154	17.2144	1.94113	0.956896	33.4154	22.3754	19.5964	17.2144	25.343
Phatr3_J44273	0.0117327	0.00438557	24	2	2.59764	0.0619527	41.9294	24.5457	1.70822	0.772496	29.2457	27.7523	25.1196	24.5457	41.9294
Phatr3_J44315	0.000712834	8.61044e-05	24	2	17.2932	0.177104	97.6445	36.0225	2.71065	1.43864	64.6856	56.9953	38.5686	36.0225	97.6445
Phatr3_J44333	0.0312414	0.0151871	24	2	5.69788	0.385089	14.7963	3.98769	3.71049	1.89161	14.7963	10.7307	3.98769	4.81606	10.4436
Phatr3_J44335	0.00113581	0.000170306	24	2	22.473	0.187067	120.133	30.7447	3.90744	1.96623	110.238	46.3122	30.7447	51.7204	120.133
Phatr3_J44338	0.00565959	0.00169397	24	2	5.90234	0.204114	28.9169	14.9944	1.92851	0.947487	28.9169	22.2347	16.6265	14.9944	27.9342
Phatr3_J44340	0.0417322	0.0220312	24	2	9.70351	0.123313	78.6902	48.7893	1.61286	0.689619	72.6214	71.0062	48.7893	65.4338	78.6902
Phatr3_J44360	0.00384932	0.00100737	24	2	21.5963	0.266225	81.1205	39.2494	2.0668	1.0474	81.1205	66.7727	39.2494	47.8099	68.5695
Phatr3_J44392	0.0165501	0.00678693	24	2	45.6549	0.478283	95.4558	16.2857	5.86132	2.55123	84.5289	88.2678	16.2857	26.5883	95.4558
Phatr3_J44429	1.32266e-05	2.37857e-07	24	2	23.1628	0.271231	85.3987	11.9773	7.13001	2.8339	56.5227	46.4645	11.9773	26.9447	85.3987
Phatr3_J44430	0.00258142	0.000579325	24	2	16.2905	0.189529	85.9525	35.0604	2.45155	1.2937	57.1463	63.8905	35.0604	37.0294	85.9525
Phatr3_J44437	0.0417322	0.0220312	24	2	30.1508	0.321864	93.6753	25.7891	3.63236	1.86091	93.6753	58.9832	36.5666	25.7891	72.4293
Phatr3_J44472	0.0727831	0.0438862	24	2	7.67394	0.0383045	200.34	103.425	1.93705	0.953862	108.487	131.833	103.425	127.691	200.34
Phatr3_J44486	0.000712834	8.61044e-05	24	2	38.073	0.335469	113.492	22.1671	5.11983	2.35609	113.492	72.5309	22.1671	47.5609	97.4977
Phatr3_J44515	0.00822999	0.00276338	24	2	1.53657	0.0705869	21.7685	10.9644	1.98538	0.989416	14.7683	13.8469	10.9644	13.7572	21.7685
Phatr3_J44520	0.00258142	0.000579325	24	2	15.671	0.270372	57.9609	20.7867	2.78837	1.47942	57.9609	34.3213	20.7867	21.7735	50.2774
Phatr3_J44529	0.00258142	0.000579325	24	2	65.9203	0.373343	176.568	28.6524	6.1624	2.62349	122.584	119.888	28.6524	29.8789	176.568
Phatr3_J44558	0.0228553	0.0102622	24	2	2.66581	0.152183	17.5172	9.65754	1.81383	0.859043	12.9227	16.8767	9.65754	12.881	17.5172
Phatr3_J44610	4.67198e-06	4.75715e-08	24	2	87.2794	0.307879	283.486	11.6641	24.3042	4.60313	179.778	139.692	11.6641	60.0368	283.486
Phatr3_J44651	7.00414e-05	2.80672e-06	24	2	111.35	0.300072	371.078	2.26682	163.7	7.35491	226.484	211.726	2.26682	126.909	371.078
Phatr3_J44719	0.000443074	4.11493e-05	24	2	3.17078	0.235723	13.4513	4.35335	3.08988	1.62755	12.7802	7.56591	4.35335	7.18461	13.4513
Phatr3_J44749	0.000136869	7.56386e-06	24	2	9.00855	0.153517	58.6811	34.7516	1.68859	0.755819	52.6229	47.0641	34.7516	39.2622	58.6811
Phatr3_J44770	1.32266e-05	2.37857e-07	24	2	268.093	0.419366	639.281	2.97738	214.713	7.74626	485.108	369.603	2.97738	46.7165	639.281
Phatr3_J44776	0.000712834	8.61044e-05	24	2	6.1034	0.128016	47.6768	27.1153	1.7583	0.814179	46.3151	33.5605	27.1153	27.5429	47.6768
Phatr3_J44781	0.0727831	0.0438862	24	2	4.96853	0.28691	17.3174	7.34961	2.35623	1.23648	17.3174	16.9865	7.34961	12.7951	14.898
Phatr3_J44790	0.0553703	0.031368	24	2	2.42635	0.0843414	28.7682	17.7492	1.62082	0.696721	28.7682	20.0732	19.6702	17.7492	26.743
Phatr3_J44803	0.0165501	0.00678693	24	2	5.19245	0.347377	14.9476	6.05449	2.46884	1.30383	14.9476	14.7891	6.05449	7.96507	14.3251
Phatr3_J44831	0.000443074	4.11493e-05	24	2	39.4947	0.247502	159.573	44.7136	3.56879	1.83543	159.573	88.9517	44.7136	74.3572	146.93
Phatr3_J44851	0.0553703	0.031368	24	2	1.33568	0.0471014	28.3576	15.739	1.80173	0.849386	21.7338	21.053	15.739	23.5286	28.3576
Phatr3_J44868	0.0417322	0.0220312	24	2	5.03593	0.316245	15.9242	3.27546	4.86165	2.28145	15.9242	7.8041	5.74572	3.27546	10.1899
Phatr3_J44879	0.00384932	0.00100737	24	2	12.8513	0.277131	46.3726	19.7157	2.35207	1.23393	37.754	37.8225	19.7157	22.4303	46.3726
Phatr3_J44880	0.00258142	0.000579325	24	2	3.91037	0.122304	31.9727	20.8635	1.53247	0.615855	29.0334	25.8595	20.8635	21.4595	31.9727
Phatr3_J44899	4.67198e-06	4.75715e-08	24	2	57.1392	0.312624	182.773	9.0359	20.2274	4.33824	133.221	87.2747	9.0359	46.3195	182.773
Phatr3_J44907	0.000443074	4.11493e-05	24	2	2.39237	0.125238	19.1025	11.822	1.61585	0.692289	16.8188	13.5953	11.822	11.8458	19.1025
Phatr3_J44924	0.000712834	8.61044e-05	24	2	66.1226	0.311169	212.497	34.0689	6.23729	2.64092	212.497	125.234	34.0689	113.303	189.83
Phatr3_J44955	1.32266e-05	2.37857e-07	24	2	227.58	0.24476	929.811	91.1006	10.2064	3.35141	778.709	362.353	91.1006	285.547	929.811
Phatr3_J44971	0.0165501	0.00678693	24	2	27.0799	0.0537181	504.111	201.136	2.50632	1.32557	352.687	232.028	201.136	235.394	504.111
Phatr3_J44989	7.00414e-05	2.80672e-06	24	2	5.20946	0.162194	32.1188	19.0223	1.68848	0.755727	28.8346	25.6292	19.0223	20.842	32.1188
Phatr3_J44997	0.00168866	0.00032087	24	2	9.13779	0.21664	42.1795	16.0861	2.62211	1.39073	42.1795	24.2871	16.0861	22.2493	30.632
Phatr3_J45013	0.0117327	0.00438557	24	2	4.94289	0.29686	16.6506	7.66402	2.17257	1.1194	16.6506	14.6888	7.66402	9.10959	15.561
Phatr3_J45014	0.0165501	0.00678693	24	2	7.55288	0.357766	21.1112	9.11533	2.31601	1.21164	21.1112	19.0427	9.11533	10.9033	18.7111
Phatr3_J45045	0.000136869	7.56386e-06	24	2	3.06051	0.319451	9.58055	0.972207	9.85443	3.30077	8.48961	5.66433	0.972207	4.55326	9.58055
Phatr3_J45064	0.00113581	0.000170306	24	2	5.65149	0.16906	33.4289	21.6472	1.54426	0.626914	33.4289	27.9645	21.6472	24.3168	32.6489
Phatr3_J45120	0.0165501	0.00678693	24	2	3.02141	0.0524653	57.5889	29.2078	1.9717	0.979438	48.1889	29.2078	29.9016	29.2556	57.5889
Phatr3_J45124	0.00384932	0.00100737	24	2	3.58512	0.102854	34.8563	23.7191	1.46955	0.555371	29.0961	29.286	24.4501	23.7191	34.8563
Phatr3_J45135	0.00113581	0.000170306	24	2	13.817	0.402377	34.3384	2.57641	13.328	3.73639	22.5572	23.2569	2.57641	6.06089	34.3384
Phatr3_J45149	0.000712834	8.61044e-05	24	2	10.4763	0.227124	46.1259	16.2923	2.83115	1.50139	35.6213	32.0767	16.2923	19.0113	46.1259
Phatr3_J45150	0.00258142	0.000579325	24	2	7.88111	0.472931	16.6644	1.90746	8.73642	3.12704	16.421	10.3345	2.03476	1.90746	16.6644
Phatr3_J45171	0.00258142	0.000579325	24	2	9.04346	0.281492	32.1269	13.2474	2.42514	1.27807	32.1269	23.7793	13.2474	17.3689	28.3008
Phatr3_J45190	4.67198e-06	4.75715e-08	24	2	18.2811	0.257726	70.9321	7.58426	9.35255	3.22536	47.7746	27.3013	7.58426	16.5302	70.9321
Phatr3_J45193	0.00565959	0.00169397	24	2	231.54	0.235729	982.231	371.522	2.6438	1.40261	861.447	760.08	371.522	609.339	982.231
Phatr3_J45238	4.67198e-06	4.75715e-08	24	2	27.24	0.164046	166.051	0.884458	187.743	7.55261	115.354	26.5521	0.884458	3.17762	166.051
Phatr3_J45252	0.0417322	0.0220312	24	2	2.84805	0.0535193	53.2154	27.6043	1.9278	0.946952	40.0714	40.3854	27.6043	43.7884	53.2154
Phatr3_J45339	0.0117327	0.00438557	24	2	62.5626	0.523346	119.543	11.7102	10.2085	3.3517	102.294	102.729	17.6334	11.7102	119.543
Phatr3_J45434	0.0553703	0.031368	24	2	36.2982	0.119848	302.868	92.0073	3.29178	1.71887	209.205	171.218	168.439	92.0073	302.868
Phatr3_J45438	0.000255565	1.83626e-05	24	2	46.4537	0.306586	151.519	22.8339	6.63571	2.73025	151.519	83.5774	22.8339	61.0103	144.705
Phatr3_J45492	0.0228553	0.0102622	24	2	8.09078	0.188972	42.8147	23.7355	1.80382	0.851057	41.0792	36.1206	28.6419	23.7355	42.8147
Phatr3_J45656	0.00565959	0.00169397	24	2	81.0074	0.496059	163.302	5.07083	32.2042	5.00918	131.121	159.566	5.07083	49.5146	163.302
Phatr3_J45657	0.00168866	0.00032087	24	2	15.8671	0.295524	53.6915	21.1295	2.54106	1.34543	53.6915	40.665	21.1295	24.6655	48.0697
Phatr3_J45698	0.00565959	0.00169397	24	2	2.7815	0.0483723	57.5019	42.7961	1.34362	0.426129	54.0858	46.41	42.7961	46.1971	57.5019
Phatr3_J45724	0.00113581	0.000170306	24	2	10.8004	0.282913	38.1756	7.72602	4.94117	2.30485	38.1756	18.2411	7.72602	8.76604	36.5586
Phatr3_J45731	0.0165501	0.00678693	24	2	3.45201	0.0540424	63.8761	40.9939	1.55818	0.639866	48.0975	49.6065	40.9939	48.7237	63.8761
Phatr3_J45746	0.0165501	0.00678693	24	2	100.121	0.287165	348.652	132.349	2.63433	1.39744	238.135	348.652	132.349	186.631	348.164
Phatr3_J45833	0.00384932	0.00100737	24	2	7.97595	0.159721	49.9367	23.8876	2.09049	1.06384	38.1081	35.3751	26.6533	23.8876	49.9367
Phatr3_J45845	1.32266e-05	2.37857e-07	24	2	146.095	0.345772	422.518	3.90152	108.296	6.75883	331.863	151.031	3.90152	16.7046	422.518
Phatr3_J45846	0.000712834	8.61044e-05	24	2	114.312	0.461742	247.568	22.2709	11.1162	3.47459	247.568	158.55	22.2709	55.0763	230.868
Phatr3_J45964	0.00113581	0.000170306	24	2	1.93081	0.169555	11.3875	4.80626	2.36931	1.24447	10.7403	6.4847	4.80626	6.51643	11.3875
Phatr3_J45965	0.000443074	4.11493e-05	24	2	19.2905	0.269515	71.5749	13.5173	5.29507	2.40465	71.5749	33.4218	13.5173	20.0896	63.3488
Phatr3_J45994	0.0727831	0.0438862	24	2	1.02352	0.241102	4.24517	2.49647	1.70047	0.765931	4.24517	3.88974	2.49647	2.83821	3.69863
Phatr3_J46022	0.0727831	0.0438862	24	2	5.54841	0.159561	34.773	19.6504	1.76958	0.823404	34.773	24.0292	21.053	19.6504	26.7633
Phatr3_J46032	0.0417322	0.0220312	24	2	5.21841	0.142505	36.6193	15.7878	2.31947	1.21379	36.6193	20.9536	19.1515	15.7878	24.8423
Phatr3_J46046	0.0417322	0.0220312	24	2	30.2533	0.193526	156.327	3.12702	49.9921	5.64363	156.327	34.976	5.26199	3.12702	52.8624
Phatr3_J46058	0.0553703	0.031368	24	2	19.5058	0.395292	49.3453	14.5323	3.39557	1.76365	49.3453	37.3779	14.9018	14.5323	36.2926
Phatr3_J46071	0.00168866	0.00032087	24	2	15.8544	0.174364	90.927	14.5761	6.23809	2.6411	63.4468	60.0758	14.5761	56.8753	90.927
Phatr3_J46077	0.0165501	0.00678693	24	2	3.20502	0.18829	17.0217	8.31866	2.04621	1.03295	14.5783	13.3574	9.04359	8.31866	17.0217
Phatr3_J46090	0.000255565	1.83626e-05	24	2	10.4557	0.422234	24.7628	4.95449	4.99806	2.32137	24.7628	16.6248	4.95449	7.06876	24.7526
Phatr3_J46109	0.0165501	0.00678693	24	2	12.1226	0.215077	56.364	19.8726	2.83627	1.50399	56.364	31.1928	20.6653	19.8726	41.0881
Phatr3_J46142	0.0312414	0.0151871	24	2	5.59091	0.284925	19.6224	9.05123	2.16792	1.11631	18.5727	18.0984	12.2908	9.05123	19.6224
Phatr3_J46199	7.00414e-05	2.80672e-06	24	2	28.8745	0.266659	108.283	19.9925	5.41617	2.43727	85.3194	70.6539	19.9925	55.7552	108.283
Phatr3_J46233	0.000136869	7.56386e-06	24	2	6.35262	0.425884	14.9163	0.567327	26.2922	4.71657	12.2286	10.5069	0.567327	4.13572	14.9163
Phatr3_J46271	0.0165501	0.00678693	24	2	6.95564	0.226715	30.6801	13.3849	2.29214	1.1967	20.5548	30.019	13.3849	16.7004	30.6801
Phatr3_J46292	0.0417322	0.0220312	24	2	1.18737	0.0629749	18.8547	13.3109	1.41648	0.502314	18.8547	13.3109	13.9316	13.6875	18.064
Phatr3_J46293	0.000712834	8.61044e-05	24	2	27.0798	0.303116	89.338	21.6347	4.12939	2.04593	89.338	57.3482	21.6347	47.4303	73.9628
Phatr3_J46303	0.000712834	8.61044e-05	24	2	17.316	0.249142	69.5024	9.43012	7.37025	2.88171	57.0159	60.0189	9.43012	43.2727	69.5024
Phatr3_J46317	4.67198e-06	4.75715e-08	24	2	17.4089	0.270669	64.3182	14.8445	4.33278	2.11529	51.5459	33.7203	14.8445	21.1231	64.3182
Phatr3_J46336	0.0727831	0.0438862	24	2	607.648	0.41137	1477.14	7.62862	193.631	7.59717	1477.14	951.474	7.62862	566.478	738.41
Phatr3_J46363	0.000136869	7.56386e-06	24	2	5.10136	0.209245	24.3798	6.42847	3.79247	1.92314	20.3353	12.9618	6.42847	9.60216	24.3798
Phatr3_J46395	3.28573e-05	9.03858e-07	24	2	208.923	0.372742	560.504	1.02372	547.516	9.09676	342.038	310.929	1.02372	58.7258	560.504
Phatr3_J46400	0.0117327	0.00438557	24	2	6.02086	0.152567	39.4637	18.828	2.09601	1.06764	39.4637	26.6326	23.3498	18.828	31.9764
Phatr3_J46402	0.000255565	1.83626e-05	24	2	4.73839	0.128965	36.7417	19.0033	1.93344	0.95117	28.1734	27.0413	19.0033	22.6227	36.7417
Phatr3_J46411	1.32266e-05	2.37857e-07	24	2	48.0185	0.206347	232.708	16.7408	13.9007	3.79708	186.956	61.3703	16.7408	41.0059	232.708
Phatr3_J46418	0.0117327	0.00438557	24	2	12.9996	0.101325	128.296	59.1951	2.16734	1.11593	82.8478	79.0714	67.6138	59.1951	128.296
Phatr3_J46419	0.0417322	0.0220312	24	2	6.15813	0.290069	21.2299	8.91622	2.38104	1.25159	21.2299	17.7322	12.4556	8.91622	19.7311
Phatr3_J46433	0.00384932	0.00100737	24	2	1214.03	0.373578	3249.75	151.25	21.4859	4.42532	1394.91	2872.56	151.25	663.162	3249.75
Phatr3_J46454	0.000255565	1.83626e-05	24	2	256.631	0.420898	609.722	51.0014	11.955	3.57954	609.722	375.718	51.0014	168.928	594.031
Phatr3_J46493	0.00384932	0.00100737	24	2	34.2067	0.422868	80.8921	19.0857	4.23837	2.08351	80.8921	62.3051	19.0857	25.8994	65.4188
Phatr3_J46547	0.00822999	0.00276338	24	2	51.6842	0.345238	149.706	47.1585	3.17453	1.66654	149.706	109.878	47.1585	47.8753	135.98
Phatr3_J46588	0.0228553	0.0102622	24	2	6.04493	0.155641	38.839	23.7037	1.63852	0.712395	38.839	30.1318	27.8969	23.7037	36.9596
Phatr3_J46612	0.0165501	0.00678693	24	2	12.8238	0.119735	107.101	61.4894	1.74179	0.800568	97.4561	91.0248	61.4894	89.2269	107.101
Phatr3_J46645	0.00168866	0.00032087	24	2	13.1559	0.227161	57.9145	27.6125	2.0974	1.0686	57.9145	46.1245	27.6125	38.6047	50.3692
Phatr3_J46656	7.00414e-05	2.80672e-06	24	2	14.2502	0.176875	80.5666	22.313	3.61075	1.8523	55.8241	42.5163	22.313	35.0674	80.5666
Phatr3_J46662	0.0312414	0.0151871	24	2	4.29338	0.0670061	64.0745	29.6061	2.16423	1.11385	39.3915	43.4701	29.6061	42.8714	64.0745
Phatr3_J46710	0.00168866	0.00032087	24	2	293.868	0.327441	897.468	153.764	5.83666	2.54514	897.468	451.87	153.764	254.719	713.964
Phatr3_J46735	0.0417322	0.0220312	24	2	18.4001	0.0366595	501.918	155.684	3.22396	1.68884	333.307	155.684	169.535	167.395	501.918
Phatr3_J46736	0.0553703	0.031368	24	2	4.23651	0.148115	28.6029	20.5512	1.39179	0.476942	28.6029	26.1936	20.5512	21.8969	25.3158
Phatr3_J46792	0.00258142	0.000579325	24	2	11.7122	0.177396	66.0228	36.3713	1.81525	0.860165	53.5082	50.1829	37.3599	36.3713	66.0228
Phatr3_J46816	0.0165501	0.00678693	24	2	7.16771	0.0452955	158.243	84.7038	1.86819	0.901644	92.9662	99.8592	84.7038	97.749	158.243
Phatr3_J46871	0.00258142	0.000579325	24	2	27.7633	0.316136	87.8207	31.7163	2.76895	1.46934	87.8207	74.1557	31.7163	48.5931	80.0595
Phatr3_J46917	0.000712834	8.61044e-05	24	2	315.804	0.22915	1378.16	3.77971	364.62	8.51025	1065.56	344.832	3.77971	3.88683	1378.16
Phatr3_J46920	0.0165501	0.00678693	24	2	2.233	0.247505	9.02202	4.41251	2.04465	1.03185	8.77376	7.98685	5.8808	4.41251	9.02202
Phatr3_J46921	0.0165501	0.00678693	24	2	1.4257	0.0577189	24.7007	17.9983	1.37239	0.456693	20.497	20.911	18.335	17.9983	24.7007
Phatr3_J46983	0.0417322	0.0220312	24	2	6.87063	0.114054	60.2402	37.5869	1.60269	0.680498	60.2402	43.3793	42.0617	37.5869	55.7428
Phatr3_J47006	0.00113581	0.000170306	24	2	377.825	0.542705	696.188	2.00143	347.846	8.44231	514.587	608.351	2.00143	68.225	696.188
Phatr3_J47010	3.28573e-05	9.03858e-07	24	2	10.8204	0.159276	67.9347	34.2441	1.98384	0.988293	61.6646	48.5421	34.2441	37.5112	67.9347
Phatr3_J47057	4.67198e-06	4.75715e-08	24	2	8.43569	0.196158	43.0046	15.3234	2.80647	1.48876	39.1571	23.6057	15.3234	19.8415	43.0046
Phatr3_J47060	0.00258142	0.000579325	24	2	2.06032	0.124576	16.5386	8.47645	1.95113	0.964307	13.9708	9.65498	8.47645	9.57818	16.5386
Phatr3_J47068	0.00822999	0.00276338	24	2	13.8987	0.346863	40.0698	18.1827	2.20373	1.13995	40.0698	39.6282	18.1827	22.8092	38.6364
Phatr3_J47099	0.00822999	0.00276338	24	2	5.2442	0.0682324	76.8579	39.3394	1.95371	0.966219	55.9568	53.3081	39.3394	54.9147	76.8579
Phatr3_J47134	0.000255565	1.83626e-05	24	2	36.5143	0.498852	73.1965	1.22606	59.7004	5.89967	72.1869	48.7714	1.22606	5.50137	73.1965
Phatr3_J47184	0.00113581	0.000170306	24	2	2.10485	0.040531	51.9318	38.7855	1.33895	0.421102	48.3953	40.4451	38.7855	38.9275	51.9318
Phatr3_J47187	0.00113581	0.000170306	24	2	11.8345	0.235934	50.1601	25.5565	1.96271	0.972847	49.2106	39.5046	25.5565	28.3578	50.1601
Phatr3_J47188	0.0117327	0.00438557	24	2	6.47353	0.131335	49.2902	25.1347	1.96105	0.971623	41.1965	42.3398	25.1347	39.6829	49.2902
Phatr3_J47192	0.00565959	0.00169397	24	2	35.4743	0.270763	131.016	60.8749	2.15221	1.10582	113.238	102.927	62.6154	60.8749	131.016
Phatr3_J47199	0.0417322	0.0220312	24	2	1.51574	0.0471107	32.1739	18.0586	1.78164	0.833204	24.2811	23.9689	18.0586	25.5388	32.1739
Phatr3_J47234	0.0228553	0.0102622	24	2	1.4113	0.184966	7.63001	3.98666	1.91389	0.936505	6.9861	6.22313	5.16146	3.98666	7.63001
Phatr3_J47276	0.0165501	0.00678693	24	2	6.79925	0.155333	43.7722	20.7788	2.10658	1.0749	25.6064	32.7182	20.7788	22.3737	43.7722
Phatr3_J47278	0.0417322	0.0220312	24	2	35.1724	0.293843	119.698	27.5463	4.34534	2.11947	82.6686	115.349	27.5463	77.4543	119.698
Phatr3_J47282	0.0312414	0.0151871	24	2	3.29906	0.128661	25.6415	6.73195	3.80892	1.92938	25.6415	9.81765	7.72925	6.73195	17.6595
Phatr3_J47285	0.0417322	0.0220312	24	2	9.67351	0.131828	73.3797	23.818	3.08085	1.62333	38.6945	53.6149	23.818	47.251	73.3797
Phatr3_J47348	0.0553703	0.031368	24	2	6.11367	0.120593	50.6969	28.7962	1.76054	0.816018	34.5684	44.8177	28.7962	36.2771	50.6969
Phatr3_J47364	0.000712834	8.61044e-05	24	2	19.963	0.419955	47.536	0.62338	76.2553	6.25277	43.0657	41.6755	0.62338	28.7105	47.536
Phatr3_J47389	0.0165501	0.00678693	24	2	2.13383	0.130955	16.2943	6.65865	2.44709	1.29107	16.2943	8.48551	7.58239	6.65865	15.3832
Phatr3_J47408	3.28573e-05	9.03858e-07	24	2	52.3634	0.435238	120.31	2.05398	58.574	5.87219	108.357	84.2558	2.05398	40.8781	120.31
Phatr3_J47471	0.0228553	0.0102622	24	2	1.1355	0.158549	7.16184	5.22691	1.37019	0.454372	7.16184	6.53328	5.22691	5.33693	6.63207
Phatr3_J47492	0.0417322	0.0220312	24	2	11.0852	0.122675	90.3619	59.4985	1.51873	0.602861	90.3619	69.2185	66.3089	59.4985	81.2139
Phatr3_J47494	0.00384932	0.00100737	24	2	4.30166	0.0709743	60.6086	34.4358	1.76005	0.815616	52.2537	43.683	34.4358	46.0523	60.6086
Phatr3_J47550	7.00414e-05	2.80672e-06	24	2	62.0039	0.480352	129.08	2.26405	57.0129	5.83322	126.457	66.399	2.26405	16.9347	129.08
Phatr3_J47583	3.28573e-05	9.03858e-07	24	2	5.00569	0.234288	21.3656	5.05181	4.22929	2.08042	16.6275	12.7561	5.05181	10.3819	21.3656
Phatr3_J47585	0.0117327	0.00438557	24	2	1.82003	0.0527955	34.4731	18.8329	1.83047	0.872215	23.5065	21.75	18.8329	21.0053	34.4731
Phatr3_J47589	0.00113581	0.000170306	24	2	17.7003	0.278624	63.5273	14.7904	4.29516	2.10271	38.7987	48.3993	14.7904	21.9645	63.5273
Phatr3_J47593	0.000712834	8.61044e-05	24	2	27.5251	0.388749	70.8045	0.358151	197.695	7.62713	70.8045	30.4035	0.358151	13.835	61.1957
Phatr3_J47675	0.0165501	0.00678693	24	2	3.32477	0.15333	21.6838	13.2183	1.64044	0.71408	15.7658	18.9534	13.2183	14.1951	21.6838
Phatr3_J47677	0.0165501	0.00678693	24	2	4.03806	0.186062	21.7027	12.5408	1.73057	0.791244	21.2822	18.889	14.9674	12.5408	21.7027
Phatr3_J47708	0.000443074	4.11493e-05	24	2	14.703	0.143249	102.639	33.9299	3.02503	1.59695	64.9987	46.9083	37.0131	33.9299	102.639
Phatr3_J47713	0.00384932	0.00100737	24	2	14.0066	0.229951	60.9113	30.5326	1.99496	0.99636	47.7251	58.9872	30.5326	37.1611	60.9113
Phatr3_J47745	0.00168866	0.00032087	24	2	2.78945	0.102123	27.3146	16.3411	1.67153	0.741168	24.842	23.2678	16.3411	23.1176	27.3146
Phatr3_J47766	0.00822999	0.00276338	24	2	8.67726	0.378914	22.9003	3.63806	6.29466	2.65413	21.0636	16.3992	9.17631	3.63806	22.9003
Phatr3_J47769	0.00258142	0.000579325	24	2	12.2716	0.31653	38.769	13.0711	2.96601	1.56852	38.769	32.2935	13.0711	22.6367	35.3902
Phatr3_J47811	0.00565959	0.00169397	24	2	39.0425	0.287897	135.613	31.1827	4.34897	2.12067	101.698	94.7452	54.4948	31.1827	135.613
Phatr3_J47831	0.0228553	0.0102622	24	2	19.5801	0.296611	66.0127	32.0929	2.05692	1.04049	66.0127	56.8621	32.0929	34.0765	56.5048
Phatr3_J47859	0.0312414	0.0151871	24	2	2.61906	0.0974958	26.8633	14.8356	1.81073	0.85657	19.4215	20.7339	14.8356	19.4813	26.8633
Phatr3_J47881	0.0117327	0.00438557	24	2	3.77827	0.120084	31.4635	12.4834	2.52043	1.33367	19.5973	22.7303	12.4834	19.3706	31.4635
Phatr3_J47927	0.00565959	0.00169397	24	2	10.1501	0.433637	23.407	5.54583	4.22064	2.07746	23.407	17.1067	5.61347	5.54583	21.2145
Phatr3_J47932	0.0417322	0.0220312	24	2	8.88997	0.227997	38.9915	14.9943	2.60042	1.37875	38.9915	24.8263	21.8331	14.9943	31.1955
Phatr3_J47934	3.28573e-05	9.03858e-07	24	2	25.4775	0.401462	63.4618	9.66784	6.56422	2.71462	58.3863	42.2416	9.66784	17.7607	63.4618
Phatr3_J47941	3.28573e-05	9.03858e-07	24	2	6.64069	0.280314	23.6902	5.17125	4.58114	2.19571	19.9444	16.2283	5.17125	12.5562	23.6902
Phatr3_J47954	0.0117327	0.00438557	24	2	15.545	0.138533	112.211	52.634	2.13192	1.09215	94.37	69.1566	68.1366	52.634	112.211
Phatr3_J48025	0.000255565	1.83626e-05	24	2	38.5566	0.294148	131.079	37.438	3.50123	1.80786	110.128	105.935	37.438	71.0909	131.079
Phatr3_J48044	0.00822999	0.00276338	24	2	1.70885	0.44073	3.87731	0.138536	27.9877	4.80672	3.87731	1.7507	0.138536	0.222601	2.53368
Phatr3_J48071	0.00113581	0.000170306	24	2	14.307	0.161216	88.7444	38.053	2.33213	1.22165	68.1364	55.9127	38.053	40.963	88.7444
Phatr3_J48078	0.00258142	0.000579325	24	2	5.92056	0.0566324	104.544	67.0172	1.55995	0.641503	89.0025	71.7363	69.5967	67.0172	104.544
Phatr3_J48121	0.0117327	0.00438557	24	2	7.39551	0.0943783	78.3603	57.9316	1.35263	0.435771	72.597	73.0034	67.0836	57.9316	78.3603
Phatr3_J48173	0.000136869	7.56386e-06	24	2	16.3343	0.312193	52.321	17.9306	2.91797	1.54496	40.9991	41.859	17.9306	20.5391	52.321
Phatr3_J48196	0.000443074	4.11493e-05	24	2	8.22494	0.244729	33.6084	15.0161	2.23815	1.16231	31.1811	29.1486	15.0161	21.3691	33.6084
Phatr3_J48208	0.000136869	7.56386e-06	24	2	19.3741	0.382359	50.67	9.28717	5.45592	2.44782	49.7968	29.5839	9.28717	16.547	50.67
Phatr3_J48237	0.0228553	0.0102622	24	2	7.6129	0.216442	35.1729	18.1246	1.94062	0.956516	35.1729	32.8058	18.1246	26.6884	33.5511
Phatr3_J48250	0.00384932	0.00100737	24	2	35.7037	0.200448	178.12	76.0823	2.34114	1.22721	155.201	155.395	76.0823	134.492	178.12
Phatr3_J48258	0.0165501	0.00678693	24	2	2.49677	0.0904108	27.6158	13.1212	2.10467	1.07359	21.8679	15.6863	16.3173	13.1212	27.6158
Phatr3_J48260	0.00168866	0.00032087	24	2	18.985	0.26893	70.5946	27.1734	2.59792	1.37736	70.5946	55.2975	27.1734	41.3888	62.2114
Phatr3_J48328	0.0228553	0.0102622	24	2	24.7954	0.346804	71.4967	10.2134	7.00028	2.80741	71.4967	53.4613	45.8218	10.2134	70.4136
Phatr3_J48329	0.00168866	0.00032087	24	2	31.293	0.342581	91.3449	21.3055	4.28738	2.1001	80.2784	81.7334	21.3055	52.0916	91.3449
Phatr3_J48332	0.0228553	0.0102622	24	2	10.5049	0.22117	47.497	21.0084	2.26086	1.17687	47.497	30.688	22.4613	21.0084	38.5044
Phatr3_J48359	0.000443074	4.11493e-05	24	2	44.3706	0.359993	123.254	11.6995	10.535	3.39712	123.254	88.8332	11.6995	77.6282	122.074
Phatr3_J48371	0.00565959	0.00169397	24	2	15.4888	0.22833	67.8354	33.5565	2.02152	1.01544	59.8353	63.3058	33.5565	44.921	67.8354
Phatr3_J48381	0.00822999	0.00276338	24	2	20.3589	0.322923	63.0456	10.2355	6.15953	2.62282	63.0456	36.9362	20.2785	10.2355	60.9897
Phatr3_J48395	0.00565959	0.00169397	24	2	3.66572	0.165562	22.141	13.5026	1.63977	0.71349	22.141	16.8756	14.6494	13.5026	20.7394
Phatr3_J48423	0.00822999	0.00276338	24	2	55.3831	0.489186	113.215	0.123788	914.588	9.83698	113.215	67.885	0.123788	1.18943	67.5267
Phatr3_J48508	7.00414e-05	2.80672e-06	24	2	6.59888	0.159571	41.3538	22.7963	1.81405	0.859218	36.1425	33.2799	22.7963	28.6917	41.3538
Phatr3_J48510	4.67198e-06	4.75715e-08	24	2	59.2806	0.225285	263.137	52.2347	5.03758	2.33273	183.433	125.234	52.2347	82.0042	263.137
Phatr3_J48517	0.0417322	0.0220312	24	2	4.13043	0.0651897	63.3602	27.7341	2.28456	1.19192	43.772	32.7182	38.2041	27.7341	63.3602
Phatr3_J48523	4.67198e-06	4.75715e-08	24	2	6.14215	0.206123	29.7984	11.2015	2.66021	1.41154	25.5967	21.6052	11.2015	18.6162	29.7984
Phatr3_J48527	0.00113581	0.000170306	24	2	503.748	0.365475	1378.34	205.341	6.71241	2.74683	876.503	1138.4	205.341	421.139	1378.34
Phatr3_J48536	0.00822999	0.00276338	24	2	13.2192	0.236988	55.78	29.8379	1.86943	0.902601	55.0687	49.0726	36.1093	29.8379	55.78
Phatr3_J48538	0.000712834	8.61044e-05	24	2	26.2384	0.410501	63.918	8.50837	7.51237	2.90927	63.918	43.0055	8.50837	19.8882	57.4282
Phatr3_J48612	0.0117327	0.00438557	24	2	7.04712	0.355579	19.8187	4.9654	3.99137	1.99688	17.3866	16.4106	8.80532	4.9654	19.8187
Phatr3_J48640	0.0312414	0.0151871	24	2	4.4081	0.055254	79.7788	35.2326	2.26434	1.17909	50.9568	43.0318	46.7402	35.2326	79.7788
Phatr3_J48657	0.000255565	1.83626e-05	24	2	28.1866	0.184265	152.968	68.2546	2.24114	1.16423	113.43	118.062	68.2546	83.1393	152.968
Phatr3_J48677	0.00565959	0.00169397	24	2	1.03094	0.137607	7.49191	3.6893	2.03071	1.02199	6.50798	4.56708	3.6893	4.4328	7.49191
Phatr3_J48680	0.00168866	0.00032087	24	2	400.223	0.416467	960.996	66.9073	14.3631	3.84429	960.996	677.378	66.9073	571.735	768.712
Phatr3_J48699	0.0727831	0.0438862	24	2	11.625	0.0151299	768.343	276.977	2.77404	1.47199	453.305	276.977	287.909	297.085	768.343
Phatr3_J48742	7.00414e-05	2.80672e-06	24	2	14.4725	0.20412	70.9022	34.5376	2.0529	1.03766	62.5949	56.3201	34.5376	43.0654	70.9022
Phatr3_J48763	0.0727831	0.0438862	24	2	2.76565	0.111864	24.7233	14.6849	1.68358	0.751534	17.8399	23.4205	14.6849	18.9611	24.7233
Phatr3_J48797	0.00565959	0.00169397	24	2	33.5042	0.428034	78.2746	17.0136	4.6007	2.20185	62.7161	75.1341	17.0136	28.2905	78.2746
Phatr3_J48801	0.0727831	0.0438862	24	2	1.8144	0.0283849	63.9214	28.4184	2.2493	1.16947	38.6073	35.8684	28.4184	42.6911	63.9214
Phatr3_J48823	0.00384932	0.00100737	24	2	3.24017	0.152421	21.258	13.4401	1.58168	0.66146	20.5262	17.1723	15.2941	13.4401	21.258
Phatr3_J48837	0.0165501	0.00678693	24	2	1.45409	0.246743	5.89314	2.86925	2.0539	1.03836	5.40946	5.67062	2.86925	3.78225	5.89314
Phatr3_J48863	0.000443074	4.11493e-05	24	2	4.56301	0.214549	21.2679	10.9059	1.95014	0.963578	18.1552	18.0386	10.9059	12.3267	21.2679
Phatr3_J48864	0.00384932	0.00100737	24	2	33.1444	0.392687	84.4041	6.88561	12.258	3.61565	50.2849	78.354	6.88561	28.3427	84.4041
Phatr3_J48875	4.67198e-06	4.75715e-08	24	2	126.341	0.358011	352.897	4.32402	81.6131	6.35073	261.421	168.458	4.32402	74.1393	352.897
Phatr3_J48876	0.00258142	0.000579325	24	2	37.5622	0.326406	115.078	30.0032	3.83553	1.93943	115.078	88.8704	30.0032	65.1195	100.579
Phatr3_J48881	0.0117327	0.00438557	24	2	8.33461	0.233514	35.6921	18.7057	1.90809	0.932131	35.6921	30.6735	24.1871	18.7057	35.3563
Phatr3_J48893	0.00258142	0.000579325	24	2	1.39623	0.0330726	42.2173	28.2051	1.4968	0.58188	31.6009	31.3128	28.2051	30.7594	42.2173
Phatr3_J48917	0.00822999	0.00276338	24	2	33.786	0.408719	82.6632	17.1772	4.81237	2.26675	59.6984	81.1617	17.1772	27.6622	82.6632
Phatr3_J48946	0.00565959	0.00169397	24	2	36.0888	0.189647	190.295	34.757	5.475	2.45286	89.7602	119.671	34.757	81.4157	190.295
Phatr3_J48947	0.00168866	0.00032087	24	2	5.83978	0.154763	37.7336	14.6158	2.5817	1.36832	29.8724	26.8495	14.6158	26.1721	37.7336
Phatr3_J48966	4.67198e-06	4.75715e-08	24	2	44.4685	0.379866	117.064	6.78263	17.2593	4.1093	88.5735	68.4332	6.78263	25.8269	117.064
Phatr3_J48979	0.00565959	0.00169397	24	2	3.68242	0.071567	51.4542	29.1916	1.76264	0.817736	33.6131	38.2084	29.5712	29.1916	51.4542
Phatr3_J48983	0.00168866	0.00032087	24	2	95.781	0.647419	147.943	1.42401	103.892	6.69894	143.179	124.164	1.42401	4.90823	147.943
Phatr3_J49050	0.000255565	1.83626e-05	24	2	19.8165	0.24792	79.9309	17.2354	4.6376	2.21338	68.8592	43.4367	17.2354	43.9931	79.9309
Phatr3_J49052	0.0117327	0.00438557	24	2	9.45824	0.213542	44.2921	24.0447	1.84207	0.881328	39.1872	44.2921	24.0447	32.9496	42.0835
Phatr3_J49058	0.0312414	0.0151871	24	2	1.1504	0.133126	8.64141	5.77105	1.49737	0.582432	8.34037	6.77853	5.77105	6.25231	8.64141
Phatr3_J49071	0.00384932	0.00100737	24	2	17.3853	0.307994	56.4471	20.5884	2.74169	1.45506	51.1132	44.7122	26.0896	20.5884	56.4471
Phatr3_J49086	0.0228553	0.0102622	24	2	13.0105	0.141982	91.6348	55.2942	1.65722	0.728766	71.6773	72.8236	55.2942	55.6138	91.6348
Phatr3_J49112	0.00258142	0.000579325	24	2	20.6866	0.277498	74.5469	20.0355	3.72074	1.89559	49.3583	64.5445	20.0355	37.4146	74.5469
Phatr3_J49120	0.0417322	0.0220312	24	2	15.8406	0.0712746	222.247	89.8586	2.4733	1.30644	139.847	114.338	111.077	89.8586	222.247
Phatr3_J49121	0.00565959	0.00169397	24	2	16.1401	0.135875	118.787	35.0969	3.38454	1.75896	86.0761	54.0131	43.0954	35.0969	118.787
Phatr3_J49150	0.00258142	0.000579325	24	2	1.70142	0.258889	6.57201	3.19577	2.05647	1.04017	6.57201	4.95692	3.19577	3.59974	6.0051
Phatr3_J49151	0.000712834	8.61044e-05	24	2	1901.22	0.440966	4311.48	72.4477	59.5116	5.8951	3170.59	3190.61	72.4477	901.349	4311.48
Phatr3_J49154	0.000443074	4.11493e-05	24	2	79.2542	0.426839	185.677	0.980979	189.277	7.56436	141.297	118.24	0.980979	29.5141	185.677
Phatr3_J49158	0.000136869	7.56386e-06	24	2	13.6132	0.216091	62.9974	11.8907	5.29802	2.40545	37.9868	34.5195	11.8907	21.8702	62.9974
Phatr3_J49224	0.00822999	0.00276338	24	2	6.75736	0.116391	58.0575	32.259	1.79973	0.847779	40.1238	48.7021	32.259	35.6835	58.0575
Phatr3_J49229	4.67198e-06	4.75715e-08	24	2	47.8228	0.385037	124.203	3.46832	35.8107	5.16232	104.175	91.791	3.46832	60.0845	124.203
Phatr3_J49261	0.00258142	0.000579325	24	2	6.63913	0.172701	38.4428	23.8838	1.60958	0.68668	37.2211	30.4941	23.8838	25.9287	38.4428
Phatr3_J49288	1.32266e-05	2.37857e-07	24	2	46.0762	0.347108	132.743	1.34113	98.9786	6.62904	100.486	49.9392	1.34113	17.6522	132.743
Phatr3_J49352	0.000255565	1.83626e-05	24	2	14.8149	0.396401	37.3736	11.7275	3.18684	1.67213	37.3736	30.3343	11.7275	13.5369	37.234
Phatr3_J49353	0.00822999	0.00276338	24	2	6.60761	0.360864	18.3105	6.29136	2.91042	1.54123	15.2751	17.969	6.29136	8.96354	18.3105
Phatr3_J49368	0.000255565	1.83626e-05	24	2	5.61035	0.157751	35.5645	13.0563	2.72393	1.44569	23.2954	22.0972	13.0563	16.8105	35.5645
Phatr3_J49437	4.67198e-06	4.75715e-08	24	2	39.6085	0.373306	106.102	15.9317	6.6598	2.73548	87.5862	66.5158	15.9317	25.0348	106.102
Phatr3_J49447	0.0312414	0.0151871	24	2	1.62783	0.0659979	24.6648	13.5883	1.81515	0.86009	16.7857	17.9465	13.5883	15.2391	24.6648
Phatr3_J49488	0.00822999	0.00276338	24	2	2.49742	0.143669	17.3832	8.6308	2.01409	1.01013	15.7459	14.8926	8.6308	14.6986	17.3832
Phatr3_J49520	0.00565959	0.00169397	24	2	9.75662	0.46666	20.9074	3.52108	5.93777	2.56992	18.3441	18.786	3.52108	6.75441	20.9074
Phatr3_J49544	0.0312414	0.0151871	24	2	6.12938	0.202252	30.3057	9.60701	3.15454	1.65743	17.6752	27.7074	9.60701	19.0773	30.3057
Phatr3_J49550	0.00565959	0.00169397	24	2	16.5652	0.338581	48.9254	10.9682	4.46065	2.15725	48.9254	30.5222	10.9682	20.3977	35.3988
Phatr3_J49556	0.00565959	0.00169397	24	2	5.46914	0.292771	18.6806	6.03916	3.09325	1.62912	17.1516	11.8137	7.57565	6.03916	18.6806
Phatr3_J49599	0.0312414	0.0151871	24	2	13.0991	0.305052	42.9407	21.3436	2.01187	1.00854	42.9407	39.7202	23.7564	21.3436	42.4005
Phatr3_J49617	0.00565959	0.00169397	24	2	47.7405	0.216281	220.734	106.453	2.07353	1.05209	195.437	163.537	115.6	106.453	220.734
Phatr3_J49618	0.00384932	0.00100737	24	2	27.6473	0.142312	194.272	101.714	1.90999	0.933563	194.272	137.032	101.714	130.926	150.128
Phatr3_J49627	0.0553703	0.031368	24	2	6.99582	0.0889242	78.6717	40.7696	1.92967	0.948352	48.5564	59.1191	40.7696	48.86	78.6717
Phatr3_J49637	0.000136869	7.56386e-06	24	2	9.85606	0.328177	30.0327	5.01236	5.99173	2.58297	29.2376	19.008	5.01236	14.5037	30.0327
Phatr3_J49639	0.000255565	1.83626e-05	24	2	406.842	0.541917	750.745	11.3119	66.3676	6.05241	582.507	623.689	11.3119	79.0833	750.745
Phatr3_J49669	0.00565959	0.00169397	24	2	6.62129	0.227473	29.1081	14.9331	1.94924	0.962908	29.1081	24.1871	18.0946	14.9331	27.492
Phatr3_J49724	0.000443074	4.11493e-05	24	2	32.1694	0.487986	65.9227	3.96392	16.6307	4.05578	61.6503	52.4724	3.96392	20.3876	65.9227
Phatr3_J49725	7.00414e-05	2.80672e-06	24	2	11.2772	0.289424	38.9644	13.7684	2.82999	1.5008	34.5906	29.8775	13.7684	20.943	38.9644
Phatr3_J49779	7.00414e-05	2.80672e-06	24	2	20.7819	0.237392	87.5425	30.7204	2.84965	1.51079	81.6196	65.2068	30.7204	57.1349	87.5425
Phatr3_J49786	0.000712834	8.61044e-05	24	2	5.45327	0.177315	30.7547	10.3085	2.98344	1.57697	23.3678	17.9635	10.3085	18.5514	30.7547
Phatr3_J49795	0.000712834	8.61044e-05	24	2	5.73877	0.210824	27.2206	3.69402	7.36883	2.88144	22.9216	17.7462	3.69402	19.6306	27.2206
Phatr3_J49822	1.32266e-05	2.37857e-07	24	2	21.2406	0.338216	62.8017	9.96999	6.29908	2.65514	56.5537	38.0147	9.96999	26.4642	62.8017
Phatr3_J49849	0.0117327	0.00438557	24	2	2.27726	0.0541722	42.0375	27.064	1.55326	0.635301	34.9405	27.064	27.6113	27.3894	42.0375
Phatr3_J49850	0.00168866	0.00032087	24	2	194.357	0.40087	484.838	19.511	24.8494	4.63514	277.062	363.979	19.511	93.5085	484.838
Phatr3_J49860	0.00258142	0.000579325	24	2	4.38072	0.122112	35.8745	21.8744	1.64002	0.713715	29.4324	28.0988	23.1783	21.8744	35.8745
Phatr3_J49905	0.00822999	0.00276338	24	2	4.2202	0.107628	39.211	13.7354	2.85475	1.51336	24.0728	25.7864	13.7354	25.0731	39.211
Phatr3_J49951	0.0727831	0.0438862	24	2	31.5601	0.319439	98.7986	15.8674	6.22651	2.63842	98.7986	57.8079	49.772	15.8674	70.979
Phatr3_J49957	0.000255565	1.83626e-05	24	2	375.39	0.284405	1319.91	91.1356	14.483	3.85629	1319.91	610.426	91.1356	551.828	1174.65
Phatr3_J49960	0.000443074	4.11493e-05	24	2	12.1915	0.189086	64.476	30.9239	2.08499	1.06004	64.476	42.9388	30.9239	35.9837	63.7151
Phatr3_J49964	4.67198e-06	4.75715e-08	24	2	236.003	0.261697	901.82	285.144	3.16268	1.66115	737.107	609.787	285.144	368.849	901.82
Phatr3_J50050	0.0228553	0.0102622	24	2	9.49753	0.427489	22.217	5.89149	3.77103	1.91496	21.2207	22.217	5.89149	10.6578	19.8559
Phatr3_J50051	0.0417322	0.0220312	24	2	39.9807	0.196773	203.182	89.7295	2.26438	1.17912	149.902	200.892	89.7295	157.455	203.182
Phatr3_J50081	0.0312414	0.0151871	24	2	2.46334	0.0608926	40.4538	29.68	1.363	0.446781	36.8748	34.7351	34.8576	29.68	40.4538
Phatr3_J50097	0.0117327	0.00438557	24	2	2.11501	0.0922801	22.9195	13.163	1.74121	0.80009	18.3575	14.7107	14.1823	13.163	22.9195
Phatr3_J50124	0.0553703	0.031368	24	2	5.66481	0.289434	19.572	9.30194	2.10408	1.07319	19.572	14.8657	9.30194	9.52949	13.1129
Phatr3_J50146	0.0553703	0.031368	24	2	8.36801	0.228662	36.5956	12.2714	2.98219	1.57637	35.5502	25.735	28.1345	12.2714	36.5956
Phatr3_J50168	0.000443074	4.11493e-05	24	2	34.9489	0.44423	78.6731	13.8133	5.69548	2.50982	67.5954	62.7577	13.8133	15.6348	78.6731
Phatr3_J50214	0.000255565	1.83626e-05	24	2	1.86151	0.259314	7.1786	1.00711	7.12789	2.83347	4.96955	3.6913	1.00711	1.59308	7.1786
Phatr3_J50257	0.0417322	0.0220312	24	2	13.7904	0.18305	75.3372	33.7589	2.23163	1.1581	75.3372	46.6786	41.4715	33.7589	56.3078
Phatr3_J50259	0.0117327	0.00438557	24	2	30.0678	0.0685774	438.45	150.185	2.9194	1.54567	278.116	182.037	159.584	150.185	438.45
Phatr3_J50296	4.67198e-06	4.75715e-08	24	2	31.6118	0.403203	78.4018	7.86568	9.96758	3.31724	65.1691	53.7284	7.86568	21.7503	78.4018
Phatr3_J50377	0.00168866	0.00032087	24	2	6.59107	0.125898	52.3526	37.5146	1.39553	0.48081	52.3526	45.8693	37.5146	40.4459	49.1078
Phatr3_J50411	0.000255565	1.83626e-05	24	2	70.4709	0.383637	183.692	7.37352	24.9124	4.63879	183.692	82.1196	7.37352	34.1367	179.724
Phatr3_J50419	0.000255565	1.83626e-05	24	2	3.74383	0.222959	16.7916	6.56229	2.5588	1.35547	16.531	10.7873	6.56229	8.86474	16.7916
Phatr3_J5043	1.32266e-05	2.37857e-07	24	2	7.09204	0.212385	33.3924	12.0198	2.77811	1.4741	27.6941	22.6516	12.0198	17.5826	33.3924
Phatr3_J50463	0.0553703	0.031368	24	2	3.43948	0.202079	17.0205	9.15013	1.86014	0.89541	17.0205	13.4992	11.6432	9.15013	14.3616
Phatr3_J50464	0.0228553	0.0102622	24	2	20.2603	0.0952903	212.616	78.0769	2.72316	1.44528	212.616	92.8942	84.7217	78.0769	195.576
Phatr3_J50476	0.0228553	0.0102622	24	2	15.9451	0.274454	58.0977	17.1327	3.39103	1.76173	58.0977	31.7788	20.8117	17.1327	49.7458
Phatr3_J50482	0.000255565	1.83626e-05	24	2	8.18752	0.363637	22.5156	6.01495	3.74328	1.9043	18.2158	17.2919	6.01495	6.29856	22.5156
Phatr3_J50520	0.0417322	0.0220312	24	2	7.53995	0.150892	49.9691	27.1468	1.8407	0.880252	49.9691	36.7555	34.0965	27.1468	41.4039
Phatr3_J50530	1.32266e-05	2.37857e-07	24	2	46.0862	0.456317	100.996	1.65265	61.1117	5.93338	81.4389	70.5435	1.65265	21.8644	100.996
Phatr3_J50556	0.000136869	7.56386e-06	24	2	46.9901	0.205805	228.324	53.795	4.24433	2.08554	121.892	117.029	53.795	59.8831	228.324
Phatr3_J50577	0.0727831	0.0438862	24	2	84.2675	0.364938	230.909	42.1037	5.4843	2.45531	230.909	173.978	118.533	42.1037	187.056
Phatr3_J50742	0.000255565	1.83626e-05	24	2	264.142	0.442808	596.515	74.7748	7.97749	2.99593	525.23	491.708	74.7748	185.234	596.515
Phatr3_J50804	7.00414e-05	2.80672e-06	24	2	103.543	0.367686	281.607	38.3554	7.34203	2.87618	269.833	180.145	38.3554	123.71	281.607
Phatr3_J50886	0.0553703	0.031368	24	2	14.0855	0.0259947	541.861	151.747	3.57083	1.83626	300.872	151.747	178.451	158.25	541.861
Phatr3_J51066	0.0727831	0.0438862	24	2	17.9821	0.0183475	980.086	282.309	3.47167	1.79563	461.468	295.016	282.309	298.822	980.086
Phatr3_J51183	0.0117327	0.00438557	24	2	1.97017	0.330147	5.96754	2.31257	2.58048	1.36764	5.27884	5.96754	2.31257	2.52465	5.33749
Phatr3_J5142	0.0312414	0.0151871	24	2	9.32249	0.386897	24.0956	9.65308	2.49615	1.31971	23.9644	23.1055	10.5893	9.65308	24.0956
Phatr3_J51422	0.0228553	0.0102622	24	2	11.2045	0.210856	53.1382	29.6041	1.79496	0.843953	53.1382	41.0564	31.8618	29.6041	47.5341
Phatr3_J51541	0.000712834	8.61044e-05	24	2	46.0686	0.357746	128.775	24.93	5.16545	2.36889	110.722	73.7613	26.4537	24.93	128.775
Phatr3_J51703	0.000712834	8.61044e-05	24	2	32.685	0.299087	109.283	21.2982	5.13108	2.35926	109.283	60.1245	21.2982	51.0057	99.139
Phatr3_J51811	4.67198e-06	4.75715e-08	24	2	294.658	0.221684	1329.18	3.33031	399.116	8.64066	763.978	281.93	3.33031	18.9756	1329.18
Phatr3_J52200	0.00565959	0.00169397	24	2	126.359	0.369504	341.97	62.3347	5.48602	2.45576	217.427	304.284	62.3347	111.713	341.97
Phatr3_J53935	0.000255565	1.83626e-05	24	2	164.824	0.310415	530.979	14.9803	35.4452	5.14752	486.514	253.556	14.9803	250.89	530.979
Phatr3_J54015	4.67198e-06	4.75715e-08	24	2	159.776	0.363831	439.149	5.47548	80.2028	6.32558	321.709	231.348	5.47548	96.9797	439.149
Phatr3_J54017	0.00113581	0.000170306	24	2	110.974	0.219434	505.728	4.50118	112.354	6.81191	349.319	289.226	4.50118	298.053	505.728
Phatr3_J54028	0.000712834	8.61044e-05	24	2	6.36881	0.124339	51.2212	32.312	1.58521	0.664672	44.8007	42.2076	32.312	36.2478	51.2212
Phatr3_J54048	0.00113581	0.000170306	24	2	7.5807	0.156807	48.3442	28.5767	1.69173	0.758504	48.3442	37.9659	28.5767	37.358	48.2629
Phatr3_J54064	0.000712834	8.61044e-05	24	2	26.0556	0.32901	79.1941	18.4404	4.29459	2.10252	79.1941	53.6801	18.4404	42.4257	72.3978
Phatr3_J54068	0.00258142	0.000579325	24	2	1.90076	0.0842938	22.5492	10.2623	2.19727	1.13571	16.1742	14.0846	10.2623	15.0509	22.5492
Phatr3_J54086	0.0228553	0.0102622	24	2	40.2797	0.146556	274.843	116.252	2.3642	1.24135	152.784	190.034	116.252	122.069	274.843
Phatr3_J54110	0.0117327	0.00438557	24	2	13.2619	0.115743	114.58	52.5852	2.17895	1.12363	97.6631	88.1181	87.1186	52.5852	114.58
Phatr3_J54134	3.28573e-05	9.03858e-07	24	2	259.52	0.393292	659.866	8.37907	78.7517	6.29924	576.544	353.841	8.37907	199.617	659.866
Phatr3_J54168	0.00384932	0.00100737	24	2	13.3277	0.225248	59.1687	30.011	1.97157	0.979342	59.1687	43.7651	32.0829	30.011	58.403
Phatr3_J54378	0.00113581	0.000170306	24	2	16.4839	0.22908	71.957	41.7282	1.72442	0.786115	69.6154	67.0093	41.7282	47.742	71.957
Phatr3_J54420	0.000712834	8.61044e-05	24	2	42.1082	0.215256	195.619	83.2583	2.34955	1.23238	168.963	157.83	83.2583	115.092	195.619
Phatr3_J54511	0.0417322	0.0220312	24	2	10.3594	0.0520899	198.875	135.285	1.47005	0.555863	171.209	149.449	140.371	135.285	198.875
Phatr3_J54547	0.0117327	0.00438557	24	2	5.4228	0.233938	23.1805	12.7516	1.81785	0.862234	22.8415	23.1805	12.7516	17.0466	22.5151
Phatr3_J54589	0.00258142	0.000579325	24	2	35.4734	0.172049	206.182	75.788	2.72052	1.44388	124.907	141.478	75.788	82.7644	206.182
Phatr3_J54590	0.0553703	0.031368	24	2	6.65746	0.148278	44.8985	25.8835	1.73464	0.794634	42.8936	37.1971	35.971	25.8835	44.8985
Phatr3_J54611	0.00822999	0.00276338	24	2	11.7684	0.292821	40.1899	17.9896	2.23406	1.15967	35.5825	40.1899	17.9896	25.0189	39.1714
Phatr3_J54621	7.00414e-05	2.80672e-06	24	2	11	0.143032	76.9059	31.2081	2.46429	1.30117	66.6055	40.8897	31.2081	36.0448	76.9059
Phatr3_J5466	0.000255565	1.83626e-05	24	2	10.7405	0.159611	67.2916	24.669	2.72778	1.44773	47.8121	39.9019	24.669	34.5721	67.2916
Phatr3_J54731	0.00822999	0.00276338	24	2	12.3565	0.0810509	152.453	69.1038	2.20615	1.14153	90.5876	88.702	69.1038	78.4786	152.453
Phatr3_J54842	0.0553703	0.031368	24	2	18.0621	0.274376	65.8298	37.0091	1.77875	0.830862	65.8298	61.8129	38.9344	37.0091	63.009
Phatr3_J54952	1.32266e-05	2.37857e-07	24	2	152.479	0.300597	507.254	13.3458	38.0085	5.24825	304.53	258.931	13.3458	123.864	507.254
Phatr3_J54956	3.28573e-05	9.03858e-07	24	2	112.762	0.302896	372.28	5.37612	69.2469	6.11368	203.703	159.137	5.37612	33.9284	372.28
Phatr3_J55046	1.32266e-05	2.37857e-07	24	2	87.003	0.399711	217.665	0.998733	217.941	7.76779	157.369	116.745	0.998733	33.1299	217.665
Phatr3_J55102	0.000136869	7.56386e-06	24	2	7.42776	0.240887	30.8351	11.7692	2.61998	1.38956	30.7522	20.4672	11.7692	16.7671	30.8351
Phatr3_J55122	0.00258142	0.000579325	24	2	67.8543	0.228221	297.319	71.6859	4.14752	2.05225	297.319	137.333	71.6859	88.8991	206.882
Phatr3_J55230	0.000712834	8.61044e-05	24	2	204.6	0.188409	1085.93	263.651	4.11883	2.04223	818.061	573.616	263.651	451.873	1085.93
Phatr3_J5537	0.00113581	0.000170306	24	2	24.0741	0.423084	56.9013	14.0106	4.06131	2.02195	51.2088	50.5964	14.0106	20.7368	56.9013
Phatr3_J5738	0.0165501	0.00678693	24	2	4.09604	0.0896006	45.7144	22.7406	2.01026	1.00738	34.8483	34.8857	22.7406	34.3969	45.7144
Phatr3_J5851	3.28573e-05	9.03858e-07	24	2	72.8186	0.289366	251.649	25.5506	9.84904	3.29998	187.923	104.823	25.5506	63.8031	251.649
Phatr3_J5857	0.0117327	0.00438557	24	2	1.86805	0.112456	16.6114	11.7919	1.40872	0.494382	16.6114	13.3712	12.462	11.7919	16.5894
Phatr3_J5902	0.00258142	0.000579325	24	2	7.9647	0.542078	14.6929	0.376301	39.0456	5.28709	14.2899	9.96526	0.568441	0.376301	14.6929
Phatr3_J5928	0.00258142	0.000579325	24	2	51.1457	0.205834	248.481	77.7835	3.19452	1.6756	216.058	133.548	110.073	77.7835	248.481
Phatr3_J6076	0.0165501	0.00678693	24	2	4.45716	0.104024	42.8475	32.3917	1.32279	0.403586	39.0898	37.709	32.3917	33.2443	42.8475
Phatr3_J6277	0.00113581	0.000170306	24	2	4.93105	0.174285	28.293	13.4802	2.09885	1.0696	28.293	19.2884	13.4802	15.5228	25.4259
Phatr3_J6606	0.00168866	0.00032087	24	2	59.1798	0.188766	313.509	116.232	2.69727	1.4315	188.745	228.317	116.232	151.593	313.509
Phatr3_J6834	0.000443074	4.11493e-05	24	2	25.7852	0.357259	72.1752	11.9843	6.02248	2.59036	70.2909	56.5556	11.9843	40.8975	72.1752
Phatr3_J7173	0.0727831	0.0438862	24	2	15.1587	0.107765	140.664	56.7854	2.47712	1.30866	140.442	66.5627	67.0793	56.7854	140.664
Phatr3_J7335	1.32266e-05	2.37857e-07	24	2	4.69993	0.276746	16.9828	2.66803	6.36529	2.67023	14.1816	11.2642	2.66803	8.89089	16.9828
Phatr3_J7626	0.00384932	0.00100737	24	2	89.3894	0.375444	238.09	7.41856	32.0938	5.00422	131.403	147.408	8.57394	7.41856	238.09
Phatr3_J7866	0.00168866	0.00032087	24	2	7.97413	0.368828	21.6202	0.514636	42.0106	5.39268	21.6202	10.359	0.514636	7.5371	13.878
Phatr3_J8091	0.00113581	0.000170306	24	2	221.634	0.363791	609.235	29.3903	20.7291	4.37359	315.349	408.13	29.3903	109.862	609.235
Phatr3_J8185	0.0727831	0.0438862	24	2	31.6002	0.0476779	662.784	211.463	3.13429	1.64814	369.29	240.84	242.122	211.463	662.784
Phatr3_J8324	0.00822999	0.00276338	24	2	145.449	0.488741	297.599	12.8235	23.2073	4.53651	159.352	297.599	12.8235	39.9834	293.773
Phatr3_J8657	0.000255565	1.83626e-05	24	2	1.53739	0.0679458	22.6268	15.8156	1.43066	0.516684	19.4685	17.7956	15.8156	16.984	22.6268
Phatr3_J8659	0.00113581	0.000170306	24	2	10.4627	0.205266	50.9716	20.3981	2.49885	1.32126	41.6239	35.497	20.3981	23.4563	50.9716
Phatr3_J8686	0.0417322	0.0220312	24	2	17.7075	0.0254946	694.557	236.101	2.94178	1.55669	389.872	247.398	236.101	283.871	694.557
Phatr3_J8747	0.0117327	0.00438557	24	2	11.772	0.13331	88.3053	15.7012	5.62411	2.49162	57.4495	52.2742	15.7012	56.2775	88.3053
Phatr3_J8765	7.00414e-05	2.80672e-06	24	2	13.821	0.249067	55.4908	14.3675	3.86225	1.94944	39.6276	40.64	14.3675	26.3117	55.4908
Phatr3_J8770	0.00384932	0.00100737	24	2	4.44035	0.0884694	50.1907	35.8642	1.39947	0.484879	48.8749	39.8557	35.8642	37.84	50.1907
Phatr3_J8772	1.32266e-05	2.37857e-07	24	2	32.4182	0.338496	95.7714	9.37413	10.2166	3.35284	68.3056	55.5232	9.37413	22.4572	95.7714
Phatr3_J8987	0.00384932	0.00100737	24	2	39.0483	0.663736	58.8311	0.251886	233.562	7.86766	55.2311	54.1488	0.251886	0.518839	58.8311
Phatr3_J9007	0.0727831	0.0438862	24	2	1.9836	0.0742198	26.7261	18.2142	1.46732	0.553183	21.6454	22.0601	18.2142	19.8389	26.7261
Phatr3_J9157	0.00384932	0.00100737	24	2	5.77535	0.0790109	73.0956	46.2643	1.57996	0.659885	59.5367	61.9438	46.2643	56.0074	73.0956
Phatr3_J9180	0.00168866	0.00032087	24	2	22.3637	0.344607	64.8961	4.90613	13.2276	3.72548	64.8961	26.4354	4.90613	16.5965	37.8444
Phatr3_J9185	0.000443074	4.11493e-05	24	2	30.4561	0.297208	102.474	34.279	2.98941	1.57986	102.474	73.3038	34.279	56.8995	99.8554
Phatr3_J9210	4.67198e-06	4.75715e-08	24	2	181.568	0.364127	498.639	2.29508	217.265	7.76331	400.173	182.387	2.29508	43.7955	498.639
Phatr3_J9223	0.000443074	4.11493e-05	24	2	28.7441	0.293684	97.8742	20.9215	4.67816	2.22594	70.0158	73.0748	20.9215	41.7594	97.8742
Phatr3_J9258	3.28573e-05	9.03858e-07	24	2	82.2887	0.209603	392.593	16.272	24.1268	4.59257	270.035	99.1728	16.272	78.0509	392.593
Phatr3_J9312	0.000136869	7.56386e-06	24	2	41.8291	0.327694	127.647	12.1977	10.4648	3.38748	124.531	65.1419	12.1977	52.5261	127.647
Phatr3_J9348	0.0228553	0.0102622	24	2	6.46709	0.16934	38.1899	19.5702	1.95143	0.964531	38.1899	27.1297	24.7232	19.5702	37.8769
Phatr3_J9359	0.0117327	0.00438557	24	2	5.44236	0.131397	41.4192	16.367	2.53066	1.33951	27.9103	32.5154	16.367	27.7909	41.4192
Phatr3_J9409	0.00565959	0.00169397	24	2	4.34628	0.439578	9.8874	2.5494	3.87832	1.95543	9.29479	9.63189	2.5494	4.83566	9.8874
Phatr3_J9490	4.67198e-06	4.75715e-08	24	2	11.2333	0.22336	50.2923	10.4347	4.81971	2.26895	37.7773	23.8616	10.4347	18.9208	50.2923
Phatr3_J9491	0.000712834	8.61044e-05	24	2	2.38992	0.0902177	26.4906	11.5198	2.29957	1.20137	21.967	14.9525	11.5198	14.4304	26.4906
Phatr3_J9634	0.00113581	0.000170306	24	2	8.8503	0.500454	17.6845	0.347781	50.8496	5.66816	17.6845	12.5567	0.347781	5.45282	15.8299
Phatr3_J9649	0.0228553	0.0102622	24	2	2.80815	0.0398907	70.3962	35.1505	2.00271	1.00195	45.5268	44.0864	35.1505	44.5046	70.3962
Phatr3_J9654	0.0553703	0.031368	24	2	5.66269	0.0875829	64.6553	39.1807	1.65018	0.722626	52.1964	59.0931	39.1807	57.9088	64.6553
Phatr3_J9709	0.00113581	0.000170306	24	2	376.39	0.246904	1524.44	63.9428	23.8406	4.57535	930.409	966.476	63.9428	753.416	1524.44
Phatr3_J9896	0.00168866	0.00032087	24	2	114.733	0.299292	383.346	53.5341	7.16077	2.84011	228.454	270.739	53.5341	116.283	383.346
Phatr3_J9956	0.000443074	4.11493e-05	24	2	16.3106	0.371181	43.9424	8.41118	5.22429	2.38523	37.699	29.1668	8.41118	8.47823	43.9424
Phatr3_Jdraft1048	0.00384932	0.00100737	24	2	4.11576	0.18204	22.6091	3.21685	7.02834	2.81318	14.441	12.2644	3.21685	12.339	22.6091
Phatr3_Jdraft1185	0.00384932	0.00100737	24	2	1.10139	0.289028	3.81068	1.54022	2.47411	1.30691	3.64162	3.38828	1.54022	2.39192	3.81068
Phatr3_Jdraft1186	0.00168866	0.00032087	24	2	33.4876	0.228966	146.256	7.52657	19.4319	4.28036	100.741	89.2501	7.52657	83.3452	146.256
Phatr3_Jdraft1274	0.000255565	1.83626e-05	24	2	1.96062	0.276404	7.09331	0.585967	12.1053	3.59757	4.26332	3.73315	0.585967	1.78938	7.09331
Phatr3_Jdraft1366	0.000443074	4.11493e-05	24	2	7.37534	0.360007	20.4867	0.479281	42.7447	5.41767	17.0867	12.3323	0.479281	7.55012	20.4867
Phatr3_Jdraft1396	0.00384932	0.00100737	24	2	7.78776	0.174372	44.6617	18.0453	2.47498	1.30742	35.0008	37.0804	18.0453	32.8927	44.6617
Phatr3_Jdraft1591	0.00258142	0.000579325	24	2	52.3419	0.412118	127.007	23.8196	5.33204	2.41469	127.007	89.5882	23.8196	42.4336	100.088
Phatr3_Jdraft1626	0.00384932	0.00100737	24	2	15.3091	0.0947464	161.58	82.6072	1.956	0.967906	116.356	102.105	82.6072	85.6181	161.58
Phatr3_Jdraft1645	7.00414e-05	2.80672e-06	24	2	218.033	0.376732	578.747	20.4902	28.245	4.81992	535.831	299.999	20.4902	138.614	578.747
Phatr3_Jdraft1689	7.00414e-05	2.80672e-06	24	2	236.725	0.291018	813.438	28.1773	28.8686	4.85143	750.041	300.222	28.1773	247.065	813.438
Phatr3_Jdraft1699	3.28573e-05	9.03858e-07	24	2	141.327	0.346238	408.178	50.3958	8.09946	3.01783	358.23	192.684	50.3958	72.7931	408.178
Phatr3_Jdraft1725	0.0117327	0.00438557	24	2	21.862	0.13938	156.852	57.1419	2.74496	1.45678	119.719	86.6213	86.8499	57.1419	156.852
Phatr3_Jdraft223	0.00384932	0.00100737	24	2	5.32775	0.191384	27.838	16.2129	1.71702	0.77991	27.295	21.46	16.2129	19.1068	27.838
Phatr3_Jdraft251	0.0417322	0.0220312	24	2	2.94282	0.153284	19.1985	13.047	1.47149	0.557279	19.1985	16.9145	13.047	14.1624	17.1273
Phatr3_Jdraft310	0.00565959	0.00169397	24	2	5.66552	0.115165	49.1946	28.243	1.74184	0.800609	40.2134	41.2329	28.243	37.6141	49.1946
Phatr3_Jdraft315	0.00384932	0.00100737	24	2	2.58932	0.413676	6.25929	1.28549	4.86919	2.28368	6.25929	4.50279	1.28549	1.96418	4.75172
Phatr3_Jdraft371	4.67198e-06	4.75715e-08	24	2	19.928	0.213127	93.5032	0.19899	469.889	8.87617	51.1692	19.0725	0.19899	2.25827	93.5032
Phatr3_Jdraft509	0.0553703	0.031368	24	2	3.74876	0.13864	27.0396	18.5742	1.45576	0.54177	22.7803	24.4837	18.5742	19.1839	27.0396
Phatr3_Jdraft913	0.00384932	0.00100737	24	2	74.9385	0.072698	1030.82	414.375	2.48765	1.31478	794.598	450.187	414.852	414.375	1030.82
Phatr3_Jdraft977	0.0312414	0.0151871	24	2	3.70435	0.0570606	64.9196	23.7222	2.73666	1.45241	45.7497	23.8832	27.0383	23.7222	64.9196
Phatr3_EG00078	0.00168866	0.00032087	24	3	11.538	0.426928	27.0256	3.8102	7.09297	2.82639	21.6442	25.1411	9.33576	3.8102	27.0256
Phatr3_EG00107	0.0417322	0.0220312	24	3	2.92908	0.371571	7.88297	2.27793	3.46058	1.79101	7.88297	6.88742	3.84856	2.27793	6.7374
Phatr3_EG00125	0.0117327	0.00438557	24	3	6.19359	0.202614	30.5684	14.6018	2.09347	1.0659	25.624	29.2153	23.8491	14.6018	30.5684
Phatr3_EG00144	0.00384932	0.00100737	24	3	47.699	0.359462	132.695	36.7799	3.60782	1.85113	97.3752	131.286	36.7799	36.8906	132.695
Phatr3_EG00145	0.0165501	0.00678693	24	3	1.24856	0.166516	7.49813	3.5108	2.13573	1.09473	4.57794	7.49813	5.47519	3.5108	6.37397
Phatr3_EG00176	0.0553703	0.031368	24	3	4.19532	0.330477	12.6947	3.3561	3.78258	1.91937	11.0639	12.6947	9.10055	3.3561	9.49442
Phatr3_EG00320	0.000712834	8.61044e-05	24	3	9.18954	0.224635	40.9088	17.0581	2.3982	1.26195	29.8989	40.9088	28.7545	17.0581	32.4818
Phatr3_EG00344	0.000136869	7.56386e-06	24	3	68.5448	0.596236	114.963	2.37116	48.4837	5.59943	79.8539	114.963	6.8897	2.37116	107.039
Phatr3_EG00362	0.000136869	7.56386e-06	24	3	8.1051	0.314976	25.7324	5.09796	5.04759	2.3356	12.3158	25.7324	8.9601	5.09796	13.8973
Phatr3_EG00382	0.0553703	0.031368	24	3	4.526	0.247157	18.3122	9.4438	1.93907	0.955368	14.9371	18.3122	11.4459	9.4438	12.7232
Phatr3_EG00390	0.00565959	0.00169397	24	3	2.22018	0.50721	4.37723	0.0386048	113.386	6.8251	2.28906	4.37723	0.0386048	0.350065	2.75579
Phatr3_EG00402	0.00258142	0.000579325	24	3	26.7159	0.319464	83.6274	13.8577	6.03471	2.59329	43.4242	83.6274	13.8577	25.4492	64.7391
Phatr3_EG00404	0.0312414	0.0151871	24	3	2.50627	0.144437	17.3519	11.5	1.50886	0.593459	12.3812	17.3519	11.5	11.6092	15.1752
Phatr3_EG00416	0.0312414	0.0151871	24	3	138.467	0.4632	298.935	4.3723	68.3701	6.09529	158.714	298.935	4.3723	70.0764	217.738
Phatr3_EG00484	0.000443074	4.11493e-05	24	3	48.2616	0.288511	167.278	23.2324	7.2002	2.84804	83.5606	167.278	83.391	23.2324	151.583
Phatr3_EG00491	0.00168866	0.00032087	24	3	1224.53	0.336604	3637.9	480.264	7.5748	2.92121	1613.63	3637.9	480.264	898.535	2578.29
Phatr3_EG00629	0.0727831	0.0438862	24	3	1.27522	0.0758368	16.8154	12.6424	1.33007	0.411506	13.0587	16.8154	12.6424	13.6746	15.108
Phatr3_EG00709	0.000255565	1.83626e-05	24	3	51.5563	0.355627	144.973	3.94476	36.7508	5.1997	50.9965	144.973	42.3436	3.94476	122.238
Phatr3_EG00759	0.000712834	8.61044e-05	24	3	264.501	0.322638	819.806	29.0322	28.2379	4.81956	269.44	819.806	98.059	29.0322	255.513
Phatr3_EG00818	0.0228553	0.0102622	24	3	3.19133	0.290448	10.9876	3.01761	3.64117	1.8644	5.84391	10.9876	3.01761	4.82914	6.38193
Phatr3_EG00856	0.0228553	0.0102622	24	3	44.4806	0.194182	229.067	19.4154	11.7982	3.5605	52.7189	229.067	19.4154	54.9806	84.6603
Phatr3_EG00885	0.0165501	0.00678693	24	3	95.7107	0.274018	349.287	22.6473	15.4229	3.947	133.779	349.287	22.6473	58.6326	120.172
Phatr3_EG00931	0.0117327	0.00438557	24	3	13.7829	0.105313	130.875	76.6931	1.70648	0.771022	99.8584	109.162	93.9178	76.6931	130.875
Phatr3_EG00949	0.00565959	0.00169397	24	3	9.25389	0.180238	51.3427	19.7237	2.6031	1.38023	28.0156	51.3427	19.7237	24.0525	44.5951
Phatr3_EG00954	0.00822999	0.00276338	24	3	4.85032	0.288942	16.7865	5.85404	2.86751	1.5198	13.1648	16.7865	5.85404	10.4756	13.9379
Phatr3_EG00958	4.67198e-06	4.75715e-08	24	3	4.95077	0.400032	12.3759	0.0122268	1012.2	9.98328	4.50245	12.3759	0.586156	0.0122268	7.7969
Phatr3_EG01075	0.0117327	0.00438557	24	3	28.1956	0.418088	67.4394	11.6997	5.76421	2.52712	52.9331	58.2392	22.2402	11.6997	67.4394
Phatr3_EG01083	0.0727831	0.0438862	24	3	40.0949	0.525964	76.2313	4.71812	16.1571	4.0141	76.2313	53.5639	14.2369	4.71812	54.835
Phatr3_EG01086	0.00822999	0.00276338	24	3	272.641	0.444522	613.336	4.81542	127.369	6.99287	360.183	613.336	4.81542	220.259	380.813
Phatr3_EG01125	0.0727831	0.0438862	24	3	1.78338	0.0559746	31.8604	20.8248	1.52993	0.613466	22.3652	29.3358	21.8409	20.8248	31.8604
Phatr3_EG01304	0.000712834	8.61044e-05	24	3	30.3574	0.209215	145.102	17.4014	8.33852	3.05979	43.1668	145.102	17.4014	19.5296	55.0962
Phatr3_EG01334	0.000712834	8.61044e-05	24	3	27.0426	0.18927	142.878	73.932	1.93256	0.950515	96.6982	142.878	96.0197	73.932	135.923
Phatr3_EG01410	0.00384932	0.00100737	24	3	20.0622	0.220171	91.1213	32.7496	2.78236	1.47631	66.2769	69.6362	44.8669	32.7496	91.1213
Phatr3_EG01423	0.0312414	0.0151871	24	3	252.786	0.445125	567.898	87.4497	6.49399	2.69911	408.894	567.898	87.4497	173.208	371.073
Phatr3_EG01455	0.0727831	0.0438862	24	3	56.8948	0.128775	441.816	282.33	1.56489	0.646065	285.248	440.63	282.33	308.699	441.816
Phatr3_EG01462	0.0417322	0.0220312	24	3	3.58868	0.432406	8.29933	1.07755	7.70201	2.94524	8.29933	6.63417	3.91021	1.07755	6.13177
Phatr3_EG01529	0.0117327	0.00438557	24	3	219.924	0.0925929	2375.17	308.41	7.70133	2.94511	404.86	2375.17	308.41	364.4	1013.73
Phatr3_EG01579	0.0165501	0.00678693	24	3	1.87112	0.348903	5.36286	1.18908	4.51009	2.17316	3.48951	5.36286	1.22672	1.18908	3.52723
Phatr3_EG01633	0.0553703	0.031368	24	3	5.62922	0.233879	24.0689	12.5897	1.9118	0.93493	24.0689	23.5675	19.1798	12.5897	19.1357
Phatr3_EG01682	0.000255565	1.83626e-05	24	3	55.3743	0.306366	180.746	69.9347	2.58449	1.36988	144.641	180.746	100.886	69.9347	166.007
Phatr3_EG01852	0.0727831	0.0438862	24	3	32.9993	0.15827	208.501	116.028	1.79699	0.845584	183.52	183.256	156.786	116.028	208.501
Phatr3_EG01869	0.0117327	0.00438557	24	3	59.805	0.471665	126.796	36.2986	3.49312	1.80452	116.415	126.796	38.6677	36.2986	122.861
Phatr3_EG01913	0.0417322	0.0220312	24	3	24.8544	0.513697	48.3833	4.24982	11.3848	3.50904	39.8762	48.3833	4.24982	12.503	24.6454
Phatr3_EG01936	0.00384932	0.00100737	24	3	10.1417	0.395028	25.6735	7.61888	3.36971	1.75263	21.4594	25.6735	9.84236	7.61888	18.364
Phatr3_EG01937	0.0228553	0.0102622	24	3	8.51521	0.423724	20.0961	6.42424	3.12817	1.64532	17.9803	20.0961	6.78227	6.42424	19.2018
Phatr3_EG01957	0.00384932	0.00100737	24	3	47.2262	0.287523	164.252	9.68302	16.9629	4.08431	55.4684	164.252	9.68302	12.5862	108.681
Phatr3_EG01996	0.0727831	0.0438862	24	3	9.52979	0.328161	29.04	11.7798	2.46523	1.30172	29.04	25.753	16.9472	11.7798	24.3141
Phatr3_EG02013	0.00822999	0.00276338	24	3	59.9834	0.358612	167.265	45.2355	3.69766	1.88661	114.318	167.265	45.2355	57.8118	146.813
Phatr3_EG02015	0.0228553	0.0102622	24	3	49.3618	0.428031	115.323	28.3358	4.06987	2.02498	89.8304	115.323	28.3358	38.1846	94.0381
Phatr3_EG02079	0.0228553	0.0102622	24	3	2.35891	0.312758	7.54228	2.16042	3.49112	1.80369	6.40068	7.54228	6.27028	2.16042	6.72682
Phatr3_EG02164	0.000136869	7.56386e-06	24	3	34.5216	0.285082	121.093	43.4522	2.78682	1.47862	83.1543	121.093	61.4756	43.4522	84.9787
Phatr3_EG02169	0.000712834	8.61044e-05	24	3	31.937	0.233525	136.76	35.7542	3.82502	1.93547	66.198	136.76	42.9541	35.7542	66.957
Phatr3_EG02174	0.00822999	0.00276338	24	3	2167.08	0.430091	5038.65	495.187	10.1752	3.34699	3419.07	4662.35	495.187	1539.44	5038.65
Phatr3_EG02192	0.00168866	0.00032087	24	3	835.167	0.316789	2636.35	397.719	6.62867	2.72872	1219.38	2636.35	397.719	627.317	1991.07
Phatr3_EG02231	1.32266e-05	2.37857e-07	24	3	6.27792	0.171247	36.6599	20.0875	1.82501	0.867908	26.2002	36.6599	24.0892	20.0875	32.5617
Phatr3_EG02251	0.00113581	0.000170306	24	3	34.7063	0.2465	140.796	38.894	3.62	1.85599	68.7235	140.796	54.9922	38.894	65.9022
Phatr3_EG02265	0.0117327	0.00438557	24	3	6.43156	0.060933	105.551	16.5987	6.35901	2.6688	18.5733	105.551	16.9499	16.5987	24.4179
Phatr3_EG02320	0.0553703	0.031368	24	3	19.2834	0.208462	92.5031	39.7362	2.32793	1.21905	78.2	92.5031	72.72	39.7362	70.811
Phatr3_EG02333	0.0727831	0.0438862	24	3	2.95238	0.098968	29.8317	22.8462	1.30576	0.384893	28.7949	26.8309	25.499	22.8462	29.8317
Phatr3_EG02358	0.000255565	1.83626e-05	24	3	12.9387	0.234119	55.2657	11.8122	4.67869	2.22611	22.2286	55.2657	19.2228	11.8122	28.9385
Phatr3_EG02362	0.0553703	0.031368	24	3	34.5717	0.4185	82.6087	10.3424	7.98735	2.99772	82.6087	54.6119	26.5819	10.3424	33.5421
Phatr3_EG02380	0.0228553	0.0102622	24	3	17.8569	0.157041	113.709	75.932	1.4975	0.582561	108.32	109.222	89.4942	75.932	113.709
Phatr3_EG02387	4.67198e-06	4.75715e-08	24	3	38.8739	0.286947	135.474	39.8547	3.39921	1.7652	86.2731	135.474	72.5613	39.8547	113.823
Phatr3_EG02449	0.00822999	0.00276338	24	3	113.491	0.565672	200.631	2.67599	74.9745	6.22833	125.16	200.631	2.67599	10.2692	185.894
Phatr3_EG02470	0.0228553	0.0102622	24	3	3.28805	0.0874698	37.5907	19.4597	1.93172	0.949885	21.8149	35.6408	21.703	19.4597	37.5907
Phatr3_EG02492	0.000712834	8.61044e-05	24	3	2.52937	0.0876019	28.8735	19.9864	1.44466	0.530728	21.6031	28.8735	20.6419	19.9864	25.8028
Phatr3_EG02515	0.0727831	0.0438862	24	3	3.33113	0.0615499	54.1208	40.4458	1.33811	0.420191	40.4458	53.5589	45.9351	43.0583	54.1208
Phatr3_EG02527	0.0417322	0.0220312	24	3	95.6746	0.201448	474.934	256.865	1.84897	0.88672	474.934	391.387	296.788	256.865	412.355
Phatr3_EG02540	0.0312414	0.0151871	24	3	5.31525	0.106112	50.0909	37.6393	1.33081	0.412308	44.4455	48.9998	37.6393	40.1911	50.0909
Phatr3_EG02545	0.00258142	0.000579325	24	3	128.08	0.291642	439.167	46.6183	9.42049	3.2358	173.137	439.167	87.2138	46.6183	111.201
Phatr3_EG02549	0.0727831	0.0438862	24	3	29.9025	0.19485	153.464	82.8919	1.85138	0.888598	107.977	153.464	82.8919	97.1824	148.609
Phatr3_EG02571	0.000255565	1.83626e-05	24	3	11.678	0.246395	47.3953	16.8163	2.81842	1.49489	31.197	47.3953	30.6823	16.8163	35.3076
Phatr3_EG02592	0.0165501	0.00678693	24	3	4.04796	0.121368	33.3529	20.8949	1.59622	0.674662	23.8871	29.1644	21.3842	20.8949	33.3529
Phatr3_EG02594	0.00822999	0.00276338	24	3	295.778	0.229348	1289.65	562.004	2.29473	1.19832	888.299	1289.65	834.443	562.004	922.714
Phatr3_EG02612	0.000443074	4.11493e-05	24	3	9.74905	0.420107	23.2061	0.106947	216.988	7.76147	9.73054	23.2061	1.53687	0.106947	8.87281
Phatr3_EG02631	0.000443074	4.11493e-05	24	3	160.468	0.197815	811.2	106.448	7.62066	2.92992	250.657	811.2	112.238	106.448	304.829
Phatr3_EG02636	0.0312414	0.0151871	24	3	22.3684	0.267536	83.6088	42.7605	1.95528	0.967377	72.4858	83.6088	42.7605	48.6686	65.9352
Phatr3_EG02637	0.00565959	0.00169397	24	3	5.95012	0.37427	15.8979	1.07611	14.7735	3.88494	8.50131	15.8979	5.3192	1.07611	6.01844
Phatr3_EG02658	0.0727831	0.0438862	24	3	8.41934	0.234867	35.8473	17.2239	2.08125	1.05745	35.8473	29.3425	21.8295	17.2239	23.2175
Phatr3_EG02668	0.0228553	0.0102622	24	3	7.17283	0.268634	26.7011	13.0716	2.04268	1.03046	25.5051	24.4521	16.2981	13.0716	26.7011
Phatr3_J10216	0.00384932	0.00100737	24	3	11.665	0.225506	51.7282	25.3725	2.03875	1.02768	35.4371	51.7282	25.3725	28.6453	39.9066
Phatr3_J10640	0.00258142	0.000579325	24	3	6.8006	0.220417	30.8533	9.19278	3.35626	1.74685	14.917	26.4978	12.6079	9.19278	30.8533
Phatr3_J10824	0.00113581	0.000170306	24	3	101.268	0.423284	239.242	80.5457	2.97027	1.57059	210.359	239.242	96.1112	80.5457	181.307
Phatr3_J10970	0.0165501	0.00678693	24	3	82.3398	0.350673	234.805	13.2207	17.7604	4.15059	113.188	234.805	13.2207	86.4764	101.521
Phatr3_J10976	0.000443074	4.11493e-05	24	3	13.9693	0.215055	64.9568	35.5426	1.82758	0.869933	49.3188	64.9568	38.5598	35.5426	59.1207
Phatr3_J11006	0.00384932	0.00100737	24	3	1227.72	0.337155	3641.4	370.477	9.82895	3.29704	1574.82	3641.4	370.477	754.005	2323.63
Phatr3_J11368	0.000712834	8.61044e-05	24	3	4.66272	0.139101	33.5204	22.7883	1.47095	0.556747	27.8718	33.5204	25.2303	22.7883	27.9578
Phatr3_J11733	0.00258142	0.000579325	24	3	9.91036	0.195287	50.7477	26.9879	1.88039	0.911033	36.4442	50.7477	26.9879	32.9584	40.9752
Phatr3_J12004	0.0312414	0.0151871	24	3	58.4711	0.182289	320.76	84.8158	3.78184	1.91909	184.704	236.271	198.946	84.8158	320.76
Phatr3_J12188	0.00565959	0.00169397	24	3	18.6901	0.208814	89.5058	50.3569	1.77743	0.82979	65.6832	89.5058	55.3469	50.3569	82.3818
Phatr3_J12378	0.0228553	0.0102622	24	3	6.09181	0.338125	18.0165	7.00882	2.57054	1.36207	17.5608	17.9371	10.8618	7.00882	18.0165
Phatr3_J12379	0.00258142	0.000579325	24	3	408.474	0.191738	2130.37	432.358	4.92733	2.30081	771.923	2130.37	432.358	640.853	1215.61
Phatr3_J12384	0.000712834	8.61044e-05	24	3	10.6828	0.407723	26.2011	6.83238	3.83484	1.93917	18.5452	26.2011	6.92697	6.83238	21.1425
Phatr3_J12401	0.00384932	0.00100737	24	3	52.7303	0.219381	240.359	56.5624	4.24945	2.08727	104.599	240.359	56.5624	80.7316	172.22
Phatr3_J12501	0.0727831	0.0438862	24	3	19.5534	0.194405	100.581	59.8679	1.68004	0.748499	100.581	96.1249	82.0564	59.8679	90.6766
Phatr3_J12586	0.0117327	0.00438557	24	3	3.57096	0.354085	10.085	3.63995	2.77064	1.47022	9.20656	10.085	6.27162	3.63995	9.1238
Phatr3_J12810	0.0117327	0.00438557	24	3	2.44137	0.256138	9.53148	3.86493	2.46615	1.30226	6.07243	9.08864	4.0267	3.86493	9.53148
Phatr3_J13057	0.00168866	0.00032087	24	3	10.1982	0.171252	59.551	32.8713	1.81164	0.857295	50.8235	59.551	47.514	32.8713	49.9834
Phatr3_J13107	0.0417322	0.0220312	24	3	50.1844	0.408586	122.825	8.24104	14.904	3.89763	75.9397	122.825	8.24104	35.9506	48.3903
Phatr3_J13505	0.00258142	0.000579325	24	3	15.4143	0.277863	55.4742	21.7011	2.55629	1.35405	40.5661	52.8306	31.3108	21.7011	55.4742
Phatr3_J13675	0.0727831	0.0438862	24	3	6.43558	0.322818	19.9356	4.79353	4.15887	2.05619	19.9356	14.025	9.17639	4.79353	14.8867
Phatr3_J13691	0.0727831	0.0438862	24	3	20.2289	0.280612	72.0885	31.5151	2.28743	1.19373	59.5112	72.0885	31.5151	42.4799	66.9228
Phatr3_J13779	0.0165501	0.00678693	24	3	3.45354	0.212156	16.2783	9.26882	1.75624	0.812493	12.5922	16.2783	11.5471	9.26882	15.0207
Phatr3_J13789	0.0165501	0.00678693	24	3	64.5195	0.27187	237.317	122.414	1.93865	0.955051	181.596	237.317	122.414	122.474	237.032
Phatr3_J13877	0.00168866	0.00032087	24	3	1056.41	0.266409	3965.39	526.446	7.53238	2.9131	1485.74	3965.39	526.446	769.129	2220.01
Phatr3_J13894	0.0228553	0.0102622	24	3	10.381	0.105564	98.3379	59.8126	1.6441	0.717299	66.5322	88.4021	63.0978	59.8126	98.3379
Phatr3_J13987	0.0727831	0.0438862	24	3	2.82275	0.134739	20.9497	12.3557	1.69556	0.761758	17.0844	17.6527	13.6758	12.3557	20.9497
Phatr3_J14386	0.00384932	0.00100737	24	3	1549.79	0.338854	4573.61	510.991	8.95048	3.16197	1960.57	4573.61	510.991	682.447	2163.72
Phatr3_J14442	0.00168866	0.00032087	24	3	965.643	0.470074	2054.23	68.0351	30.1937	4.91618	1022.26	2054.23	68.0351	308.458	1321.51
Phatr3_J14472	0.0228553	0.0102622	24	3	43.2146	0.30385	142.223	53.5439	2.6562	1.40936	142.223	133.15	107.38	53.5439	130.174
Phatr3_J14626	0.0417322	0.0220312	24	3	7.18523	0.174814	41.1021	27.5078	1.4942	0.57937	35.7924	41.1021	30.0031	27.5078	39.244
Phatr3_J14808	0.000712834	8.61044e-05	24	3	17.422	0.190396	91.5038	26.2827	3.48152	1.79972	48.1988	91.5038	60.9131	26.2827	80.4228
Phatr3_J14827	0.0228553	0.0102622	24	3	24.097	0.124786	193.107	112.757	1.71259	0.776181	150.139	184.621	162.668	112.757	193.107
Phatr3_J14843	0.0553703	0.031368	24	3	7.22382	0.133777	53.999	36.5694	1.47662	0.562296	44.909	53.999	36.5694	41.7315	46.9458
Phatr3_J14945	0.00822999	0.00276338	24	3	8.21147	0.316141	25.9741	12.0685	2.15222	1.10582	21.8893	25.9741	12.4432	12.0685	20.9633
Phatr3_J15083	0.0117327	0.00438557	24	3	6.38191	0.125515	50.8456	21.8525	2.32676	1.21832	29.9998	32.1586	27.8042	21.8525	50.8456
Phatr3_J15134	0.0312414	0.0151871	24	3	4.51943	0.218608	20.6736	9.15717	2.25764	1.17482	20.6736	17.4959	13.5223	9.15717	14.8603
Phatr3_J15138	3.28573e-05	9.03858e-07	24	3	135.553	0.403973	335.549	54.9189	6.1099	2.61115	224.795	335.549	125.25	54.9189	305.272
Phatr3_J15399	0.0312414	0.0151871	24	3	13.9959	0.218012	64.1975	35.3159	1.81781	0.8622	46.6584	60.8458	35.3159	35.3543	64.1975
Phatr3_J15613	0.0727831	0.0438862	24	3	52.502	0.258762	202.897	104.988	1.93258	0.950527	179.774	202.897	136.888	104.988	198.882
Phatr3_J15632	0.0727831	0.0438862	24	3	41.3556	0.323337	127.902	29.3838	4.35282	2.12195	118.594	82.3663	41.08	29.3838	127.902
Phatr3_J15688	0.0312414	0.0151871	24	3	37.7626	0.206456	182.909	94.8785	1.92782	0.946973	114.858	179.739	94.8785	95.0916	182.909
Phatr3_J15935	0.0117327	0.00438557	24	3	9.73069	0.244234	39.8416	24.2462	1.64321	0.716519	39.8416	38.9638	27.6978	24.2462	34.0736
Phatr3_J16052	0.0553703	0.031368	24	3	3.37525	0.0787755	42.8465	18.9707	2.25856	1.1754	18.9707	42.8465	19.3255	20.6793	25.6586
Phatr3_J16243	0.00565959	0.00169397	24	3	114.815	0.307417	373.481	122.731	3.04309	1.60554	310.63	373.481	122.731	230.872	331.119
Phatr3_J16286	0.0228553	0.0102622	24	3	3.88179	0.288792	13.4415	4.2209	3.18451	1.67107	11.9915	12.3078	9.24667	4.2209	13.4415
Phatr3_J16302	0.000255565	1.83626e-05	24	3	99.6091	0.322415	308.947	28.8005	10.7271	3.42319	127.859	308.947	28.8005	34.6297	246.634
Phatr3_J16430	0.0553703	0.031368	24	3	341.107	0.410344	831.27	196.665	4.22682	2.07957	831.27	687.448	370.354	196.665	620.657
Phatr3_J16581	0.00384932	0.00100737	24	3	70.6781	0.315095	224.307	62.1942	3.60656	1.85062	147.045	224.307	103.455	62.1942	113.785
Phatr3_J16798	0.0312414	0.0151871	24	3	61.8003	0.191269	323.107	208.902	1.54669	0.629183	243.017	323.107	208.902	215.385	305.753
Phatr3_J1690	0.0117327	0.00438557	24	3	22.3684	0.357989	62.4835	21.4207	2.91697	1.54447	62.4835	56.5003	29.4898	21.4207	38.9855
Phatr3_J16922	0.0117327	0.00438557	24	3	10.4535	0.280897	37.2149	11.5967	3.20909	1.68216	30.2701	36.128	25.2857	11.5967	37.2149
Phatr3_J17495	0.0117327	0.00438557	24	3	22.1208	0.241002	91.787	55.2982	1.65985	0.731057	89.8728	91.787	66.1153	55.2982	82.3963
Phatr3_J17531	0.00384932	0.00100737	24	3	1125.79	0.413344	2723.62	228.874	11.9001	3.5729	1373.26	2723.62	228.874	611.001	2512.83
Phatr3_J17766	0.00168866	0.00032087	24	3	1664.92	0.433186	3843.43	261.479	14.6988	3.87763	1897.92	3843.43	261.479	624.883	2707.13
Phatr3_J17928	0.0312414	0.0151871	24	3	8.95635	0.1627	55.0482	31.8292	1.72949	0.790344	38.9164	55.0482	31.8292	36.1301	44.0124
Phatr3_J18049	0.00168866	0.00032087	24	3	1142.26	0.292403	3906.46	90.4304	43.1985	5.43291	1230.74	3906.46	90.4304	391.931	2247.99
Phatr3_J18398	0.0553703	0.031368	24	3	56.9473	0.142528	399.55	192.634	2.07415	1.05252	237.342	306.605	212.275	192.634	399.55
Phatr3_J18533	0.0165501	0.00678693	24	3	20.7113	0.221276	93.5993	40.3864	2.3176	1.21263	53.8005	85.5572	45.1393	40.3864	93.5993
Phatr3_J18622	0.0165501	0.00678693	24	3	8.46967	0.401452	21.0976	5.43883	3.87906	1.95571	21.0976	18.7297	10.1828	5.43883	17.2304
Phatr3_J1905	0.00565959	0.00169397	24	3	18.7125	0.150758	124.123	91.8742	1.35101	0.434033	110.014	124.123	91.8742	96.518	110.52
Phatr3_J19093	0.0553703	0.031368	24	3	14.8413	0.126175	117.625	60.4495	1.94584	0.960396	77.9219	90.6929	72.5987	60.4495	117.625
Phatr3_J19661	0.0228553	0.0102622	24	3	119.564	0.393567	303.796	25.3736	11.9729	3.58171	272.045	303.796	25.3736	192.569	268.902
Phatr3_J20434	0.0727831	0.0438862	24	3	6.8302	0.142661	47.8773	32.4392	1.47591	0.561603	35.4842	47.8773	39.1028	32.4392	46.789
Phatr3_J20508	0.0165501	0.00678693	24	3	53.3833	0.453686	117.666	15.1433	7.77016	2.95795	95.4882	117.666	15.1433	47.1347	100.247
Phatr3_J21122	0.00565959	0.00169397	24	3	42.1846	0.342728	123.085	23.5586	5.22462	2.38533	110.519	119.729	84.7438	23.5586	123.085
Phatr3_J21519	0.0228553	0.0102622	24	3	25.126	0.319933	78.5351	43.3034	1.8136	0.858857	77.4051	78.5351	44.8716	43.3034	77.5103
Phatr3_J21535	0.0312414	0.0151871	24	3	9.57957	0.101857	94.0493	68.3016	1.37697	0.461498	75.0239	94.0493	74.9362	68.3016	93.5458
Phatr3_J2164	0.00168866	0.00032087	24	3	18.0857	0.23204	77.9422	14.163	5.50323	2.46028	31.045	77.9422	14.163	16.3882	42.4661
Phatr3_J22395	0.00168866	0.00032087	24	3	1041.2	0.331122	3144.45	42.6092	73.7975	6.2055	1060.59	3144.45	42.6092	342.416	2024.02
Phatr3_J22956	0.00822999	0.00276338	24	3	122.253	0.367351	332.797	11.5464	28.8226	4.84913	137.222	332.797	11.5464	49.8246	173.032
Phatr3_J22974	0.0117327	0.00438557	24	3	30.2326	0.146966	205.712	95.4587	2.15499	1.10768	126.704	166.753	112.772	95.4587	205.712
Phatr3_J23257	0.00384932	0.00100737	24	3	1666.28	0.496685	3354.81	112.261	29.8839	4.9013	1833.74	3354.81	112.261	475.934	2432.79
Phatr3_J23646	0.0312414	0.0151871	24	3	8.07125	0.0641243	125.869	83.1435	1.51387	0.598245	83.1435	125.869	91.1923	91.4263	109.278
Phatr3_J23709	3.28573e-05	9.03858e-07	24	3	43.6466	0.221519	197.033	69.4831	2.8357	1.5037	103.515	197.033	97.661	69.4831	134.63
Phatr3_J24493	0.00258142	0.000579325	24	3	45.2438	0.273939	165.16	47.5269	3.47509	1.79705	76.7352	165.16	47.5269	47.7788	100.677
Phatr3_J24820	0.00822999	0.00276338	24	3	77.4053	0.273203	283.325	78.2501	3.62076	1.85629	218.506	230.736	148.121	78.2501	283.325
Phatr3_J25168	0.00258142	0.000579325	24	3	3013.54	0.410506	7341.03	63.6839	115.273	6.84891	3300.41	7341.03	63.6839	320.662	6302.66
Phatr3_J25172	0.00168866	0.00032087	24	3	1310.1	0.258068	5076.58	192.406	26.3848	4.72163	1459.93	5076.58	192.406	526.771	2818.55
Phatr3_J25506	0.0417322	0.0220312	24	3	21.1945	0.43781	48.4102	3.43749	14.083	3.81588	48.4102	31.0607	11.7231	3.43749	21.5153
Phatr3_J25739	0.00565959	0.00169397	24	3	9.58855	0.131952	72.6668	18.2868	3.97374	1.9905	22.1221	72.6668	22.7418	18.2868	25.166
Phatr3_J25893	0.00168866	0.00032087	24	3	2888.06	0.458695	6296.26	476.088	13.225	3.72519	3379.25	6296.26	476.088	1164.95	4797.47
Phatr3_J26173	0.00384932	0.00100737	24	3	25.1669	0.294102	85.5719	16.0749	5.32331	2.41232	49.6122	85.5719	16.0749	31.1835	74.3291
Phatr3_J26293	0.00168866	0.00032087	24	3	1235.39	0.39296	3143.8	211.679	14.8517	3.89256	1507.26	3143.8	211.679	585.863	2514.41
Phatr3_J26970	0.0727831	0.0438862	24	3	15.3006	0.143785	106.413	74.0676	1.4367	0.522756	97.7475	106.413	87.0262	74.0676	83.4144
Phatr3_J27286	0.00822999	0.00276338	24	3	12.4544	0.283152	43.9849	18.4358	2.38584	1.2545	25.5586	43.9849	18.4358	19.3066	40.2982
Phatr3_J27534	0.0727831	0.0438862	24	3	21.9435	0.330469	66.401	33.1787	2.00131	1.00095	66.401	64.9491	34.8299	33.1787	58.3039
Phatr3_J28723	0.0727831	0.0438862	24	3	9.65358	0.102946	93.7735	39.981	2.34545	1.22987	39.981	93.7735	52.9014	53.8554	67.3858
Phatr3_J29196	0.0117327	0.00438557	24	3	39.5023	0.411597	95.9732	23.5493	4.07541	2.02695	95.9732	83.8087	40.2437	23.5493	76.6521
Phatr3_J29266	0.00168866	0.00032087	24	3	362.065	0.336496	1075.99	69.759	15.4244	3.94714	394.992	1075.99	69.759	176.38	861.69
Phatr3_J29666	0.00384932	0.00100737	24	3	5.83315	0.117126	49.8024	25.54	1.94998	0.963457	27.9583	49.8024	37.0232	25.54	46.0308
Phatr3_J30461	0.0417322	0.0220312	24	3	45.336	0.294117	154.143	71.9523	2.14229	1.09915	154.143	139.667	94.588	71.9523	117.927
Phatr3_J30643	0.00168866	0.00032087	24	3	380.56	0.341169	1115.46	80.1066	13.9247	3.79957	411.319	1115.46	80.1066	198.543	897.176
Phatr3_J30648	1.32266e-05	2.37857e-07	24	3	5842.52	0.145542	40143.2	1043.96	38.4529	5.26502	6028.06	40143.2	3755.67	1043.96	9151.95
Phatr3_J30770	0.0417322	0.0220312	24	3	55.3083	0.319139	173.305	48.3118	3.58721	1.84286	123.134	173.305	48.3118	96.3199	148.152
Phatr3_J31440	0.0228553	0.0102622	24	3	33.1283	0.108097	306.47	206.236	1.48602	0.571452	215.662	306.47	230.496	206.236	297.893
Phatr3_J31492	0.0312414	0.0151871	24	3	10.8057	0.536255	20.1503	0.421342	47.8241	5.57967	20.1503	16.6139	4.95307	0.421342	7.91119
Phatr3_J32071	0.00822999	0.00276338	24	3	69.6848	0.418774	166.402	0.715921	232.431	7.86066	80.1304	166.402	0.715921	23.7255	80.935
Phatr3_J32120	0.0228553	0.0102622	24	3	7.05763	0.250752	28.1459	16.5722	1.69838	0.76416	28.1459	26.2269	18.5936	16.5722	27.611
Phatr3_J32237	0.00384932	0.00100737	24	3	47.5227	0.539989	88.0067	13.5803	6.48046	2.6961	77.1408	83.8969	22.9271	13.5803	88.0067
Phatr3_J32535	0.0312414	0.0151871	24	3	33.2989	0.497429	66.942	8.81457	7.59447	2.92495	59.4063	66.942	8.81457	21.6081	62.2172
Phatr3_J32786	0.0165501	0.00678693	24	3	12.7719	0.48516	26.325	1.44524	18.215	4.18706	26.325	24.3048	10.1958	1.44524	10.9052
Phatr3_J32938	0.00822999	0.00276338	24	3	5.81462	0.560243	10.3787	0.831451	12.4827	3.64186	9.65656	10.3787	2.29212	0.831451	5.38926
Phatr3_J32940	0.0553703	0.031368	24	3	14.0276	0.23447	59.8267	31.2354	1.91535	0.937609	59.8267	50.2098	39.2104	31.2354	50.9689
Phatr3_J33014	0.00168866	0.00032087	24	3	5.54185	0.139352	39.7686	23.545	1.68905	0.756208	27.2275	39.7686	29.6562	23.545	34.1718
Phatr3_J33077	0.0553703	0.031368	24	3	3.71592	0.148517	25.0201	9.71411	2.57564	1.36493	18.424	21.6258	19.8708	9.71411	25.0201
Phatr3_J33116	1.32266e-05	2.37857e-07	24	3	7.2159	0.251822	28.6547	13.201	2.17065	1.11813	22.2515	28.6547	17.272	13.201	25.2918
Phatr3_J33194	0.00384932	0.00100737	24	3	17.4572	0.239167	72.9918	30.2252	2.41493	1.27198	50.5287	72.9918	30.2252	36.2684	63.2144
Phatr3_J33304	0.00822999	0.00276338	24	3	58.7937	0.273888	214.663	41.3064	5.19685	2.37764	93.6079	214.663	41.3064	58.1197	143.886
Phatr3_J33318	0.0727831	0.0438862	24	3	7.04225	0.207434	33.9493	9.42674	3.60138	1.84855	12.5435	33.9493	9.42674	9.73298	10.9594
Phatr3_J33568	0.0312414	0.0151871	24	3	1.03504	0.158832	6.51659	2.42165	2.69097	1.42813	3.10229	6.51659	2.42165	2.80871	4.70002
Phatr3_J33664	0.0117327	0.00438557	24	3	73.6113	0.188402	390.714	223.038	1.75178	0.808822	334.54	370.912	293.169	223.038	390.714
Phatr3_J33726	0.0228553	0.0102622	24	3	22.3746	0.191969	116.553	2.40497	48.4633	5.59882	25.6996	116.553	2.40497	9.01288	20.224
Phatr3_J33833	0.00168866	0.00032087	24	3	8.84912	0.297621	29.7329	15.6439	1.90061	0.926464	26.5825	29.7329	15.9519	15.6439	26.4723
Phatr3_J33842	0.0312414	0.0151871	24	3	4.84171	0.236615	20.4624	11.1236	1.83956	0.879359	15.9769	20.4624	11.8732	11.1236	15.7352
Phatr3_J33844	0.00384932	0.00100737	24	3	23.5067	0.37422	62.8152	25.3103	2.4818	1.31139	51.4458	62.8152	25.3103	26.5009	47.8513
Phatr3_J33932	0.00258142	0.000579325	24	3	3.34253	0.313245	10.6707	0.717362	14.8749	3.8948	5.72062	10.6707	6.84473	0.717362	7.65286
Phatr3_J34093	0.00258142	0.000579325	24	3	24.8879	0.243293	102.296	30.5182	3.35197	1.74501	63.9354	74.2023	39.513	30.5182	102.296
Phatr3_J34157	0.00168866	0.00032087	24	3	10.7472	0.148993	72.1323	48.4472	1.48889	0.574233	57.1557	72.1323	49.272	48.4472	68.1582
Phatr3_J34217	0.0117327	0.00438557	24	3	2.73647	0.190383	14.3735	7.56469	1.90008	0.926058	9.08689	14.3735	9.13504	7.56469	12.2967
Phatr3_J34392	0.0553703	0.031368	24	3	14.6996	0.0877184	167.578	107.632	1.55695	0.638719	107.632	161.1	110.381	122.556	167.578
Phatr3_J34425	0.00565959	0.00169397	24	3	5.76742	0.209521	27.5267	9.69469	2.83936	1.50557	25.932	27.5267	22.7777	9.69469	25.4943
Phatr3_J34489	0.00168866	0.00032087	24	3	23.3047	0.31213	74.6635	18.3653	4.06548	2.02342	51.3343	74.6635	18.3653	41.6047	60.6096
Phatr3_J34724	0.000255565	1.83626e-05	24	3	4.24389	0.221104	19.1941	0.359788	53.3482	5.73737	3.40236	19.1941	3.5699	0.359788	7.12827
Phatr3_J34920	0.0228553	0.0102622	24	3	16.2966	0.25976	62.7369	14.4271	4.34854	2.12053	33.7312	62.7369	14.4271	38.697	47.6336
Phatr3_J34931	0.0417322	0.0220312	24	3	9.74422	0.403018	24.1781	2.898	8.34305	3.06058	24.1781	20.4783	12.5763	2.898	12.1908
Phatr3_J34932	0.00168866	0.00032087	24	3	109.443	0.370872	295.096	63.7739	4.62721	2.21014	167.011	252.878	63.7739	66.2623	295.096
Phatr3_J35151	0.0312414	0.0151871	24	3	4.69663	0.218821	21.4634	10.7776	1.99147	0.993836	15.7593	21.4634	15.4444	10.7776	20.2198
Phatr3_J35336	0.00565959	0.00169397	24	3	33.8611	0.378206	89.5308	28.2213	3.17246	1.6656	60.07	89.5308	28.2213	33.0396	86.9038
Phatr3_J35493	0.00258142	0.000579325	24	3	1.93783	0.317901	6.0957	2.39121	2.54922	1.35005	4.73636	6.0957	2.39121	2.88398	4.70003
Phatr3_J35680	0.0165501	0.00678693	24	3	8.97535	0.209377	42.867	15.49	2.76739	1.46853	29.2326	31.3015	21.5708	15.49	42.867
Phatr3_J35785	0.0117327	0.00438557	24	3	7.0123	0.434394	16.1427	4.1459	3.89366	1.96113	16.1427	14.1625	5.81755	4.1459	13.6987
Phatr3_J35819	0.000255565	1.83626e-05	24	3	30.4349	0.308709	98.5877	35.6154	2.76812	1.46891	83.8098	98.5877	61.5729	35.6154	89.1819
Phatr3_J3639	0.00384932	0.00100737	24	3	565.291	0.425121	1329.72	47.7933	27.8223	4.79817	693.28	1329.72	47.7933	260.888	791.174
Phatr3_J36394	0.0312414	0.0151871	24	3	9.32551	0.302785	30.7991	12.6402	2.43659	1.28487	30.7991	29.7491	21.9958	12.6402	22.4375
Phatr3_J36733	0.0727831	0.0438862	24	3	1.55862	0.195796	7.96047	3.47541	2.29051	1.19567	7.96047	7.29495	6.58291	3.47541	6.62904
Phatr3_J36891	0.00822999	0.00276338	24	3	89.1359	0.314461	283.456	53.3795	5.31021	2.40877	150.568	283.456	53.3795	61.9373	156.792
Phatr3_J36892	0.0117327	0.00438557	24	3	21.6482	0.238662	90.7065	24.831	3.65295	1.86906	42.7829	90.7065	24.831	34.0397	58.7852
Phatr3_J36906	0.0553703	0.031368	24	3	1.92624	0.0887589	21.702	14.7142	1.4749	0.560618	14.7142	21.702	16.0161	16.3201	21.2243
Phatr3_J36981	0.000443074	4.11493e-05	24	3	17.6683	0.370671	47.6657	2.63768	18.0711	4.17561	21.9179	47.6657	5.45823	2.63768	42.136
Phatr3_J37198	0.0727831	0.0438862	24	3	2.41415	0.326884	7.38535	2.37797	3.10574	1.63494	6.54908	7.38535	2.37797	4.52049	5.30175
Phatr3_J37223	0.0228553	0.0102622	24	3	1.46303	0.14002	10.4487	6.24073	1.67428	0.743539	7.75941	9.26943	7.30917	6.24073	10.4487
Phatr3_J37723	0.0165501	0.00678693	24	3	12.3232	0.349367	35.2731	12.5569	2.80905	1.49008	31.0774	35.2731	22.4881	12.5569	25.1531
Phatr3_J37743	0.00822999	0.00276338	24	3	1.54114	0.174298	8.84201	4.98372	1.77418	0.82715	5.73804	8.84201	5.6075	4.98372	7.49398
Phatr3_J38559	7.00414e-05	2.80672e-06	24	3	22.723	0.328809	69.107	17.8344	3.87492	1.95417	54.3871	69.107	42.2684	17.8344	58.3289
Phatr3_J38760	0.00168866	0.00032087	24	3	53.2644	0.230646	230.936	55.2498	4.17985	2.06345	83.5232	230.936	102.767	55.2498	135.585
Phatr3_J38849	0.0727831	0.0438862	24	3	3.29658	0.19373	17.0164	10.5877	1.60718	0.684532	17.0164	14.8116	11.6665	10.5877	12.7517
Phatr3_J39045	0.00258142	0.000579325	24	3	1.22535	0.212026	5.77922	3.60584	1.60274	0.680538	5.12073	5.77922	3.7657	3.60584	4.89265
Phatr3_J39046	0.0727831	0.0438862	24	3	4.81266	0.166131	28.9691	12.9154	2.24299	1.16543	17.091	28.9691	14.142	12.9154	13.6647
Phatr3_J39151	0.0165501	0.00678693	24	3	2.07475	0.14666	14.1467	7.35728	1.92281	0.943216	10.9895	11.4307	9.28121	7.35728	14.1467
Phatr3_J39281	0.0553703	0.031368	24	3	2.8694	0.149377	19.2091	13.5048	1.42239	0.508318	19.2091	17.4621	15.3227	13.5048	18.9923
Phatr3_J39335	0.0553703	0.031368	24	3	5.80339	0.182102	31.8689	14.8079	2.15215	1.10578	28.6565	30.1364	27.7179	14.8079	31.8689
Phatr3_J39374	0.0312414	0.0151871	24	3	11.8823	0.362465	32.7819	10.8633	3.01767	1.59344	32.7819	28.6183	17.1366	10.8633	23.8533
Phatr3_J39407	0.00258142	0.000579325	24	3	1.30996	0.400183	3.2734	0.0688112	47.5707	5.572	1.74964	3.2734	0.476959	0.0688112	1.68597
Phatr3_J39504	0.00822999	0.00276338	24	3	1.54587	0.153347	10.0809	6.65366	1.51509	0.599402	8.21476	10.0809	6.90697	6.65366	7.94388
Phatr3_J3969	0.00258142	0.000579325	24	3	27.0738	0.25336	106.859	18.7117	5.71081	2.5137	79.7187	85.0055	58.2984	18.7117	106.859
Phatr3_J39914	0.0117327	0.00438557	24	3	4.69855	0.157131	29.9021	20.4726	1.46059	0.546551	26.3273	29.322	21.6398	20.4726	29.9021
Phatr3_J40031	0.0165501	0.00678693	24	3	1.41471	0.100103	14.1325	6.22115	2.27168	1.18376	7.35004	10.0211	6.31672	6.22115	14.1325
Phatr3_J4074	0.0312414	0.0151871	24	3	3.82481	0.165047	23.1741	11.8464	1.95622	0.96807	19.3597	19.981	17.0391	11.8464	23.1741
Phatr3_J41004	0.0417322	0.0220312	24	3	4.865	0.222339	21.881	14.1202	1.54962	0.631918	18.7691	21.881	14.1202	14.9328	17.8664
Phatr3_J41063	0.0117327	0.00438557	24	3	10.4574	0.631558	16.5582	0.381247	43.4316	5.44067	16.5582	16.2289	0.798234	0.381247	15.6607
Phatr3_J41423	0.0228553	0.0102622	24	3	2.06074	0.243815	8.45208	5.56866	1.5178	0.601978	7.26167	8.12038	5.84058	5.56866	8.45208
Phatr3_J42255	0.00565959	0.00169397	24	3	19.1907	0.241324	79.5226	41.8836	1.89866	0.924982	62.3525	78.6574	41.8836	46.0019	79.5226
Phatr3_J42322	0.0727831	0.0438862	24	3	4.70096	0.0996774	47.1618	31.8005	1.48305	0.568566	31.8103	47.1618	31.8005	35.9861	39.7309
Phatr3_J42398	0.0312414	0.0151871	24	3	39.6439	0.121278	326.885	114.409	2.85715	1.51458	189.244	257.998	218.043	114.409	326.885
Phatr3_J42426	0.0417322	0.0220312	24	3	14.2457	0.132354	107.633	64.721	1.66303	0.733811	105.092	101.711	93.379	64.721	107.633
Phatr3_J42564	0.0312414	0.0151871	24	3	86.5531	0.267612	323.427	68.8125	4.70012	2.2327	220.592	323.427	68.8125	236.551	281.528
Phatr3_J42566	7.00414e-05	2.80672e-06	24	3	283.742	0.31623	897.266	296.479	3.02641	1.59761	666.809	897.266	454.48	296.479	821.445
Phatr3_J42612	0.00565959	0.00169397	24	3	449.582	0.485596	925.837	139.255	6.6485	2.73303	697.38	925.837	139.255	222.364	771.506
Phatr3_J42644	0.00258142	0.000579325	24	3	5.50225	0.307331	17.9033	7.13358	2.50973	1.32753	12.2587	17.9033	7.13358	7.56248	12.0226
Phatr3_J42673	0.0228553	0.0102622	24	3	9.15158	0.145121	63.0616	44.0193	1.43259	0.518626	53.8289	63.0616	48.6275	44.0193	61.2294
Phatr3_J42726	0.0165501	0.00678693	24	3	47.4255	0.485149	97.7544	5.84123	16.7352	4.06482	97.7544	79.9487	29.2674	5.84123	51.2255
Phatr3_J42757	0.0553703	0.031368	24	3	18.0882	0.130916	138.167	74.6832	1.85004	0.887554	91.8188	114.289	90.592	74.6832	138.167
Phatr3_J42787	0.0228553	0.0102622	24	3	15.4391	0.154325	100.042	44.9057	2.22783	1.15564	53.9453	85.4969	45.5992	44.9057	100.042
Phatr3_J42807	0.00822999	0.00276338	24	3	12.0597	0.276294	43.648	21.3416	2.0452	1.03224	40.3793	42.0396	27.2533	21.3416	43.648
Phatr3_J42874	0.00384932	0.00100737	24	3	5.98848	0.415459	14.4141	3.29089	4.38001	2.13093	12.5141	14.4141	6.26033	3.29089	9.6832
Phatr3_J43038	0.00384932	0.00100737	24	3	6.13297	0.175339	34.9779	25.5438	1.36933	0.453468	34.9779	34.8181	27.2181	25.5438	33.088
Phatr3_J43058	0.0727831	0.0438862	24	3	9.69118	0.190112	50.9761	22.3853	2.27721	1.18727	28.8567	49.2465	22.3853	26.6931	50.9761
Phatr3_J43060	0.0417322	0.0220312	24	3	26.9323	0.194849	138.221	58.0947	2.37924	1.2505	79.0528	111.642	58.0947	58.7953	138.221
Phatr3_J43061	0.00258142	0.000579325	24	3	10.4124	0.0984625	105.75	46.7142	2.26377	1.17873	65.5803	69.0966	54.6274	46.7142	105.75
Phatr3_J43081	0.0727831	0.0438862	24	3	14.2125	0.133785	106.234	70.6406	1.50386	0.588672	89.624	106.234	90.9995	70.6406	105.677
Phatr3_J43123	0.00168866	0.00032087	24	3	690.967	0.352819	1958.42	74.7628	26.1951	4.71122	684.166	1958.42	74.7628	306.229	1153.75
Phatr3_J43205	0.0727831	0.0438862	24	3	45.6847	0.407189	112.195	28.8292	3.89172	1.96041	103.04	112.195	28.8292	56.0316	77.5587
Phatr3_J43237	0.00168866	0.00032087	24	3	118.354	0.221226	534.993	148.849	3.5942	1.84567	240.677	534.993	206.091	148.849	275.371
Phatr3_J43251	0.00258142	0.000579325	24	3	281.871	0.213433	1320.65	533.262	2.47656	1.30833	855.329	1276.11	826.28	533.262	1320.65
Phatr3_J43252	3.28573e-05	9.03858e-07	24	3	14.8002	0.314009	47.133	10.9816	4.29199	2.10165	24.9305	47.133	16.2328	10.9816	36.374
Phatr3_J43309	0.00822999	0.00276338	24	3	7.94202	0.197116	40.291	22.4265	1.79658	0.845255	31.8294	36.9361	22.4265	22.9913	40.291
Phatr3_J43352	0.0117327	0.00438557	24	3	28.5402	0.14401	198.182	89.3891	2.21707	1.14866	93.7616	198.182	108.604	89.3891	137.09
Phatr3_J43363	0.000255565	1.83626e-05	24	3	257.58	0.378011	681.409	123.776	5.5052	2.46079	371.754	681.409	175.832	123.776	427.031
Phatr3_J43365	0.00113581	0.000170306	24	3	152.192	0.593472	256.443	3.35538	76.4276	6.25602	194.97	256.443	25.4257	3.35538	148.682
Phatr3_J43529	0.0553703	0.031368	24	3	20.2908	0.394701	51.4081	7.19377	7.1462	2.83718	43.6367	51.4081	28.0724	7.19377	18.2702
Phatr3_J43543	0.0553703	0.031368	24	3	8.00159	0.264118	30.2956	8.30422	3.64821	1.86719	16.8546	30.2956	8.30422	17.3584	26.6344
Phatr3_J43684	0.00168866	0.00032087	24	3	45.0811	0.329298	136.901	35.7869	3.82544	1.93563	76.5889	136.901	35.7869	49.0186	114.662
Phatr3_J43685	0.000136869	7.56386e-06	24	3	55.184	0.306465	180.066	42.3065	4.25622	2.08957	94.0512	180.066	48.4784	42.3065	172.833
Phatr3_J43731	0.0553703	0.031368	24	3	2.44472	0.0830257	29.4453	18.1449	1.62278	0.698471	18.1449	29.4453	18.2349	21.0661	25.1675
Phatr3_J43771	0.000712834	8.61044e-05	24	3	143.019	0.371389	385.092	95.6436	4.02633	2.00946	216.824	385.092	99.8814	95.6436	231.834
Phatr3_J44009	0.000712834	8.61044e-05	24	3	160.612	0.205446	781.773	142.027	5.50441	2.46059	275.28	781.773	142.027	145.506	323.104
Phatr3_J44056	0.00565959	0.00169397	24	3	1137.26	0.371412	3061.98	407.296	7.51783	2.91032	1489.81	3061.98	407.296	808.516	2668.25
Phatr3_J44089	0.0117327	0.00438557	24	3	10.0382	0.140795	71.2967	48.6036	1.4669	0.552771	57.3341	71.2967	55.6594	48.6036	71.1303
Phatr3_J44139	0.00258142	0.000579325	24	3	23.2119	0.212966	108.994	34.7874	3.13314	1.64761	57.934	108.994	34.7874	36.9669	104.59
Phatr3_J44153	0.0165501	0.00678693	24	3	35.1221	0.398904	88.0467	14.8666	5.92246	2.5662	67.805	88.0467	14.8666	41.7953	59.2578
Phatr3_J44195	0.0727831	0.0438862	24	3	13.1748	0.138418	95.1816	62.5911	1.52069	0.604726	76.8156	95.1816	71.1575	62.5911	94.4688
Phatr3_J44212	0.00565959	0.00169397	24	3	7.59331	0.165618	45.8484	27.3394	1.67701	0.745889	34.7905	45.8484	27.3394	29.9112	38.4487
Phatr3_J44296	0.000136869	7.56386e-06	24	3	83.67	0.215327	388.572	155.914	2.49223	1.31744	239.011	388.572	169.756	155.914	316.089
Phatr3_J44313	0.000136869	7.56386e-06	24	3	35.3092	0.316742	111.476	23.9591	4.65278	2.21809	55.2423	111.476	43.0652	23.9591	62.0475
Phatr3_J44327	0.0312414	0.0151871	24	3	6.35039	0.217188	29.2392	12.2211	2.39252	1.25853	21.4723	29.2392	12.2211	21.1098	25.4289
Phatr3_J44343	0.0417322	0.0220312	24	3	12.481	0.11526	108.286	49.3885	2.19254	1.1326	74.1458	83.7783	74.7489	49.3885	108.286
Phatr3_J44507	0.0312414	0.0151871	24	3	43.6836	0.113004	386.566	139.513	2.77082	1.47032	139.513	386.566	169.809	182.35	283.986
Phatr3_J44547	0.00822999	0.00276338	24	3	29.5674	0.375191	78.8061	24.1825	3.25881	1.70434	70.2867	69.8689	32.6475	24.1825	78.8061
Phatr3_J44556	0.00565959	0.00169397	24	3	16.9946	0.157185	108.118	34.7613	3.11031	1.63706	46.5823	108.118	34.7613	39.3962	59.2265
Phatr3_J44595	0.0312414	0.0151871	24	3	9.95491	0.334816	29.7325	12.3729	2.40304	1.26486	29.7325	26.3632	15.0652	12.3729	19.081
Phatr3_J44607	7.00414e-05	2.80672e-06	24	3	21.0824	0.33208	63.486	16.097	3.94398	1.97965	42.0232	63.486	28.8253	16.097	52.1933
Phatr3_J44665	0.0228553	0.0102622	24	3	11.6865	0.430559	27.1427	10.5616	2.56994	1.36173	26.3204	27.1427	11.445	10.5616	26.2298
Phatr3_J44691	0.0727831	0.0438862	24	3	72.7852	0.0861657	844.712	594.233	1.42152	0.507432	594.233	826.906	612.948	655.097	844.712
Phatr3_J44748	0.0165501	0.00678693	24	3	135.61	0.404321	335.401	9.92668	33.7879	5.07843	225.899	335.401	9.92668	177.112	277.005
Phatr3_J44758	0.00113581	0.000170306	24	3	19.4036	0.219755	88.2964	47.6873	1.85157	0.888749	74.4435	88.2964	58.5934	47.6873	67.4735
Phatr3_J44767	0.000443074	4.11493e-05	24	3	12.7546	0.219432	58.1255	32.1447	1.80824	0.854588	49.2825	58.1255	39.8356	32.1447	55.8604
Phatr3_J44806	0.0165501	0.00678693	24	3	7.08174	0.196671	36.0081	23.0787	1.56023	0.641759	36.0081	35.6016	28.8616	23.0787	35.7017
Phatr3_J44850	0.0228553	0.0102622	24	3	11.018	0.388328	28.373	3.91016	7.25622	2.85922	22.0788	28.373	16.8061	3.91016	16.445
Phatr3_J44864	0.00168866	0.00032087	24	3	25.7776	0.289157	89.1473	35.2581	2.52842	1.33824	71.8426	89.1473	51.6673	35.2581	62.8895
Phatr3_J44949	0.0417322	0.0220312	24	3	12.0602	0.215423	55.984	32.6251	1.71598	0.779034	55.984	46.5508	35.4626	32.6251	38.9508
Phatr3_J44959	0.0228553	0.0102622	24	3	7.40398	0.16181	45.7572	31.4921	1.45297	0.539009	45.7572	42.8684	34.9252	31.4921	41.0088
Phatr3_J45011	0.0312414	0.0151871	24	3	1.59981	0.205344	7.7909	1.30072	5.98966	2.58247	3.43758	7.7909	1.30072	2.58713	3.11168
Phatr3_J45036	0.0312414	0.0151871	24	3	3.12704	0.12466	25.0846	13.341	1.88026	0.910932	16.3258	19.8873	13.7227	13.341	25.0846
Phatr3_J45061	0.0117327	0.00438557	24	3	7.45749	0.217384	34.3056	9.59871	3.57398	1.83753	15.4309	34.3056	9.59871	14.577	19.7999
Phatr3_J45062	0.00565959	0.00169397	24	3	5.36115	0.435448	12.3118	2.85194	4.31699	2.11003	11.5707	12.3118	5.57431	2.85194	6.68447
Phatr3_J45070	0.00384932	0.00100737	24	3	114.628	0.309264	370.648	8.61704	43.0134	5.42671	121.956	370.648	8.61704	20.0375	136.526
Phatr3_J45112	0.000255565	1.83626e-05	24	3	20.4212	0.304428	67.0805	1.00469	66.7672	6.06107	18.4498	67.0805	18.7554	1.00469	31.8111
Phatr3_J45335	0.0228553	0.0102622	24	3	130.28	0.571985	227.769	13.3587	17.0502	4.09172	187.743	227.769	13.3587	19.8428	172.948
Phatr3_J45419	0.00113581	0.000170306	24	3	19.8886	0.396021	50.221	15.9215	3.15428	1.65731	37.6052	50.221	17.601	15.9215	32.5044
Phatr3_J45466	0.00258142	0.000579325	24	3	8.23184	0.407613	20.1952	4.02851	5.01308	2.3257	15.0352	17.2118	5.61212	4.02851	20.1952
Phatr3_J45510	0.00258142	0.000579325	24	3	126.844	0.373839	339.301	45.2432	7.4995	2.90679	209.833	339.301	45.2432	122.51	281.804
Phatr3_J45527	0.0117327	0.00438557	24	3	19.8528	0.122687	161.816	78.3816	2.06447	1.04577	78.8952	161.816	100.512	78.3816	110.753
Phatr3_J45536	0.00565959	0.00169397	24	3	10.782	0.135047	79.8393	52.4002	1.52364	0.607525	64.9747	79.8393	52.4002	57.2561	64.1124
Phatr3_J45551	7.00414e-05	2.80672e-06	24	3	11.8526	0.234968	50.4433	22.9165	2.20118	1.13828	36.3151	50.4433	26.952	22.9165	38.3153
Phatr3_J45560	0.0312414	0.0151871	24	3	6.71502	0.120658	55.6535	6.84227	8.13378	3.02393	10.5525	55.6535	6.84227	11.2945	15.2084
Phatr3_J45662	0.000712834	8.61044e-05	24	3	39.1692	0.259183	151.126	45.4294	3.3266	1.73405	94.2551	151.126	89.3407	45.4294	109.979
Phatr3_J45693	0.0312414	0.0151871	24	3	3.62981	0.134974	26.8927	11.8141	2.27632	1.18671	12.3643	26.8927	11.8141	14.5597	17.8555
Phatr3_J45763	0.000255565	1.83626e-05	24	3	50.592	0.181618	278.563	77.2056	3.60806	1.85122	107.923	278.563	112.795	77.2056	167.837
Phatr3_J45784	0.00384932	0.00100737	24	3	5.7415	0.154541	37.1519	18.8555	1.97035	0.978451	28.7395	30.3056	22.4182	18.8555	37.1519
Phatr3_J45813	0.00168866	0.00032087	24	3	40.3338	0.38584	104.535	27.9505	3.74	1.90304	81.1954	98.3596	40.5533	27.9505	104.535
Phatr3_J45862	0.000443074	4.11493e-05	24	3	37.6663	0.384909	97.8579	21.0522	4.64835	2.21672	62.694	97.8579	34.924	21.0522	56.75
Phatr3_J45875	0.0727831	0.0438862	24	3	1.79234	0.153066	11.7096	7.65704	1.52926	0.612833	9.83941	11.7096	9.44823	7.65704	9.65119
Phatr3_J45899	0.0228553	0.0102622	24	3	3.77303	0.156859	24.0536	12.7792	1.88225	0.912459	19.1761	23.4309	19.9833	12.7792	24.0536
Phatr3_J45915	0.0312414	0.0151871	24	3	4.6654	0.18922	24.656	13.8547	1.77962	0.831567	24.656	20.575	16.3702	13.8547	18.1444
Phatr3_J45933	0.0553703	0.031368	24	3	8.52486	0.204742	41.6371	24.9416	1.66939	0.739319	30.287	41.6371	26.2272	24.9416	40.7386
Phatr3_J45953	0.0312414	0.0151871	24	3	12.4822	0.160187	77.9226	48.7062	1.59985	0.677937	65.9175	77.9226	48.7062	57.939	75.5603
Phatr3_J45960	0.0228553	0.0102622	24	3	10.7237	0.20954	51.1774	23.3367	2.193	1.1329	33.7449	44.3424	25.0949	23.3367	51.1774
Phatr3_J46033	3.28573e-05	9.03858e-07	24	3	3.98879	0.231195	17.253	3.25595	5.29891	2.4057	6.53962	17.253	4.08997	3.25595	8.46383
Phatr3_J4604	0.0228553	0.0102622	24	3	8.02395	0.340297	23.5792	9.93507	2.37333	1.24691	21.5326	23.5792	9.93507	12.0254	19.4404
Phatr3_J46086	0.00113581	0.000170306	24	3	28.0433	0.211209	132.775	19.6964	6.74109	2.75298	44.7615	132.775	19.6964	24.1504	62.0682
Phatr3_J46123	0.00565959	0.00169397	24	3	24.7236	0.179726	137.562	78.4173	1.75424	0.810843	122.913	137.562	78.4173	112.686	135.702
Phatr3_J46126	0.00113581	0.000170306	24	3	54.4735	0.324905	167.66	51.6997	3.24295	1.69731	126.084	167.66	101.26	51.6997	144.986
Phatr3_J46275	0.00384932	0.00100737	24	3	57.4596	0.222905	257.776	27.5962	9.34099	3.22358	76.0647	257.776	27.5962	61.3807	126.899
Phatr3_J46289	0.0553703	0.031368	24	3	12.1518	0.159377	76.2453	36.3421	2.09799	1.06901	51.617	59.6095	45.6949	36.3421	76.2453
Phatr3_J46359	0.00565959	0.00169397	24	3	149.839	0.356895	419.839	123.593	3.39695	1.76424	285.569	419.839	123.593	125.354	252.295
Phatr3_J46431	4.67198e-06	4.75715e-08	24	3	10.9113	0.366513	29.7705	1.83132	16.2563	4.02293	12.6412	29.7705	7.99501	1.83132	17.5439
Phatr3_J46529	0.00258142	0.000579325	24	3	1157.26	0.31737	3646.4	339.677	10.7349	3.42424	1362.42	3646.4	339.677	781.63	2495.72
Phatr3_J46625	0.00565959	0.00169397	24	3	6.05922	0.136545	44.3752	27.7358	1.59992	0.678002	30.1675	44.3752	27.7358	28.2469	34.3016
Phatr3_J46626	0.0228553	0.0102622	24	3	13.3379	0.254529	52.402	18.952	2.76499	1.46728	35.4855	52.402	18.952	34.0674	49.3088
Phatr3_J46643	0.00384932	0.00100737	24	3	11.0601	0.313688	35.2583	14.6634	2.40451	1.26575	27.1667	35.2583	14.6634	16.7185	31.5898
Phatr3_J46676	0.00565959	0.00169397	24	3	24.8084	0.243773	101.768	22.1422	4.59612	2.20042	52.181	101.768	22.1422	31.2034	56.9201
Phatr3_J46711	0.0727831	0.0438862	24	3	10.2729	0.332312	30.9133	3.0799	10.0371	3.32727	30.9133	12.9853	7.76059	3.0799	9.26291
Phatr3_J46719	0.0727831	0.0438862	24	3	3.49962	0.226149	15.4748	8.07018	1.91753	0.939248	13.5489	15.4748	10.7329	8.07018	10.1563
Phatr3_J46806	0.0417322	0.0220312	24	3	6.77234	0.291771	23.2111	6.97536	3.32759	1.73448	23.2111	19.5042	13.9805	6.97536	18.5929
Phatr3_J46825	0.00168866	0.00032087	24	3	301.874	0.241413	1250.45	136.535	9.15845	3.1951	435.942	1250.45	136.535	288.806	591.311
Phatr3_J46843	0.000712834	8.61044e-05	24	3	9.41	0.215996	43.5656	20.0304	2.17498	1.121	30.0241	43.5656	28.4012	20.0304	41.6006
Phatr3_J46950	0.00113581	0.000170306	24	3	22.2068	0.364756	60.8813	20.0618	3.03469	1.60155	50.4908	60.8813	24.0345	20.0618	51.2562
Phatr3_J46965	0.0553703	0.031368	24	3	7.60436	0.208818	36.4162	14.031	2.59541	1.37596	24.0994	36.4162	14.031	25.5986	27.7535
Phatr3_J46971	0.00384932	0.00100737	24	3	17.1165	0.299065	57.2335	5.3756	10.6469	3.41236	22.09	57.2335	5.3756	7.69214	27.7825
Phatr3_J47008	0.0553703	0.031368	24	3	21.1033	0.248053	85.0757	13.8887	6.12555	2.61484	36.1667	85.0757	13.8887	34.1638	38.0056
Phatr3_J47080	0.000255565	1.83626e-05	24	3	13.5665	0.153754	88.2349	51.9512	1.69842	0.764193	63.2251	88.2349	55.6346	51.9512	77.2341
Phatr3_J47103	0.0312414	0.0151871	24	3	43.0134	0.307688	139.795	6.70249	20.8573	4.38248	89.5038	139.795	6.70249	96.5844	132.103
Phatr3_J47176	0.0312414	0.0151871	24	3	2.95088	0.0900916	32.7542	22.4034	1.46202	0.547963	24.0126	28.8465	22.4034	22.5639	32.7542
Phatr3_J47178	0.0117327	0.00438557	24	3	109.057	0.277652	392.784	132.908	2.95532	1.56331	226.777	327.077	137.357	132.908	392.784
Phatr3_J47279	0.00168866	0.00032087	24	3	523.932	0.293023	1788.02	347.735	5.14191	2.3623	811.908	1788.02	347.735	430.363	1158.24
Phatr3_J47306	0.0117327	0.00438557	24	3	44.8591	0.214225	209.402	110.326	1.89802	0.924497	171.724	184.233	119.641	110.326	209.402
Phatr3_J47347	4.67198e-06	4.75715e-08	24	3	9.11713	0.284206	32.0794	0.0656086	488.95	8.93354	8.28733	32.0794	2.7051	0.0656086	18.622
Phatr3_J47352	0.0727831	0.0438862	24	3	2.05407	0.153545	13.3777	5.92796	2.25671	1.17422	10.0892	13.3777	7.64858	5.92796	9.72345
Phatr3_J47400	0.00168866	0.00032087	24	3	1.78096	0.313501	5.68088	1.65053	3.44185	1.78319	3.61751	5.68088	2.69075	1.65053	3.89851
Phatr3_J47402	0.0553703	0.031368	24	3	11.4045	0.470413	24.2437	2.04798	11.8378	3.56533	24.2437	19.8949	10.0009	2.04798	17.8766
Phatr3_J47416	0.0312414	0.0151871	24	3	2.73996	0.175041	15.6532	9.14949	1.71083	0.774699	12.5776	15.6532	9.14949	11.6346	13.6984
Phatr3_J47528	0.000255565	1.83626e-05	24	3	137.437	0.190612	721.031	74.674	9.65571	3.27138	195.165	721.031	79.8246	74.674	234.691
Phatr3_J47567	3.28573e-05	9.03858e-07	24	3	28.0938	0.180078	156.009	17.6094	8.85943	3.14721	40.214	156.009	20.3341	17.6094	54.1269
Phatr3_J47618	0.0553703	0.031368	24	3	16.3246	0.17719	92.1305	64.2014	1.43502	0.521075	92.1305	86.5458	67.1396	64.2014	74.0705
Phatr3_J47624	0.0117327	0.00438557	24	3	4.85689	0.306007	15.8718	6.95864	2.28088	1.18959	12.9993	15.8718	8.37789	6.95864	12.4164
Phatr3_J47641	0.0312414	0.0151871	24	3	1.05542	0.100497	10.502	7.86114	1.33594	0.41786	8.69203	9.75823	8.315	7.86114	10.502
Phatr3_J47657	0.0553703	0.031368	24	3	46.7144	0.282369	165.438	47.2476	3.50151	1.80798	165.438	90.3084	69.2418	47.2476	79.5413
Phatr3_J47672	0.00822999	0.00276338	24	3	66.458	0.408454	162.706	13.0568	12.4614	3.6394	81.8636	162.706	13.0568	33.4307	87.185
Phatr3_J47748	0.00384932	0.00100737	24	3	3.63862	0.18959	19.1921	8.73192	2.19792	1.13614	11.7038	18.1808	9.92657	8.73192	19.1921
Phatr3_J47751	0.0117327	0.00438557	24	3	2.79425	0.28968	9.64598	3.90239	2.47181	1.30557	8.33236	9.64598	5.76899	3.90239	5.97212
Phatr3_J47760	0.00384932	0.00100737	24	3	53.2921	0.194733	273.668	144.266	1.89697	0.923699	172.424	273.668	146.137	144.266	257.601
Phatr3_J47828	0.00822999	0.00276338	24	3	147.504	0.382309	385.823	48.5479	7.94726	2.99046	223.21	385.823	48.5479	112.055	351.828
Phatr3_J47858	0.0312414	0.0151871	24	3	55.4975	0.124745	444.887	197.098	2.25719	1.17453	197.098	444.887	245.19	231.556	309.515
Phatr3_J47866	0.0165501	0.00678693	24	3	14.9432	0.226165	66.0721	38.5549	1.71372	0.777128	58.9036	66.0721	38.5549	48.7133	62.0083
Phatr3_J47898	0.00565959	0.00169397	24	3	35.5959	0.493874	72.0749	1.16912	61.6489	5.946	49.2462	72.0749	1.16912	24.7724	67.514
Phatr3_J47962	0.000136869	7.56386e-06	24	3	37.2467	0.25074	148.547	66.3683	2.23822	1.16235	112.632	148.547	80.8785	66.3683	141.162
Phatr3_J47994	0.0553703	0.031368	24	3	63.5301	0.137268	462.816	227.725	2.03235	1.02315	229.854	443.935	227.725	275.24	462.816
Phatr3_J47998	0.0727831	0.0438862	24	3	3.25419	0.119141	27.3137	16.227	1.68323	0.75123	22.6978	23.6798	20.7341	16.227	27.3137
Phatr3_J48021	0.000443074	4.11493e-05	24	3	7.25338	0.292985	24.7569	7.78564	3.17981	1.66894	15.8188	24.7569	12.4361	7.78564	18.3369
Phatr3_J48064	0.0117327	0.00438557	24	3	12.2711	0.345222	35.5454	3.16857	11.2181	3.48776	17.4398	35.5454	14.6833	3.16857	13.8468
Phatr3_J48069	7.00414e-05	2.80672e-06	24	3	80.0027	0.332248	240.792	66.4507	3.62362	1.85743	135.187	240.792	103.242	66.4507	202.582
Phatr3_J48087	0.00822999	0.00276338	24	3	6.24701	0.151781	41.158	26.4771	1.55447	0.636425	37.9678	37.8927	30.8466	26.4771	41.158
Phatr3_J48094	0.0553703	0.031368	24	3	47.1075	0.236545	199.149	90.6457	2.197	1.13553	170.879	199.149	142.155	90.6457	129.347
Phatr3_J48163	7.00414e-05	2.80672e-06	24	3	17.0814	0.191479	89.2077	51.012	1.74876	0.80633	67.6681	89.2077	55.655	51.012	73.5267
Phatr3_J48164	4.67198e-06	4.75715e-08	24	3	23.2509	0.349978	66.4353	1.00863	65.8669	6.04148	22.5051	66.4353	9.3552	1.00863	45.8409
Phatr3_J48175	0.0165501	0.00678693	24	3	10.2458	0.21011	48.764	30.1088	1.61959	0.695633	42.5013	48.764	30.1088	35.2492	45.0435
Phatr3_J48187	0.00384932	0.00100737	24	3	12.3917	0.42946	28.8542	5.12665	5.62828	2.4927	26.5672	28.8542	15.3055	5.12665	27.441
Phatr3_J48192	0.0165501	0.00678693	24	3	65.102	0.379691	171.46	3.7744	45.4273	5.50549	67.25	171.46	4.11768	3.7744	53.5445
Phatr3_J48264	0.0553703	0.031368	24	3	3.2721	0.124262	26.3322	16.8273	1.56485	0.646023	19.4382	26.3322	16.8273	19.723	24.0219
Phatr3_J48314	0.00258142	0.000579325	24	3	42.7696	0.238385	179.414	56.6303	3.16816	1.66364	80.1564	179.414	62.4425	56.6303	108.582
Phatr3_J48347	0.00822999	0.00276338	24	3	26.6853	0.176894	150.854	95.3663	1.58184	0.661606	129.286	150.854	95.3663	110.098	149.395
Phatr3_J48385	0.0553703	0.031368	24	3	4.69344	0.216583	21.6704	12.3239	1.7584	0.814263	19.7659	20.7508	15.3874	12.3239	21.6704
Phatr3_J48436	0.0417322	0.0220312	24	3	12.095	0.161366	74.9537	43.5036	1.72293	0.784866	63.0301	74.9537	56.5449	43.5036	62.2017
Phatr3_J4846	0.0228553	0.0102622	24	3	2.27479	0.0807915	28.1563	16.7658	1.67939	0.747937	21.307	23.6757	21.3046	16.7658	28.1563
Phatr3_J48463	0.0553703	0.031368	24	3	2.17257	0.305782	7.10497	1.47426	4.81934	2.26884	3.44343	7.10497	2.36539	1.47426	1.72456
Phatr3_J48506	0.0417322	0.0220312	24	3	2.96028	0.213568	13.861	6.13786	2.25828	1.17523	9.66081	13.861	6.13786	7.98179	9.66465
Phatr3_J48509	0.00168866	0.00032087	24	3	13.004	0.238141	54.6063	16.9133	3.2286	1.69091	27.3866	54.6063	27.2883	16.9133	52.209
Phatr3_J48552	0.00168866	0.00032087	24	3	12.1678	0.388006	31.3597	10.7178	2.92596	1.54891	26.7689	31.3597	14.9619	10.7178	25.7974
Phatr3_J48554	0.000136869	7.56386e-06	24	3	506.628	0.572399	885.095	15.4618	57.2441	5.83905	656.929	885.095	117.494	15.4618	786.5
Phatr3_J48555	0.0165501	0.00678693	24	3	127.316	0.576099	220.996	28.7124	7.6969	2.94428	220.996	217.593	54.3363	28.7124	215.004
Phatr3_J48556	0.0727831	0.0438862	24	3	13.593	0.406171	33.4661	10.2105	3.27763	1.71265	33.4661	28.848	13.2712	10.2105	27.8402
Phatr3_J48616	0.0228553	0.0102622	24	3	9.05869	0.215784	41.9804	23.2327	1.80695	0.853558	31.4991	41.9804	23.2327	27.639	37.1571
Phatr3_J48652	0.00384932	0.00100737	24	3	12.4427	0.118452	105.044	65.2587	1.60966	0.686758	72.7842	105.044	81.6179	65.2587	88.676
Phatr3_J48683	4.67198e-06	4.75715e-08	24	3	47.4323	0.405037	117.106	3.08259	37.9896	5.24753	53.2223	117.106	32.8299	3.08259	88.6659
Phatr3_J48702	0.00384932	0.00100737	24	3	14.4514	0.194135	74.4402	32.7473	2.27317	1.18471	43.2462	74.4402	45.7732	32.7473	50.9808
Phatr3_J48772	0.00258142	0.000579325	24	3	6.76466	0.17927	37.7345	23.135	1.63106	0.705808	35.2141	36.2935	28.5788	23.135	37.7345
Phatr3_J48786	0.0117327	0.00438557	24	3	21.7767	0.257699	84.5046	36.2363	2.33204	1.22159	62.9261	84.5046	49.3606	36.2363	48.0939
Phatr3_J48790	0.00168866	0.00032087	24	3	7.12487	0.159037	44.8001	29.3158	1.52819	0.611822	36.576	44.8001	30.0575	29.3158	36.5996
Phatr3_J48795	0.000136869	7.56386e-06	24	3	24.024	0.299781	80.1385	23.3436	3.43299	1.77947	57.5009	80.1385	44.4181	23.3436	66.7614
Phatr3_J48799	0.00384932	0.00100737	24	3	44.0798	0.521271	84.5621	16.1732	5.22852	2.3864	71.9757	84.5621	17.9705	16.1732	56.894
Phatr3_J48809	0.0228553	0.0102622	24	3	9.87655	0.372316	26.5274	4.66254	5.68946	2.50829	26.5274	24.4735	17.3121	4.66254	20.8976
Phatr3_J48825	0.00168866	0.00032087	24	3	19.1784	0.200273	95.761	15.9338	6.00993	2.58735	33.5929	95.761	19.7101	15.9338	29.5107
Phatr3_J48879	0.00168866	0.00032087	24	3	16.592	0.151258	109.694	56.2753	1.94923	0.962906	80.8758	94.4007	70.3498	56.2753	109.694
Phatr3_J48921	0.000712834	8.61044e-05	24	3	156.298	0.460095	339.707	43.9609	7.72748	2.95	219.421	329.478	49.2762	43.9609	339.707
Phatr3_J48924	0.00113581	0.000170306	24	3	22.5921	0.306079	73.8114	30.6366	2.40925	1.26859	53.315	73.8114	35.5355	30.6366	53.4171
Phatr3_J48956	0.00565959	0.00169397	24	3	30.7412	0.36782	83.5767	31.4779	2.65509	1.40876	77.6959	81.8539	48.1515	31.4779	83.5767
Phatr3_J48957	0.0228553	0.0102622	24	3	99.2394	0.257399	385.547	135.816	2.83875	1.50526	305.824	382.868	135.816	270.931	385.547
Phatr3_J49041	0.0727831	0.0438862	24	3	2.45345	0.0797184	30.7765	20.1991	1.52365	0.607535	22.0005	26.8491	21.3199	20.1991	30.7765
Phatr3_J49062	4.67198e-06	4.75715e-08	24	3	60.7234	0.392383	154.755	9.33965	16.5697	4.05048	83.3563	154.755	46.5027	9.33965	126.012
Phatr3_J49067	0.00258142	0.000579325	24	3	4.94961	0.132058	37.4807	19.634	1.90897	0.932796	21.497	37.4807	20.6306	19.634	27.7843
Phatr3_J49081	0.0727831	0.0438862	24	3	7.38703	0.128005	57.7088	40.3595	1.42987	0.515883	57.7088	52.303	48.4858	40.3595	54.3036
Phatr3_J49084	0.00822999	0.00276338	24	3	198.534	0.538331	368.796	56.2988	6.5507	2.71165	356.711	368.796	104.337	56.2988	298.464
Phatr3_J49117	0.00168866	0.00032087	24	3	21.1513	0.312903	67.597	6.38166	10.5924	3.40496	26.545	67.597	6.38166	8.71824	42.1259
Phatr3_J49119	0.00168866	0.00032087	24	3	166.209	0.321792	516.511	105.492	4.89619	2.29166	264.328	516.511	105.492	110.793	463.01
Phatr3_J49127	0.0312414	0.0151871	24	3	5.16931	0.135256	38.2187	25.455	1.50142	0.586328	26.6598	38.2187	25.9396	25.455	30.2302
Phatr3_J49170	0.00565959	0.00169397	24	3	17.4576	0.434497	40.1789	12.9654	3.09893	1.63177	34.4656	40.1789	12.9654	14.7337	37.3408
Phatr3_J49171	0.00822999	0.00276338	24	3	367.266	0.253465	1448.98	360.814	4.01587	2.00571	878.428	1321.49	887.975	360.814	1448.98
Phatr3_J4918	0.0312414	0.0151871	24	3	20.8479	0.11376	183.262	127.708	1.43501	0.521057	153.891	183.262	147.658	127.708	167.872
Phatr3_J49199	7.00414e-05	2.80672e-06	24	3	32.2887	0.391594	82.4546	3.76834	21.8809	4.4516	47.0627	82.4546	32.1482	3.76834	70.6635
Phatr3_J49202	0.00258142	0.000579325	24	3	1046.05	0.196194	5331.69	2946.47	1.80952	0.855607	4116.66	5331.69	3554.91	2946.47	3921.6
Phatr3_J49223	0.0727831	0.0438862	24	3	1.56691	0.0690507	22.6922	15.9067	1.42658	0.512558	15.9067	22.6922	16.2214	16.7845	20.2089
Phatr3_J49243	0.0228553	0.0102622	24	3	9.06488	0.158412	57.2236	32.5658	1.75717	0.813253	40.5908	57.2236	32.5658	42.2166	53.4508
Phatr3_J49295	0.0553703	0.031368	24	3	34.954	0.115705	302.095	225.357	1.34052	0.422791	269.172	302.095	225.357	256.027	267.292
Phatr3_J49325	0.0228553	0.0102622	24	3	12.1622	0.23047	52.7713	19.4706	2.7103	1.43845	52.7713	40.0557	31.6663	19.4706	36.4569
Phatr3_J49431	0.0312414	0.0151871	24	3	246.709	0.563399	437.893	52.5618	8.33101	3.05849	437.893	421.377	52.5618	74.6015	317.673
Phatr3_J49442	0.0553703	0.031368	24	3	2.77789	0.414296	6.70507	1.22335	5.48092	2.45442	6.70507	6.29066	4.42719	1.22335	4.56354
Phatr3_J49466	0.00565959	0.00169397	24	3	5.93329	0.41933	14.1494	3.99057	3.54572	1.82608	13.4746	14.1494	7.06606	3.99057	8.66186
Phatr3_J49510	4.67198e-06	4.75715e-08	24	3	252.123	0.358143	703.974	52.3831	13.4389	3.74835	295.904	703.974	128.861	52.3831	358.901
Phatr3_J49557	3.28573e-05	9.03858e-07	24	3	155.431	0.379386	409.692	62.2628	6.58005	2.7181	238.428	409.692	148.487	62.2628	339.794
Phatr3_J49564	0.000712834	8.61044e-05	24	3	9.94472	0.361923	27.4774	8.44651	3.25311	1.70182	20.3081	27.4774	12.0286	8.44651	16.6617
Phatr3_J49586	0.00258142	0.000579325	24	3	58.0305	0.251616	230.631	133.089	1.73291	0.793193	198.06	230.631	150.629	133.089	212.478
Phatr3_J49594	0.000443074	4.11493e-05	24	3	376.294	0.403801	931.879	68.0289	13.6983	3.77592	439.802	931.879	185.148	68.0289	416.01
Phatr3_J49598	0.000712834	8.61044e-05	24	3	185.919	0.428115	434.275	94.3611	4.60226	2.20234	355.916	434.275	130.498	94.3611	397.598
Phatr3_J49607	0.00168866	0.00032087	24	3	7.62369	0.240647	31.68	15.1149	2.09595	1.0676	22.0849	31.68	15.6845	15.1149	28.5529
Phatr3_J49726	0.0228553	0.0102622	24	3	13.1449	0.258785	50.7949	22.1236	2.29596	1.1991	50.7949	46.2025	39.024	22.1236	41.674
Phatr3_J49766	0.0117327	0.00438557	24	3	23.5615	0.230831	102.073	63.6401	1.6039	0.681587	102.073	100.153	72.4567	63.6401	84.9451
Phatr3_J49771	0.0727831	0.0438862	24	3	20.5837	0.271359	75.8541	35.7264	2.1232	1.08624	75.8541	72.4686	50.1549	35.7264	47.4225
Phatr3_J49776	0.00822999	0.00276338	24	3	13.0995	0.217787	60.1483	30.4807	1.97333	0.980629	39.0909	55.2539	31.0825	30.4807	60.1483
Phatr3_J49839	0.00384932	0.00100737	24	3	4.84046	0.284117	17.0368	8.43247	2.02038	1.01463	16.2993	17.0368	10.6478	8.43247	16.8552
Phatr3_J49932	0.00384932	0.00100737	24	3	8.0969	0.2174	37.2443	22.7392	1.63789	0.711835	34.5934	37.2443	27.6044	22.7392	33.8752
Phatr3_J49958	0.0228553	0.0102622	24	3	35.2398	0.374647	94.0615	28.3918	3.31298	1.72813	94.0615	81.6904	43.67	28.3918	60.0183
Phatr3_J49965	0.0165501	0.00678693	24	3	14.2712	0.322304	44.2786	9.82195	4.50813	2.17253	27.9225	44.2786	21.6331	9.82195	22.9577
Phatr3_J49973	0.0165501	0.00678693	24	3	7.74685	0.146582	52.8499	34.0506	1.5521	0.634221	47.0322	52.8499	43.6947	34.0506	42.4028
Phatr3_J49988	0.0228553	0.0102622	24	3	1.83409	0.123716	14.825	10.8101	1.37141	0.455656	14.825	13.6784	12.5319	10.8101	14.268
Phatr3_J50037	0.0727831	0.0438862	24	3	3.85936	0.325012	11.8745	3.80177	3.12342	1.64313	11.8745	9.54048	5.58459	3.80177	9.80489
Phatr3_J50072	0.0228553	0.0102622	24	3	46.4594	0.373468	124.4	43.205	2.8793	1.52572	121.291	116.49	63.1563	43.205	124.4
Phatr3_J50169	0.0228553	0.0102622	24	3	7.25875	0.209528	34.6434	22.9054	1.51246	0.596894	32.877	34.6434	24.1056	22.9054	34.5918
Phatr3_J50347	0.000136869	7.56386e-06	24	3	19.0867	0.447231	42.6774	5.76646	7.40098	2.88772	26.5965	42.6774	9.66221	5.76646	26.8714
Phatr3_J50370	0.0117327	0.00438557	24	3	7.45058	0.355406	20.9636	8.33842	2.5141	1.33004	17.8785	20.9636	8.44369	8.33842	14.4627
Phatr3_J50457	0.00258142	0.000579325	24	3	3.03331	0.441995	6.86278	0.847638	8.09636	3.01727	4.74353	6.86278	2.03423	0.847638	2.51856
Phatr3_J50470	0.000136869	7.56386e-06	24	3	15.5124	0.21587	71.86	17.7227	4.05469	2.01959	31.5555	71.86	20.6716	17.7227	34.8978
Phatr3_J50491	0.000712834	8.61044e-05	24	3	232.584	0.281867	825.155	263.433	3.13231	1.64723	454.225	825.155	263.648	263.433	535.004
Phatr3_J50511	0.00168866	0.00032087	24	3	13.0552	0.161227	80.9737	48.4249	1.67215	0.741705	63.2281	80.9737	55.2408	48.4249	77.1857
Phatr3_J50517	0.0165501	0.00678693	24	3	12.3969	0.266027	46.6001	20.021	2.32756	1.21882	46.6001	44.7543	35.698	20.021	41.7402
Phatr3_J50522	3.28573e-05	9.03858e-07	24	3	11.9876	0.450788	26.5926	0.76244	34.8783	5.12426	13.4636	26.5926	5.02358	0.76244	21.0909
Phatr3_J50572	3.28573e-05	9.03858e-07	24	3	7.8718	0.298381	26.3817	10.3074	2.55949	1.35586	20.0572	26.3817	12.629	10.3074	21.3898
Phatr3_J50589	0.000443074	4.11493e-05	24	3	20.534	0.355623	57.741	15.4225	3.74394	1.90456	40.1833	57.741	20.1994	15.4225	39.8461
Phatr3_J50705	0.00384932	0.00100737	24	3	1681.36	0.392171	4287.31	27.1765	157.758	7.30157	1897.51	4287.31	27.1765	166.111	3826.46
Phatr3_J51110	0.0553703	0.031368	24	3	3.64606	0.0792922	45.9826	29.8475	1.54059	0.623479	29.8475	45.9826	32.3072	35.5776	40.4016
Phatr3_J51305	0.0117327	0.00438557	24	3	1175.76	0.467453	2515.25	25.8924	97.1422	6.60203	1790.98	2515.25	25.8924	1018.36	1933.91
Phatr3_J51412	0.0312414	0.0151871	24	3	11.7034	0.438961	26.6615	1.58141	16.8593	4.07548	26.6615	19.2435	11.4251	1.58141	14.8235
Phatr3_J51604	0.0228553	0.0102622	24	3	10.2274	0.286078	35.7502	21.3529	1.67426	0.743522	34.3868	35.7502	21.5881	21.3529	27.5123
Phatr3_J51691	0.00822999	0.00276338	24	3	23.2898	0.154067	151.167	69.6209	2.17128	1.11855	75.0393	151.167	95.496	69.6209	111.351
Phatr3_J51806	0.0553703	0.031368	24	3	7.98513	0.0944265	84.5645	37.3236	2.26571	1.17996	37.3236	84.5645	41.8245	44.8865	53.3231
Phatr3_J51848	0.0117327	0.00438557	24	3	8.13055	0.150838	53.9026	37.3802	1.44201	0.528083	45.5005	53.9026	37.3802	40.0664	49.7466
Phatr3_J52286	0.0165501	0.00678693	24	3	48.425	0.189744	255.212	72.6965	3.51065	1.81174	72.6965	255.212	93.0594	82.188	140.029
Phatr3_J52325	0.000712834	8.61044e-05	24	3	23.5253	0.336812	69.8471	26.5252	2.63323	1.39684	53.5335	69.8471	34.3997	26.5252	59.5883
[truncated: 4,980 more rows]
