# Supplementary material for: An undiscovered circadian clock to regulate phytoplankton photosynthesis
Source: PNAS Nexus. 2024 Nov 6;3(11):pgae497. doi: 10.1093/pnasnexus/pgae497 (PMC11563040; doi:10.1093/pnasnexus/pgae497)
Supplement: pgae497_Supplementary_Data [file pgae497_supplementary_data.zip › PNASNEXUS-PNASNEXUS-2024-00646RR-s06.xlsx]

## Sheet: Table 15
Table 15| Differential expression of mRNAs over 24 hours comparing CL and DL conditions
Gene ID	baseMean	log2FoldChange	lfcSE	stat	pvalue	padj	Regulation
Phatr3_EG00064	39.1204	-1.99081	0.259299	-7.67768	1.61999e-14	5.7426e-13	Down
Phatr3_EG00078	174.879	-1.0752	0.307971	-3.49125	0.000480769	0.00158245	Down
Phatr3_EG00121	505.289	-1.06696	0.21634	-4.93189	8.14377e-07	5.58416e-06	Down
Phatr3_EG00140	104.192	-1.08761	0.258906	-4.20078	2.65993e-05	0.000122263	Down
Phatr3_EG00185	416.751	-1.11626	0.14327	-7.79128	6.63317e-15	2.49501e-13	Down
Phatr3_EG00195	5731.18	-2.86265	0.23325	-12.2729	1.26638e-34	4.62943e-32	Down
Phatr3_EG00199	85.3042	-1.5757	0.498067	-3.16363	0.00155814	0.00443051	Down
Phatr3_EG00200	56.2756	-1.67067	0.226848	-7.36472	1.77522e-13	5.12753e-12	Down
Phatr3_EG00210	190.329	-1.32905	0.316877	-4.19422	2.73812e-05	0.000125561	Down
Phatr3_EG00213	3218.55	-1.0596	0.422495	-2.50795	0.0121433	0.0263743	Down
Phatr3_EG00217	2819.21	-3.5212	0.669317	-5.2609	1.43355e-07	1.20472e-06	Down
Phatr3_EG00238	164.422	-1.43712	0.30699	-4.68132	2.85037e-06	1.68402e-05	Down
Phatr3_EG00241	98.2554	-1.01117	0.198089	-5.1046	3.31502e-07	2.52421e-06	Down
Phatr3_EG00249	8.32633	-1.89208	0.483814	-3.91076	9.20079e-05	0.000369358	Down
Phatr3_EG00250	59.9924	-1.43346	0.519676	-2.75838	0.00580894	0.0140205	Down
Phatr3_EG00315	23.2803	-1.16989	0.478353	-2.44566	0.0144588	0.030619	Down
Phatr3_EG00333	4862.78	-3.97429	0.583654	-6.80932	9.80578e-12	2.09321e-10	Down
Phatr3_EG00344	937.34	-1.24107	0.516591	-2.40242	0.0162871	0.0340347	Down
Phatr3_EG00390	39.2244	-1.17483	0.513944	-2.28591	0.0222596	0.0445877	Down
Phatr3_EG00395	2709.51	-1.7061	0.255589	-6.67518	2.46937e-11	4.79049e-10	Down
Phatr3_EG00415	408.326	-1.25985	0.219043	-5.75159	8.84058e-09	9.77477e-08	Down
Phatr3_EG00420	95.5971	-1.2529	0.152202	-8.23184	1.84356e-16	8.45722e-15	Down
Phatr3_EG00467	32.4807	-1.11387	0.224487	-4.96182	6.98346e-07	4.87135e-06	Down
Phatr3_EG00480	23.6534	-1.54186	0.223852	-6.88784	5.66468e-12	1.24559e-10	Down
Phatr3_EG00517	279.17	-1.1302	0.204469	-5.52749	3.24841e-08	3.15352e-07	Down
Phatr3_EG00575	16.6145	-3.87684	0.493729	-7.85218	4.08883e-15	1.57859e-13	Down
Phatr3_EG00576	26.5239	-2.01647	0.666024	-3.02763	0.0024648	0.00665586	Down
Phatr3_EG00605	90.8167	-1.395	0.342277	-4.07565	4.58868e-05	0.000198441	Down
Phatr3_EG00606	222.946	-1.05067	0.302548	-3.47275	0.000515159	0.00167911	Down
Phatr3_EG00664	287.477	-1.44215	0.238888	-6.03695	1.57059e-09	2.03463e-08	Down
Phatr3_EG00678	71.2095	-1.09121	0.284937	-3.82967	0.000128316	0.000494414	Down
Phatr3_EG00707	4431.7	-1.65332	0.373192	-4.43022	9.4139e-06	4.90311e-05	Down
Phatr3_EG00709	705.025	-4.47599	0.440308	-10.1656	2.82416e-24	3.59098e-22	Down
Phatr3_EG00720	1259.21	-1.45767	0.200354	-7.27548	3.45201e-13	9.45704e-12	Down
Phatr3_EG00739	32.8158	-3.07999	0.28285	-10.8891	1.29897e-27	2.41196e-25	Down
Phatr3_EG00752	72.8364	-1.69798	0.288603	-5.88343	4.01852e-09	4.73878e-08	Down
Phatr3_EG00765	246.032	-1.42143	0.204556	-6.94885	3.68282e-12	8.44737e-11	Down
Phatr3_EG00778	65.0096	-2.13217	0.369976	-5.763	8.26307e-09	9.18835e-08	Down
Phatr3_EG00785	57.8936	-1.3463	0.237884	-5.65949	1.5182e-08	1.58997e-07	Down
Phatr3_EG00792	353.254	-1.74197	0.256236	-6.7983	1.05861e-11	2.23934e-10	Down
Phatr3_EG00904	34.924	-1.62539	0.264839	-6.13726	8.39557e-10	1.15272e-08	Down
Phatr3_EG00936	20.6787	-1.54139	0.343781	-4.48364	7.33794e-06	3.92318e-05	Down
Phatr3_EG00939	158	-1.39442	0.384774	-3.624	0.000290078	0.00100932	Down
Phatr3_EG00948	19.8653	-1.72603	0.264037	-6.53708	6.27306e-11	1.11523e-09	Down
Phatr3_EG00957	1824.16	-1.13774	0.250518	-4.54157	5.58371e-06	3.06658e-05	Down
Phatr3_EG00958	73.0772	-5.69172	0.862542	-6.59877	4.14573e-11	7.66142e-10	Down
Phatr3_EG00959	98.0394	-1.10929	0.207927	-5.335	9.55447e-08	8.38471e-07	Down
Phatr3_EG00962	82.4225	-1.27408	0.192121	-6.63165	3.31958e-11	6.28356e-10	Down
Phatr3_EG00995	370.628	-1.6116	0.428731	-3.75901	0.000170589	0.000634514	Down
Phatr3_EG01010	129.224	-1.43486	0.294708	-4.86876	1.12298e-06	7.40928e-06	Down
Phatr3_EG01052	319.137	-1.2272	0.196739	-6.23772	4.44008e-10	6.51695e-09	Down
Phatr3_EG01054	59.2716	-1.43276	0.250585	-5.71768	1.07989e-08	1.17293e-07	Down
Phatr3_EG01067	16.2134	-1.2166	0.338297	-3.59626	0.00032283	0.00110942	Down
Phatr3_EG01083	944.28	-1.32611	0.353861	-3.74753	0.000178581	0.000660672	Down
Phatr3_EG01086	4626.09	-1.27412	0.499653	-2.55	0.0107722	0.0237762	Down
Phatr3_EG01094	79.3984	-1.33928	0.318656	-4.2029	2.63514e-05	0.000121314	Down
Phatr3_EG01155	56.9422	-1.45746	0.445225	-3.27353	0.00106212	0.00316533	Down
Phatr3_EG01199	21.1258	-1.26116	0.252422	-4.99623	5.84615e-07	4.19046e-06	Down
Phatr3_EG01202	24.447	-1.64468	0.359895	-4.56988	4.88011e-06	2.71071e-05	Down
Phatr3_EG01268	415.891	-2.40268	0.392741	-6.11773	9.49206e-10	1.28665e-08	Down
Phatr3_EG01298	17.5364	-2.33582	0.429489	-5.4386	5.37006e-08	4.98959e-07	Down
Phatr3_EG01312	17.4184	-1.53351	0.329736	-4.65071	3.30799e-06	1.91853e-05	Down
Phatr3_EG01342	7.63746	-3.09869	0.658247	-4.70749	2.50782e-06	1.49982e-05	Down
Phatr3_EG01377	88.8493	-1.469	0.273941	-5.36248	8.20852e-08	7.29106e-07	Down
Phatr3_EG01387	64.1492	-1.70583	0.408462	-4.17622	2.96396e-05	0.000134702	Down
Phatr3_EG01421	3734.18	-1.27281	0.484677	-2.6261	0.008637	0.0196682	Down
Phatr3_EG01429	550.991	-1.8146	0.313527	-5.7877	7.13586e-09	8.05747e-08	Down
Phatr3_EG01447	1890.8	-3.2482	0.247561	-13.1208	2.50315e-39	1.54115e-36	Down
Phatr3_EG01461	3369.23	-1.57781	0.612651	-2.57539	0.0100128	0.0223402	Down
Phatr3_EG01468	1535.68	-1.80178	0.143389	-12.5657	3.2594e-36	1.36173e-33	Down
Phatr3_EG01475	1312.48	-1.06877	0.348238	-3.06907	0.00214724	0.00589949	Down
Phatr3_EG01477	3774.32	-1.13749	0.249663	-4.55611	5.21089e-06	2.88095e-05	Down
Phatr3_EG01503	326.822	-3.61102	0.234947	-15.3695	2.62222e-53	1.53374e-49	Down
Phatr3_EG01529	4918.13	-4.64496	0.361002	-12.8668	6.91701e-38	3.67796e-35	Down
Phatr3_EG01553	280.939	-2.32071	0.334557	-6.93667	4.01456e-12	9.15444e-11	Down
Phatr3_EG01554	218.597	-2.06446	0.365292	-5.65153	1.59027e-08	1.65601e-07	Down
Phatr3_EG01564	61.3269	-1.1021	0.18456	-5.97147	2.35131e-09	2.97038e-08	Down
Phatr3_EG01565	138.971	-1.15293	0.186061	-6.19648	5.77384e-10	8.17704e-09	Down
Phatr3_EG01569	929.667	-1.46232	0.162622	-8.99214	2.42455e-19	1.83023e-17	Down
Phatr3_EG01570	4098.43	-1.21671	0.233204	-5.21736	1.81487e-07	1.47638e-06	Down
Phatr3_EG01588	12476.9	-1.4806	0.39665	-3.73277	0.000189387	0.000695587	Down
Phatr3_EG01617	187.015	-1.27254	0.176057	-7.22797	4.90258e-13	1.32449e-11	Down
Phatr3_EG01618	2669.01	-1.21188	0.225946	-5.36357	8.15932e-08	7.26391e-07	Down
Phatr3_EG01649	48.2295	-1.02839	0.222817	-4.6154	3.9233e-06	2.22574e-05	Down
Phatr3_EG01688	13359.2	-1.18024	0.331168	-3.56387	0.000365426	0.0012391	Down
Phatr3_EG01701	729.77	-1.14613	0.177235	-6.46673	1.00144e-10	1.6929e-09	Down
Phatr3_EG01702	3145.47	-1.57124	0.189845	-8.27641	1.26945e-16	6.03659e-15	Down
Phatr3_EG01739	61.1379	-2.17317	0.253865	-8.56032	1.12552e-17	6.39144e-16	Down
Phatr3_EG01749	31.5137	-1.58709	0.454215	-3.49414	0.000475595	0.0015694	Down
Phatr3_EG01773	2213.36	-1.01416	0.273313	-3.71062	0.000206755	0.000749846	Down
Phatr3_EG01775	28.9348	-1.91323	0.319853	-5.98158	2.20978e-09	2.80979e-08	Down
Phatr3_EG01828	75.2636	-1.16098	0.239064	-4.85635	1.19571e-06	7.82732e-06	Down
Phatr3_EG01885	24.2912	-1.00864	0.302976	-3.32912	0.000871223	0.00266586	Down
Phatr3_EG01906	1659.69	-1.42211	0.166623	-8.53494	1.40226e-17	7.77426e-16	Down
Phatr3_EG01907	126366	-3.64405	0.662255	-5.50249	3.74463e-08	3.59349e-07	Down
Phatr3_EG01952	1178.13	-4.028	0.614884	-6.55084	5.72162e-11	1.02342e-09	Down
Phatr3_EG01990	216.087	-2.25505	0.16137	-13.9744	2.23458e-44	2.61401e-41	Down
Phatr3_EG01992	1219.36	-1.84785	0.271484	-6.80649	1.00006e-11	2.12704e-10	Down
Phatr3_EG01993	9.9999	-2.2083	0.510326	-4.32724	1.50987e-05	7.45252e-05	Down
Phatr3_EG01998	21.63	-2.01493	0.465104	-4.33221	1.47622e-05	7.30184e-05	Down
Phatr3_EG02000	16.0547	-2.45871	0.500017	-4.91725	8.77695e-07	5.97282e-06	Down
Phatr3_EG02005	47.6066	-2.43479	0.405792	-6.00008	1.97217e-09	2.52136e-08	Down
Phatr3_EG02008	88.3929	-2.51665	0.444947	-5.65606	1.54886e-08	1.61917e-07	Down
Phatr3_EG02028	234.158	-1.1316	0.239785	-4.71922	2.36751e-06	1.42465e-05	Down
Phatr3_EG02030	89.0057	-1.95558	0.294472	-6.64099	3.11588e-11	5.91714e-10	Down
Phatr3_EG02031	174.7	-2.09005	0.258221	-8.09405	5.77111e-16	2.47291e-14	Down
Phatr3_EG02033	149.199	-1.95017	0.262626	-7.42565	1.12231e-13	3.36637e-12	Down
Phatr3_EG02076	3380.14	-2.13017	0.542488	-3.92668	8.61275e-05	0.000348743	Down
Phatr3_EG02095	399.652	-1.702	0.226378	-7.5184	5.54502e-14	1.79087e-12	Down
Phatr3_EG02144	171.089	-1.13213	0.246254	-4.59742	4.27751e-06	2.39762e-05	Down
Phatr3_EG02214	20293.7	-2.0066	0.380508	-5.27347	1.33865e-07	1.13147e-06	Down
Phatr3_EG02218	21106.1	-2.38152	0.586449	-4.06091	4.88813e-05	0.000210071	Down
Phatr3_EG02221	10018	-1.38898	0.326365	-4.25591	2.082e-05	9.88443e-05	Down
Phatr3_EG02230	8022.83	-1.2671	0.14756	-8.58701	8.92597e-18	5.16911e-16	Down
Phatr3_EG02237	6415.3	-1.20971	0.407673	-2.96735	0.0030038	0.00789982	Down
Phatr3_EG02247	542.138	-1.29363	0.267575	-4.83466	1.33374e-06	8.59843e-06	Down
Phatr3_EG02250	2896.17	-1.31657	0.267109	-4.92896	8.26706e-07	5.66206e-06	Down
Phatr3_EG02257	2323.54	-1.25774	0.175974	-7.14732	8.84875e-13	2.27001e-11	Down
Phatr3_EG02273	223.111	-1.2483	0.268318	-4.65233	3.282e-06	1.90485e-05	Down
Phatr3_EG02277	644.122	-1.44534	0.276034	-5.23611	1.63994e-07	1.3548e-06	Down
Phatr3_EG02281	513.192	-1.33495	0.329857	-4.04707	5.18636e-05	0.000221101	Down
Phatr3_EG02286	9553.62	-1.75063	0.605356	-2.8919	0.00382919	0.00978157	Down
Phatr3_EG02309	8173.35	-1.38474	0.300252	-4.61194	3.9892e-06	2.25984e-05	Down
Phatr3_EG02323	35954	-1.45817	0.279429	-5.21839	1.80484e-07	1.47107e-06	Down
Phatr3_EG02339	5216.23	-1.04372	0.158529	-6.58374	4.58745e-11	8.41128e-10	Down
Phatr3_EG02349	5684.61	-1.10154	0.263652	-4.178	2.94082e-05	0.000133755	Down
Phatr3_EG02356	11037.3	-1.16237	0.221623	-5.24479	1.56458e-07	1.29621e-06	Down
Phatr3_EG02357	4300.14	-1.49356	0.35974	-4.15176	3.29929e-05	0.000147874	Down
Phatr3_EG02358	1417.51	-1.09624	0.257806	-4.2522	2.11677e-05	0.000100251	Down
Phatr3_EG02360	66933.7	-2.60449	0.590855	-4.408	1.04328e-05	5.37894e-05	Down
Phatr3_EG02373	2321.36	-1.18258	0.272905	-4.3333	1.46891e-05	7.2749e-05	Down
Phatr3_EG02393	585.553	-2.16757	0.198767	-10.9051	1.08956e-27	2.05576e-25	Down
Phatr3_EG02408	2426.38	-1.19778	0.423309	-2.82955	0.00466129	0.0116066	Down
Phatr3_EG02449	3679.64	-2.1089	0.52897	-3.98681	6.69671e-05	0.000277893	Down
Phatr3_EG02455	377.848	-3.08947	0.362383	-8.52542	1.5225e-17	8.28381e-16	Down
Phatr3_EG02483	666.233	-1.16877	0.249751	-4.67974	2.87237e-06	1.694e-05	Down
Phatr3_EG02484	463.193	-2.33019	0.314388	-7.41181	1.24588e-13	3.71794e-12	Down
Phatr3_EG02491	416.636	-1.59431	0.17744	-8.98506	2.58585e-19	1.92671e-17	Down
Phatr3_EG02543	848.503	-1.11209	0.146143	-7.60966	2.74822e-14	9.27754e-13	Down
Phatr3_EG02576	150.369	-1.67829	0.245782	-6.82839	8.58742e-12	1.84322e-10	Down
Phatr3_EG02589	398.67	-1.04685	0.252054	-4.15328	3.27742e-05	0.000147289	Down
Phatr3_EG02608	111.409	-1.04341	0.167085	-6.2448	4.24335e-10	6.25961e-09	Down
Phatr3_EG02619	2419.7	-1.27573	0.316766	-4.02736	5.64078e-05	0.000237958	Down
Phatr3_EG02641	519.911	-1.11319	0.239373	-4.65046	3.31196e-06	1.91989e-05	Down
Phatr3_EG02647	388.968	-1.08656	0.358164	-3.0337	0.00241578	0.00655831	Down
Phatr3_EG02660	5606.47	-1.22888	0.385245	-3.18986	0.0014234	0.00408612	Down
Phatr3_J10005	613.831	-1.13052	0.133096	-8.49399	1.9966e-17	1.0665e-15	Down
Phatr3_J10025	940.293	-1.31694	0.228033	-5.77521	7.68555e-09	8.6199e-08	Down
Phatr3_J10208	5955.49	-1.5009	0.408036	-3.67835	0.00023475	0.000839019	Down
Phatr3_J10261	15129.3	-1.18389	0.201404	-5.87819	4.14778e-09	4.88627e-08	Down
Phatr3_J10438	933.417	-1.23553	0.341376	-3.61928	0.000295425	0.00102579	Down
Phatr3_J10567	491.47	-2.13426	0.750824	-2.84256	0.00447534	0.011208	Down
Phatr3_J10640	438.466	-2.96306	0.253816	-11.6741	1.72935e-31	4.49555e-29	Down
Phatr3_J10718	344.618	-1.05651	0.223658	-4.72375	2.31534e-06	1.39974e-05	Down
Phatr3_J10747	4254.51	-1.20004	0.360187	-3.33172	0.000863095	0.00264444	Down
Phatr3_J10769	1189.37	-1.53201	0.234648	-6.52898	6.62189e-11	1.16837e-09	Down
Phatr3_J10830	5901.51	-2.253	0.446932	-5.04104	4.63001e-07	3.39541e-06	Down
Phatr3_J11048	12840.9	-1.5755	0.403385	-3.90571	9.39498e-05	0.000376378	Down
Phatr3_J11128	47.1477	-1.02942	0.337034	-3.05434	0.00225555	0.00616339	Down
Phatr3_J11189	14399.6	-1.85973	0.280776	-6.62354	3.50701e-11	6.59565e-10	Down
Phatr3_J11288	192.24	-1.24098	0.246355	-5.03738	4.71953e-07	3.45272e-06	Down
Phatr3_J1129	1056.88	-1.23955	0.417068	-2.97205	0.0029582	0.00780096	Down
Phatr3_J11337	8018.97	-2.28077	0.302623	-7.53667	4.82122e-14	1.57099e-12	Down
Phatr3_J11401	13282.3	-1.22563	0.24808	-4.94048	7.79322e-07	5.36897e-06	Down
Phatr3_J11434	189.173	-1.33255	0.225456	-5.91046	3.41148e-09	4.10571e-08	Down
Phatr3_J11472	2641.01	-1.04661	0.247867	-4.22247	2.41641e-05	0.000112663	Down
Phatr3_J11703	639.367	-2.16332	0.30792	-7.0256	2.13152e-12	5.13056e-11	Down
Phatr3_J11710	56.9177	-1.16396	0.357411	-3.25664	0.00112741	0.00333209	Down
Phatr3_J11792	3870.71	-1.25048	0.321527	-3.88919	0.000100581	0.000398575	Down
Phatr3_J11894	708.845	-1.42565	0.23992	-5.94217	2.81273e-09	3.46867e-08	Down
Phatr3_J1199	11415.7	-1.05168	0.15102	-6.96385	3.31107e-12	7.66989e-11	Down
Phatr3_J12155	31832.2	-1.53697	0.408831	-3.75943	0.0001703	0.000633642	Down
Phatr3_J12384	561.794	-1.37709	0.245769	-5.60317	2.10462e-08	2.14459e-07	Down
Phatr3_J12416	12532.7	-5.27292	0.429032	-12.2903	1.02182e-34	3.8559e-32	Down
Phatr3_J12420	7204.3	-1.42022	0.385784	-3.68139	0.000231965	0.000830079	Down
Phatr3_J12533	2112.41	-1.92515	0.466924	-4.12306	3.73877e-05	0.000165042	Down
Phatr3_J12788	2813.76	-1.75719	0.402821	-4.36221	1.28753e-05	6.48647e-05	Down
Phatr3_J12807	6915.58	-1.50856	0.621999	-2.42535	0.0152938	0.0321774	Down
Phatr3_J12902	11304.6	-4.99804	0.539165	-9.26997	1.86193e-20	1.57832e-18	Down
Phatr3_J12927	281.031	-1.36041	0.212622	-6.39824	1.57177e-10	2.54206e-09	Down
Phatr3_J12985	193.091	-1.05677	0.292023	-3.61879	0.000295979	0.0010271	Down
Phatr3_J13076	9158.33	-2.78942	0.459194	-6.0746	1.24297e-09	1.64111e-08	Down
Phatr3_J13232	674.515	-2.98133	0.332309	-8.97155	2.92373e-19	2.16467e-17	Down
Phatr3_J13265	77168.3	-1.98057	0.62872	-3.15016	0.00163182	0.00462091	Down
Phatr3_J13281	77.1063	-2.32296	0.317011	-7.32772	2.34107e-13	6.66323e-12	Down
Phatr3_J13382	2836.87	-1.0552	0.159481	-6.61648	3.67861e-11	6.86322e-10	Down
Phatr3_J1341	10948.2	-1.34454	0.200019	-6.72206	1.79171e-11	3.55848e-10	Down
Phatr3_J13835	1133.15	-1.15926	0.122274	-9.48087	2.52166e-21	2.35987e-19	Down
Phatr3_J1389	951.838	-1.57785	0.1456	-10.8369	2.30178e-27	4.01884e-25	Down
Phatr3_J13951	1462.22	-1.35179	0.446244	-3.02925	0.00245158	0.00662935	Down
Phatr3_J14068	201.804	-1.28252	0.340324	-3.76851	0.000164223	0.00061396	Down
Phatr3_J14145	669.26	-1.22724	0.183283	-6.69589	2.14367e-11	4.21456e-10	Down
Phatr3_J14161	531.208	-1.0511	0.217043	-4.8428	1.28021e-06	8.31992e-06	Down
Phatr3_J14380	299.391	-1.62916	0.279818	-5.82221	5.80731e-09	6.66796e-08	Down
Phatr3_J14403	481.683	-1.79851	0.259264	-6.93698	4.00569e-12	9.15207e-11	Down
Phatr3_J14450	272.253	-1.38171	0.294499	-4.69173	2.709e-06	1.60678e-05	Down
Phatr3_J14478	750.901	-1.02503	0.303409	-3.37837	0.000729168	0.00227948	Down
Phatr3_J14857	191.451	-2.20246	0.41938	-5.25171	1.50695e-07	1.25468e-06	Down
Phatr3_J14908	2818.16	-1.15634	0.297655	-3.88484	0.000102397	0.000404839	Down
Phatr3_J1494	6021.08	-1.90403	0.367682	-5.17848	2.23703e-07	1.77055e-06	Down
Phatr3_J15032	750.015	-1.08498	0.272349	-3.9838	6.78212e-05	0.000281042	Down
Phatr3_J15068	11199.3	-2.10028	0.627679	-3.34611	0.000819537	0.00252887	Down
Phatr3_J15138	8908.59	-2.00541	0.267383	-7.50011	6.37633e-14	2.03243e-12	Down
Phatr3_J15186	7431.37	-1.49578	0.285979	-5.23039	1.69151e-07	1.39151e-06	Down
Phatr3_J15329	1376.33	-1.1346	0.0888295	-12.7728	2.3269e-37	1.13417e-34	Down
Phatr3_J15354	5856.09	-1.52278	0.240236	-6.33871	2.31693e-10	3.5994e-09	Down
Phatr3_J15371	2557.94	-1.23066	0.27221	-4.52099	6.15504e-06	3.35359e-05	Down
Phatr3_J15595	1182.92	-2.22682	0.383664	-5.80409	6.47181e-09	7.37168e-08	Down
Phatr3_J15757	98.4167	-1.88307	0.249259	-7.55466	4.19956e-14	1.37996e-12	Down
Phatr3_J15806	773.335	-1.10951	0.332708	-3.33479	0.000853625	0.0026223	Down
Phatr3_J15862	560.222	-1.14592	0.23684	-4.83837	1.30912e-06	8.47484e-06	Down
Phatr3_J15980	3528.82	-2.35512	0.630123	-3.73756	0.000185816	0.000683115	Down
Phatr3_J16125	1445.06	-1.24298	0.20829	-5.96757	2.40806e-09	3.02898e-08	Down
Phatr3_J16140	6093.48	-2.54878	0.676457	-3.76783	0.000164671	0.000615242	Down
Phatr3_J16142	976.334	-1.44733	0.292663	-4.94539	7.5993e-07	5.25083e-06	Down
Phatr3_J16261	2225.28	-1.01507	0.119576	-8.48894	2.08537e-17	1.10885e-15	Down
Phatr3_J16540	2321.11	-3.00676	0.457708	-6.56916	5.06006e-11	9.17715e-10	Down
Phatr3_J16603	2309.64	-1.31999	0.151401	-8.71848	2.81952e-18	1.73593e-16	Down
Phatr3_J16688	249.138	-1.30947	0.166174	-7.88011	3.2709e-15	1.27543e-13	Down
Phatr3_J16940	291.173	-1.28533	0.26684	-4.81686	1.45836e-06	9.26263e-06	Down
Phatr3_J16991	168.431	-1.02851	0.124236	-8.27866	1.2457e-16	5.95272e-15	Down
Phatr3_J17198	8976.24	-1.35177	0.204046	-6.62483	3.47653e-11	6.54886e-10	Down
Phatr3_J17895	4780.31	-1.10255	0.27038	-4.07776	4.54715e-05	0.000196863	Down
Phatr3_J17974	236.982	-2.13942	0.270626	-7.90546	2.66952e-15	1.05858e-13	Down
Phatr3_J18258	2670.81	-1.38357	0.268737	-5.14843	2.62669e-07	2.05121e-06	Down
Phatr3_J18769	1788.71	-1.70604	0.397951	-4.28706	1.81054e-05	8.72669e-05	Down
Phatr3_J18872	3274.82	-1.64865	0.635097	-2.5959	0.00943431	0.0212317	Down
Phatr3_J18893	6538.26	-1.54876	0.39788	-3.89252	9.921e-05	0.000393944	Down
Phatr3_J18911	5277.69	-2.07293	0.183741	-11.2818	1.61354e-29	3.37058e-27	Down
Phatr3_J19000	5059.76	-1.77549	0.448849	-3.95564	7.63289e-05	0.000313297	Down
Phatr3_J19188	6474.92	-1.61803	0.606801	-2.66648	0.00766491	0.0177482	Down
Phatr3_J19438	508.645	-1.1701	0.263028	-4.44857	8.64452e-06	4.54094e-05	Down
Phatr3_J19552	1200.68	-1.67348	0.284376	-5.88474	3.98685e-09	4.70617e-08	Down
Phatr3_J19568	562.159	-1.34021	0.185209	-7.23617	4.61545e-13	1.2527e-11	Down
Phatr3_J20608	3613.85	-2.29446	0.416197	-5.51292	3.52936e-08	3.40929e-07	Down
Phatr3_J20757	6027.87	-2.69485	0.659996	-4.08313	4.44339e-05	0.000192943	Down
Phatr3_J20809	2029.94	-1.42154	0.234075	-6.07302	1.25526e-09	1.65548e-08	Down
Phatr3_J21441	469.783	-1.98876	0.352444	-5.64276	1.67345e-08	1.73067e-07	Down
Phatr3_J21538	83.7425	-1.19036	0.377495	-3.15332	0.00161422	0.00457331	Down
Phatr3_J21557	113.4	-1.75919	0.355364	-4.95039	7.40653e-07	5.13583e-06	Down
Phatr3_J2182	435.607	-1.52672	0.274265	-5.56658	2.59783e-08	2.58555e-07	Down
Phatr3_J21829	1423.15	-1.43258	0.285802	-5.0125	5.37269e-07	3.88681e-06	Down
Phatr3_J21897	2155.83	-1.12191	0.169861	-6.60485	3.97922e-11	7.40047e-10	Down
Phatr3_J21922	347.263	-1.31428	0.188575	-6.96954	3.17978e-12	7.39503e-11	Down
Phatr3_J21961	1526.04	-1.29021	0.149285	-8.64261	5.4942e-18	3.27914e-16	Down
Phatr3_J22122	75524.7	-1.21193	0.49578	-2.44449	0.0145058	0.0307073	Down
Phatr3_J22315	281.783	-2.73151	0.552214	-4.94646	7.55756e-07	5.22508e-06	Down
Phatr3_J22658	621.667	-1.05728	0.159755	-6.61812	3.63795e-11	6.79821e-10	Down
Phatr3_J22703	2540.12	-1.06294	0.113362	-9.37651	6.81917e-21	6.1362e-19	Down
Phatr3_J22819	9094.53	-1.30082	0.457075	-2.84596	0.00442779	0.0111032	Down
Phatr3_J22868	359.987	-1.72983	0.334016	-5.17888	2.23216e-07	1.7679e-06	Down
Phatr3_J22909	5122.78	-1.52364	0.400172	-3.80746	0.000140402	0.000535485	Down
Phatr3_J23247	1893.34	-1.24299	0.33325	-3.7299	0.000191557	0.000701794	Down
Phatr3_J23444	4926.87	-2.88384	0.576797	-4.99975	5.74044e-07	4.12733e-06	Down
Phatr3_J23472	436.793	-1.28646	0.218463	-5.88867	3.89307e-09	4.60943e-08	Down
Phatr3_J23639	3949.97	-1.26347	0.293946	-4.29832	1.72101e-05	8.34329e-05	Down
Phatr3_J23717	43004.4	-1.2465	0.414799	-3.00506	0.00265526	0.00710946	Down
Phatr3_J23871	1485.99	-1.04121	0.186983	-5.56847	2.56986e-08	2.56067e-07	Down
Phatr3_J23959	4644.49	-1.14458	0.183091	-6.25144	4.06683e-10	6.03729e-09	Down
Phatr3_J24195	38007.5	-1.73236	0.286587	-6.0448	1.49592e-09	1.94561e-08	Down
Phatr3_J24739	19632.3	-1.46667	0.281299	-5.21392	1.84889e-07	1.49988e-06	Down
Phatr3_J24772	13176.2	-1.11405	0.214992	-5.18184	2.19707e-07	1.74483e-06	Down
Phatr3_J25133	582.14	-1.24154	0.230941	-5.37599	7.61636e-08	6.83253e-07	Down
Phatr3_J25394	483.516	-1.2361	0.267265	-4.62501	3.74576e-06	2.13329e-05	Down
Phatr3_J25666	1056.84	-1.81581	0.353238	-5.14048	2.7403e-07	2.13139e-06	Down
Phatr3_J25743	13094.9	-1.10059	0.249064	-4.41889	9.9209e-06	5.13289e-05	Down
Phatr3_J26029	41197.4	-3.41038	0.489121	-6.97247	3.11416e-12	7.28589e-11	Down
Phatr3_J26035	248.212	-1.52614	0.344949	-4.42425	9.67784e-06	5.02046e-05	Down
Phatr3_J26176	2032.64	-1.4429	0.289532	-4.98356	6.24247e-07	4.42037e-06	Down
Phatr3_J26382	1200.31	-1.51137	0.134456	-11.2406	2.57613e-29	5.28694e-27	Down
Phatr3_J26635	6082.45	-1.453	0.403359	-3.60224	0.000315482	0.001088	Down
Phatr3_J26853	606.641	-1.26906	0.251366	-5.04866	4.44922e-07	3.27339e-06	Down
Phatr3_J26975	3510.32	-1.27071	0.176978	-7.18005	6.96849e-13	1.82365e-11	Down
Phatr3_J27278	52145.6	-1.48822	0.529543	-2.81038	0.00494831	0.0122069	Down
Phatr3_J2739	421.011	-1.32831	0.199523	-6.65743	2.78654e-11	5.37017e-10	Down
Phatr3_J27709	2549.2	-1.52737	0.199451	-7.65786	1.89057e-14	6.56259e-13	Down
Phatr3_J27821	7423.89	-1.78985	0.329152	-5.43778	5.39484e-08	5.00467e-07	Down
Phatr3_J27905	177.999	-1.44334	0.362406	-3.98267	6.81458e-05	0.000282184	Down
Phatr3_J28147	1970.24	-1.11111	0.223446	-4.9726	6.60597e-07	4.64403e-06	Down
Phatr3_J28737	45379.9	-1.05126	0.33003	-3.18533	0.00144587	0.00414047	Down
Phatr3_J28984	209.362	-1.47529	0.267539	-5.51431	3.5015e-08	3.39077e-07	Down
Phatr3_J29157	5972.03	-2.18078	0.623311	-3.49871	0.000467523	0.00154712	Down
Phatr3_J29666	1166.27	-1.45335	0.150586	-9.6513	4.85385e-22	5.07577e-20	Down
Phatr3_J30365	858.129	-1.62979	0.304949	-5.34446	9.0686e-08	7.9643e-07	Down
Phatr3_J30514	1274.9	-1.07596	0.145097	-7.41544	1.21225e-13	3.62684e-12	Down
Phatr3_J30585	1318.34	-1.19798	0.182137	-6.57735	4.78918e-11	8.72645e-10	Down
Phatr3_J30967	2167.98	-1.40446	0.263841	-5.32315	1.01986e-07	8.86358e-07	Down
Phatr3_J31109	5105.54	-1.6139	0.371748	-4.34137	1.41597e-05	7.06357e-05	Down
Phatr3_J31234	333.957	-1.00389	0.321687	-3.12071	0.00180414	0.00506232	Down
Phatr3_J31409	3130.09	-1.20028	0.510978	-2.34899	0.0188245	0.038667	Down
Phatr3_J31474	5259.63	-1.73884	0.435072	-3.99667	6.42411e-05	0.000268103	Down
Phatr3_J31632	613.125	-1.20451	0.205781	-5.85336	4.81736e-09	5.60174e-08	Down
Phatr3_J31652	564.593	-1.36946	0.346573	-3.95142	7.7688e-05	0.000318257	Down
Phatr3_J31683	58702.7	-1.78879	0.528939	-3.38185	0.000720004	0.00225384	Down
Phatr3_J31725	376.167	-1.17155	0.192956	-6.0716	1.26641e-09	1.66642e-08	Down
Phatr3_J31834	682.466	-1.73081	0.463929	-3.73077	0.000190899	0.000699822	Down
Phatr3_J31835	55.5712	-1.94322	0.470738	-4.12803	3.65888e-05	0.000162004	Down
Phatr3_J31925	152.58	-1.09488	0.342108	-3.2004	0.00137239	0.00395802	Down
Phatr3_J31987	419.703	-1.39915	0.181386	-7.71365	1.22267e-14	4.40088e-13	Down
Phatr3_J32041	235.477	-1.21609	0.312374	-3.89306	9.89893e-05	0.000393201	Down
Phatr3_J32071	1543	-2.00007	0.52628	-3.80039	0.000144469	0.000548524	Down
Phatr3_J32365	166.246	-2.79749	0.531795	-5.26046	1.43696e-07	1.20585e-06	Down
Phatr3_J32401	4131.43	-3.46387	0.482183	-7.18373	6.78326e-13	1.78316e-11	Down
Phatr3_J32462	109.737	-1.67533	0.457617	-3.66098	0.000251248	0.000889289	Down
Phatr3_J32531	1253.3	-1.54084	0.321248	-4.79642	1.61527e-06	1.01643e-05	Down
Phatr3_J32535	1361.26	-1.14767	0.291242	-3.94059	8.12799e-05	0.000330897	Down
Phatr3_J32684	772.711	-1.72349	0.297391	-5.79537	6.81719e-09	7.72747e-08	Down
Phatr3_J32809	281.402	-1.21823	0.145778	-8.3567	6.44991e-17	3.1438e-15	Down
Phatr3_J32836	144.8	-1.40516	0.278236	-5.05024	4.41255e-07	3.2505e-06	Down
Phatr3_J32866	478.343	-1.35247	0.21358	-6.33235	2.41453e-10	3.72628e-09	Down
Phatr3_J32906	30.9141	-1.18042	0.217905	-5.41712	6.05671e-08	5.54465e-07	Down
Phatr3_J32992	142.617	-1.02951	0.265709	-3.87457	0.000106812	0.000419996	Down
Phatr3_J33017	24722.8	-2.04623	0.620441	-3.29802	0.000973678	0.00293408	Down
Phatr3_J33054	144.316	-1.31096	0.27525	-4.76281	1.90915e-06	1.17791e-05	Down
Phatr3_J33106	74.633	-1.88438	0.401372	-4.69484	2.66817e-06	1.58593e-05	Down
Phatr3_J33251	590.628	-1.99332	0.364102	-5.47462	4.38443e-08	4.13227e-07	Down
Phatr3_J33266	710.6	-1.17981	0.29678	-3.97537	7.02701e-05	0.000290466	Down
Phatr3_J33304	1155.54	-1.00917	0.288191	-3.50172	0.00046226	0.00153187	Down
Phatr3_J33402	2081.01	-1.01922	0.313518	-3.2509	0.0011504	0.0033855	Down
Phatr3_J3351	267.48	-1.26049	0.222271	-5.67098	1.41987e-08	1.49636e-07	Down
Phatr3_J33530	1763.1	-1.82106	0.587462	-3.09987	0.00193605	0.00539364	Down
Phatr3_J33543	486.237	-1.63436	0.470074	-3.47681	0.000507416	0.00165896	Down
Phatr3_J33584	695.259	-1.15103	0.203946	-5.6438	1.66339e-08	1.72198e-07	Down
Phatr3_J33633	3384.45	-1.12385	0.298856	-3.76052	0.000169559	0.000631888	Down
Phatr3_J33640	85.9448	-1.19633	0.241228	-4.95936	7.07276e-07	4.92601e-06	Down
Phatr3_J33648	156.366	-1.37633	0.320348	-4.29636	1.73623e-05	8.40389e-05	Down
Phatr3_J33768	2926.51	-1.09813	0.278677	-3.94051	8.13085e-05	0.000330897	Down
Phatr3_J33773	107.915	-1.01165	0.341667	-2.96091	0.00306729	0.00804149	Down
Phatr3_J33845	162.978	-1.63453	0.425394	-3.8424	0.000121839	0.000472103	Down
Phatr3_J33867	1300.65	-2.2907	0.411517	-5.56649	2.59926e-08	2.58555e-07	Down
Phatr3_J33907	291.929	-1.04103	0.293066	-3.55218	0.000382049	0.00129093	Down
Phatr3_J33947	605.893	-2.2549	0.392914	-5.73892	9.52803e-09	1.04755e-07	Down
Phatr3_J34085	1583.05	-1.18066	0.306984	-3.84602	0.000120054	0.000466252	Down
Phatr3_J34120	2818.87	-1.6893	0.47846	-3.53069	0.000414469	0.00138885	Down
Phatr3_J34536	9148.85	-1.37301	0.533959	-2.57139	0.0101292	0.0225612	Down
Phatr3_J34555	149.585	-1.0011	0.172736	-5.79554	6.81015e-09	7.72697e-08	Down
Phatr3_J34564	120.402	-1.13691	0.229179	-4.96078	7.02091e-07	4.89455e-06	Down
Phatr3_J34584	1206.35	-1.03907	0.235309	-4.41577	1.00652e-05	5.20524e-05	Down
Phatr3_J34592	640.906	-2.71478	0.608626	-4.46051	8.17638e-06	4.31816e-05	Down
Phatr3_J34611	24.6926	-1.56368	0.360118	-4.34213	1.41111e-05	7.04229e-05	Down
Phatr3_J34685	2140.75	-2.21719	0.411652	-5.38606	7.2017e-08	6.51047e-07	Down
Phatr3_J34724	169.538	-5.62775	0.517993	-10.8645	1.70135e-27	3.10975e-25	Down
Phatr3_J34815	334.399	-1.08184	0.317903	-3.40305	0.000666384	0.00210288	Down
Phatr3_J34848	14.655	-2.11019	0.352817	-5.98098	2.21793e-09	2.81708e-08	Down
Phatr3_J34965	6107.49	-1.28457	0.24253	-5.29654	1.18017e-07	1.00845e-06	Down
Phatr3_J35020	95.4305	-1.65669	0.313224	-5.28915	1.22888e-07	1.04701e-06	Down
Phatr3_J35030	796.183	-1.04228	0.319672	-3.26047	0.00111229	0.00329074	Down
Phatr3_J35048	35.1069	-1.47366	0.360625	-4.0864	4.38113e-05	0.00019031	Down
Phatr3_J35057	1865.12	-1.12389	0.188079	-5.97562	2.29215e-09	2.90819e-08	Down
Phatr3_J35102	509.767	-1.19945	0.290728	-4.12566	3.69677e-05	0.000163555	Down
Phatr3_J35154	769.535	-1.99167	0.64646	-3.08089	0.00206384	0.00568735	Down
Phatr3_J35224	239.189	-3.92611	0.570977	-6.87612	6.15046e-12	1.34482e-10	Down
Phatr3_J35318	324.741	-1.53992	0.405593	-3.79672	0.000146624	0.000555624	Down
Phatr3_J35498	20.2161	-2.23984	0.479773	-4.66855	3.03337e-06	1.78135e-05	Down
Phatr3_J35520	119.753	-1.35168	0.487163	-2.7746	0.00552693	0.0134137	Down
Phatr3_J35540	106.437	-1.45349	0.350621	-4.14548	3.39098e-05	0.000151403	Down
Phatr3_J35579	2075.84	-1.66279	0.319902	-5.19782	2.01642e-07	1.62117e-06	Down
Phatr3_J35627	593.561	-1.07843	0.442774	-2.43562	0.0148664	0.0313798	Down
Phatr3_J35640	71.7111	-1.82867	0.24182	-7.5621	3.96617e-14	1.31063e-12	Down
Phatr3_J35702	176.664	-1.06182	0.195991	-5.4177	6.03695e-08	5.53451e-07	Down
Phatr3_J3578	212.947	-1.66408	0.27152	-6.12874	8.8576e-10	1.20906e-08	Down
Phatr3_J35813	355.809	-1.28458	0.281088	-4.57003	4.87657e-06	2.71003e-05	Down
Phatr3_J35854	25.4419	-1.72243	0.502033	-3.43091	0.000601566	0.00192271	Down
Phatr3_J35876	553.024	-1.48378	0.328765	-4.51318	6.38641e-06	3.46352e-05	Down
Phatr3_J35877	70.1111	-1.98981	0.310185	-6.41491	1.40905e-10	2.3118e-09	Down
Phatr3_J35949	2163.67	-2.06719	0.541274	-3.81913	0.000133923	0.000514145	Down
Phatr3_J35966	261.443	-1.40372	0.268196	-5.23391	1.6596e-07	1.36911e-06	Down
Phatr3_J36080	1429.41	-1.35003	0.386894	-3.4894	0.000484104	0.00159119	Down
Phatr3_J36103	946.983	-1.29057	0.403866	-3.19554	0.00139569	0.0040204	Down
Phatr3_J36118	297.647	-1.80357	0.350179	-5.15042	2.59905e-07	2.03505e-06	Down
Phatr3_J36162	815.376	-1.28079	0.403376	-3.17517	0.0014975	0.00427263	Down
Phatr3_J36175	2355.37	-1.0106	0.409848	-2.46579	0.0136711	0.02921	Down
Phatr3_J36184	291.429	-1.50234	0.403826	-3.72025	0.000199023	0.000726193	Down
Phatr3_J36253	886.115	-1.82704	0.373182	-4.89584	9.78854e-07	6.5695e-06	Down
Phatr3_J36256	56.9626	-1.28883	0.229368	-5.61905	1.92015e-08	1.97034e-07	Down
Phatr3_J36289	58.6608	-1.2359	0.340695	-3.6276	0.000286065	0.000999221	Down
Phatr3_J36309	86.7005	-1.89817	0.368608	-5.14955	2.61117e-07	2.04317e-06	Down
Phatr3_J36347	6818.08	-2.11501	0.608135	-3.47786	0.000505426	0.00165338	Down
Phatr3_J36362	3166.47	-1.24828	0.403095	-3.09674	0.00195663	0.00543931	Down
Phatr3_J36377	402.598	-1.22627	0.282956	-4.33377	1.46575e-05	7.2623e-05	Down
Phatr3_J36443	66.2152	-1.49233	0.254034	-5.87453	4.24054e-09	4.99052e-08	Down
Phatr3_J36444	119.208	-1.16379	0.283221	-4.10911	3.97187e-05	0.00017428	Down
Phatr3_J36502	741.046	-1.46383	0.257202	-5.69135	1.26037e-08	1.34592e-07	Down
Phatr3_J36528	43.408	-1.15146	0.31757	-3.62584	0.000288025	0.00100397	Down
Phatr3_J36529	527.242	-1.07426	0.28571	-3.75997	0.000169933	0.000633083	Down
Phatr3_J36534	650.687	-1.34168	0.246538	-5.44208	5.26607e-08	4.90075e-07	Down
Phatr3_J36586	231.457	-1.38869	0.342572	-4.05373	5.04079e-05	0.000215681	Down
Phatr3_J36794	187.151	-1.13015	0.312904	-3.61182	0.000304053	0.00105335	Down
Phatr3_J36932	4930.92	-1.8213	0.360072	-5.05814	4.23375e-07	3.12864e-06	Down
Phatr3_J36990	42.327	-1.62319	0.280997	-5.77655	7.62472e-09	8.55988e-08	Down
Phatr3_J37171	4540.88	-1.22651	0.340823	-3.59867	0.000319846	0.00110101	Down
Phatr3_J37232	48.1291	-1.20799	0.204207	-5.91552	3.30834e-09	3.9898e-08	Down
Phatr3_J37237	253.33	-1.40088	0.18276	-7.66511	1.78671e-14	6.27657e-13	Down
Phatr3_J37367	3954.71	-1.2116	0.473149	-2.56072	0.0104457	0.0231603	Down
Phatr3_J37514	497.619	-2.26067	0.452976	-4.9907	6.01601e-07	4.29117e-06	Down
Phatr3_J37533	181.571	-1.25512	0.174658	-7.18614	6.66479e-13	1.75596e-11	Down
Phatr3_J37596	382.4	-1.04213	0.190068	-5.48293	4.18334e-08	3.95288e-07	Down
Phatr3_J37602	339.623	-1.06946	0.400981	-2.6671	0.00765098	0.01773	Down
Phatr3_J37652	4048.02	-1.35988	0.468903	-2.90014	0.00372997	0.00956448	Down
Phatr3_J37655	1409.4	-4.41499	0.535138	-8.25019	1.58142e-16	7.34107e-15	Down
Phatr3_J37667	5390.2	-1.38198	0.204327	-6.76356	1.34643e-11	2.75842e-10	Down
Phatr3_J37765	451.899	-1.25696	0.295253	-4.25723	2.06977e-05	9.83835e-05	Down
Phatr3_J37808	60.6659	-1.39168	0.273061	-5.09658	3.45844e-07	2.6118e-06	Down
Phatr3_J37891	178.365	-1.04073	0.230783	-4.50955	6.4966e-06	3.52165e-05	Down
Phatr3_J37892	82.5013	-1.42288	0.352624	-4.0351	5.45785e-05	0.000231075	Down
Phatr3_J37898	20.9061	-1.00204	0.268952	-3.72572	0.000194756	0.000712623	Down
Phatr3_J37908	144.264	-1.23687	0.247203	-5.00346	5.63117e-07	4.06375e-06	Down
Phatr3_J37941	97.409	-1.18362	0.146392	-8.08531	6.20058e-16	2.64724e-14	Down
Phatr3_J37957	631.495	-2.77586	0.384629	-7.217	5.31488e-13	1.42273e-11	Down
Phatr3_J38008	69.8426	-1.40551	0.264611	-5.3116	1.08664e-07	9.38814e-07	Down
Phatr3_J38048	41.3907	-1.53102	0.346204	-4.4223	9.76565e-06	5.06152e-05	Down
Phatr3_J38112	543.141	-1.0707	0.320314	-3.34265	0.000829825	0.00255747	Down
Phatr3_J38113	42.8171	-1.41007	0.316311	-4.45787	8.27773e-06	4.36381e-05	Down
Phatr3_J38120	542.761	-1.45083	0.424741	-3.41581	0.000635929	0.00202094	Down
Phatr3_J38124	7433.98	-1.22508	0.38175	-3.20911	0.00133146	0.00385339	Down
Phatr3_J38149	437.44	-2.95089	0.736854	-4.00471	6.20925e-05	0.000260343	Down
Phatr3_J38227	3302.49	-2.10382	0.605739	-3.47315	0.000514384	0.00167705	Down
Phatr3_J38406	19.6195	-1.19383	0.227732	-5.24224	1.58635e-07	1.31332e-06	Down
Phatr3_J38427	22.3407	-2.14733	0.229189	-9.36929	7.30193e-21	6.52046e-19	Down
Phatr3_J38448	391.666	-1.05103	0.154154	-6.81808	9.22645e-12	1.97676e-10	Down
Phatr3_J38534	492.303	-1.3835	0.437524	-3.16211	0.00156628	0.00445258	Down
Phatr3_J38600	729.775	-1.17086	0.288356	-4.06047	4.89737e-05	0.000210314	Down
Phatr3_J38627	518.705	-1.83392	0.528753	-3.4684	0.000523575	0.00170369	Down
Phatr3_J38632	137.896	-2.5261	0.668713	-3.77756	0.000158373	0.000594179	Down
Phatr3_J38634	327.28	-1.35851	0.301441	-4.50673	6.58343e-06	3.56377e-05	Down
Phatr3_J38708	85.433	-1.26506	0.165194	-7.65804	1.88785e-14	6.56259e-13	Down
Phatr3_J38760	3001.11	-1.44731	0.231893	-6.24127	4.34031e-10	6.39458e-09	Down
Phatr3_J38881	472.183	-1.34862	0.232739	-5.79454	6.851e-09	7.75827e-08	Down
Phatr3_J38884	713.499	-1.10438	0.237322	-4.65352	3.26309e-06	1.8972e-05	Down
Phatr3_J38928	858.572	-1.0022	0.175348	-5.71552	1.09372e-08	1.18575e-07	Down
Phatr3_J38934	9.01661	-1.92768	0.498397	-3.86775	0.000109843	0.000430611	Down
Phatr3_J39088	266.276	-1.19062	0.294914	-4.03717	5.41008e-05	0.000229301	Down
Phatr3_J39107	38.2162	-1.30517	0.309476	-4.21736	2.47177e-05	0.000114923	Down
Phatr3_J39238	151.483	-1.1804	0.273077	-4.32259	1.5421e-05	7.58597e-05	Down
Phatr3_J39253	1013.49	-1.02961	0.298463	-3.4497	0.000561207	0.00180804	Down
Phatr3_J39265	54.4292	-1.05822	0.22486	-4.70612	2.52476e-06	1.50841e-05	Down
Phatr3_J39269	96.0515	-1.55547	0.132199	-11.7661	5.83415e-32	1.62495e-29	Down
Phatr3_J39366	141.166	-1.55017	0.321933	-4.81519	1.47062e-06	9.32431e-06	Down
Phatr3_J39391	34.4687	-5.11746	0.437239	-11.704	1.21563e-31	3.23193e-29	Down
Phatr3_J39392	316.467	-1.23588	0.226068	-5.46687	4.58049e-08	4.30037e-07	Down
Phatr3_J39425	86.0819	-1.13037	0.180854	-6.25018	4.09971e-10	6.07068e-09	Down
Phatr3_J39443	211.129	-1.18515	0.288156	-4.11287	3.90772e-05	0.000171658	Down
Phatr3_J39546	156.16	-1.01478	0.246218	-4.12146	3.76479e-05	0.00016594	Down
Phatr3_J39554	313.574	-1.38933	0.251185	-5.53111	3.18217e-08	3.09951e-07	Down
Phatr3_J39557	177.553	-1.30783	0.31987	-4.08865	4.33898e-05	0.000188619	Down
Phatr3_J39571	339.829	-1.14185	0.356183	-3.20578	0.00134696	0.00389151	Down
Phatr3_J39615	180.254	-1.6304	0.194153	-8.39751	4.56034e-17	2.28956e-15	Down
Phatr3_J39648	611.32	-1.47213	0.265298	-5.54899	2.8733e-08	2.82913e-07	Down
Phatr3_J39656	1382.57	-1.01987	0.203706	-5.0066	5.54008e-07	4.00048e-06	Down
Phatr3_J39760	97.5523	-2.8417	0.358134	-7.93473	2.10957e-15	8.48035e-14	Down
Phatr3_J39786	156.839	-1.13014	0.126371	-8.94304	3.78597e-19	2.76801e-17	Down
Phatr3_J39796	25.283	-1.27807	0.274486	-4.65621	3.22079e-06	1.87821e-05	Down
Phatr3_J39807	548.663	-1.61941	0.276115	-5.86499	4.49171e-09	5.26493e-08	Down
Phatr3_J39943	66.1387	-1.45221	0.259609	-5.59385	2.22095e-08	2.24358e-07	Down
Phatr3_J40022	55.6446	-1.35157	0.285092	-4.74083	2.12847e-06	1.29952e-05	Down
Phatr3_J40078	347.413	-1.05475	0.145259	-7.26114	3.83834e-13	1.04909e-11	Down
Phatr3_J40135	614.841	-1.03894	0.275265	-3.77432	0.000160444	0.000601369	Down
Phatr3_J40136	128.862	-2.6886	0.432656	-6.21418	5.15948e-10	7.46626e-09	Down
Phatr3_J40199	1010.43	-2.82625	0.605814	-4.66521	3.08298e-06	1.80595e-05	Down
Phatr3_J40200	1691.76	-1.69878	0.279015	-6.08847	1.13997e-09	1.50852e-08	Down
Phatr3_J40209	173.883	-1.31505	0.260212	-5.05378	4.33145e-07	3.19478e-06	Down
Phatr3_J4025	1560.49	-1.16403	0.201742	-5.7699	7.93163e-09	8.85755e-08	Down
Phatr3_J40354	1245.4	-1.03443	0.398457	-2.59609	0.00942921	0.0212243	Down
Phatr3_J40435	4956.06	-2.46722	0.350533	-7.03847	1.94358e-12	4.71701e-11	Down
Phatr3_J40453	2820.06	-1.21304	0.345645	-3.50948	0.000448978	0.00149209	Down
Phatr3_J40467	4720.62	-1.39536	0.430611	-3.24042	0.00119355	0.00349839	Down
Phatr3_J40475	8.24749	-3.25797	0.656445	-4.96305	6.93954e-07	4.8436e-06	Down
Phatr3_J40489	123.21	-1.79138	0.236275	-7.58179	3.4083e-14	1.1359e-12	Down
Phatr3_J40534	188.755	-1.70354	0.252782	-6.73917	1.59298e-11	3.20184e-10	Down
Phatr3_J40539	112.699	-1.41577	0.3239	-4.37102	1.23666e-05	6.26524e-05	Down
Phatr3_J40577	133.418	-1.20618	0.234978	-5.13316	2.84921e-07	2.20583e-06	Down
Phatr3_J40594	27.0872	-2.06166	0.254105	-8.11341	4.9218e-16	2.12454e-14	Down
Phatr3_J40621	1974.56	-1.22879	0.408419	-3.00866	0.00262405	0.00703233	Down
Phatr3_J40651	61.6002	-1.74307	0.322338	-5.40759	6.388e-08	5.82438e-07	Down
Phatr3_J40662	360.64	-1.30251	0.210009	-6.20218	5.56852e-10	7.94397e-09	Down
Phatr3_J40676	114.97	-1.37538	0.155921	-8.82104	1.13397e-18	7.32886e-17	Down
Phatr3_J40694	92.7842	-7.53254	0.849064	-8.87159	7.21112e-19	4.9621e-17	Down
Phatr3_J40695	267.311	-2.70119	0.470923	-5.73594	9.69731e-09	1.06416e-07	Down
Phatr3_J40744	160.866	-1.16728	0.208213	-5.6062	2.0682e-08	2.11115e-07	Down
Phatr3_J40760	66.7649	-1.09867	0.254036	-4.32487	1.52622e-05	7.52689e-05	Down
Phatr3_J40874	179.437	-1.15121	0.28923	-3.98026	6.8841e-05	0.00028476	Down
Phatr3_J40877	309.004	-2.30807	0.482157	-4.78696	1.69326e-06	1.06037e-05	Down
Phatr3_J40891	1796.88	-1.16173	0.293058	-3.96415	7.36569e-05	0.000303074	Down
Phatr3_J40938	160.721	-1.51185	0.244227	-6.19035	6.0029e-10	8.46048e-09	Down
Phatr3_J41002	239.758	-1.1801	0.164764	-7.16238	7.92882e-13	2.04749e-11	Down
Phatr3_J41016	4147.79	-1.01123	0.198274	-5.10014	3.39407e-07	2.57316e-06	Down
Phatr3_J41302	306.068	-1.21635	0.1977	-6.15247	7.62865e-10	1.05485e-08	Down
Phatr3_J41393	116.422	-1.25281	0.49097	-2.5517	0.0107199	0.0236651	Down
Phatr3_J41403	70.9095	-1.85367	0.385605	-4.80718	1.53074e-06	9.66359e-06	Down
Phatr3_J41548	143.017	-1.58649	0.155935	-10.174	2.58973e-24	3.36607e-22	Down
Phatr3_J41562	283.011	-1.39238	0.330123	-4.21776	2.46741e-05	0.000114766	Down
Phatr3_J41604	205.928	-1.37165	0.283804	-4.8331	1.34425e-06	8.64963e-06	Down
Phatr3_J41624	241.338	-1.56307	0.504059	-3.10097	0.00192887	0.00537493	Down
Phatr3_J41659	909.053	-2.26914	0.334758	-6.77845	1.21473e-11	2.52396e-10	Down
Phatr3_J41702	12724.5	-1.08411	0.226667	-4.78285	1.72823e-06	1.08054e-05	Down
Phatr3_J41746	9059.54	-1.97196	0.598185	-3.29658	0.000978708	0.00294317	Down
Phatr3_J41845	10705.9	-1.43198	0.341128	-4.19778	2.69543e-05	0.000123797	Down
Phatr3_J42104	3230.06	-1.07649	0.293369	-3.66942	0.000243103	0.000865436	Down
Phatr3_J42247	680.645	-1.56198	0.403027	-3.87562	0.000106353	0.000418615	Down
Phatr3_J42329	1477.19	-1.01784	0.182963	-5.5631	2.65031e-08	2.63186e-07	Down
Phatr3_J42423	267.748	-1.31525	0.135157	-9.73131	2.21722e-22	2.40158e-20	Down
Phatr3_J42483	1117.79	-1.62809	0.362058	-4.49675	6.89989e-06	3.71958e-05	Down
Phatr3_J42494	9594.86	-1.51443	0.309008	-4.90093	9.53833e-07	6.42368e-06	Down
Phatr3_J42495	1375.45	-1.33458	0.214656	-6.21731	5.05755e-10	7.33125e-09	Down
Phatr3_J42538	510.487	-1.20793	0.320759	-3.76585	0.000165986	0.00061976	Down
Phatr3_J42556	1241.34	-1.19978	0.20741	-5.78459	7.26888e-09	8.19184e-08	Down
Phatr3_J42564	3251.5	-1.08455	0.21758	-4.98462	6.20838e-07	4.40156e-06	Down
Phatr3_J42565	1984.81	-1.1894	0.225442	-5.27584	1.32146e-07	1.11775e-06	Down
Phatr3_J42570	1387.03	-1.94221	0.270925	-7.16881	7.5653e-13	1.96664e-11	Down
Phatr3_J42576	395.517	-1.44401	0.154141	-9.36808	7.38617e-21	6.54572e-19	Down
Phatr3_J42577	20074.3	-1.12671	0.225891	-4.98785	6.10546e-07	4.33647e-06	Down
Phatr3_J42603	499.111	-1.82787	0.274309	-6.66353	2.67327e-11	5.16891e-10	Down
Phatr3_J42608	1337.24	-2.0827	0.150134	-13.8723	9.3298e-44	9.92182e-41	Down
Phatr3_J42685	628.513	-1.11014	0.14902	-7.44955	9.36559e-14	2.84568e-12	Down
Phatr3_J42825	30.8583	-2.03156	0.280509	-7.24243	4.40713e-13	1.20174e-11	Down
Phatr3_J42831	970.955	-1.60826	0.263891	-6.09442	1.09836e-09	1.46174e-08	Down
Phatr3_J42861	1518.81	-1.95285	0.324019	-6.02697	1.67058e-09	2.15462e-08	Down
Phatr3_J42926	257.714	-1.38317	0.332103	-4.16489	3.11503e-05	0.000140802	Down
Phatr3_J43055	1458.01	-1.69922	0.294773	-5.76451	8.18965e-09	9.11537e-08	Down
Phatr3_J43069	1311.73	-1.16911	0.317386	-3.68356	0.000229999	0.00082405	Down
Phatr3_J43087	820.734	-1.1703	0.222718	-5.25462	1.48331e-07	1.23853e-06	Down
Phatr3_J43099	4464.42	-1.18837	0.278535	-4.26651	1.98555e-05	9.4804e-05	Down
Phatr3_J43123	9923.66	-1.10162	0.39848	-2.76454	0.00570028	0.0138001	Down
Phatr3_J43135	697.872	-1.24863	0.292476	-4.26918	1.96195e-05	9.3907e-05	Down
Phatr3_J43163	416.653	-1.59052	0.259434	-6.13074	8.74716e-10	1.19635e-08	Down
Phatr3_J43169	3757.21	-1.56214	0.384305	-4.06485	4.80644e-05	0.000206916	Down
Phatr3_J43232	1815.62	-2.72319	0.356609	-7.63634	2.23486e-14	7.68924e-13	Down
Phatr3_J43285	1649.26	-1.07302	0.247427	-4.33669	1.44646e-05	7.19415e-05	Down
Phatr3_J43325	737.392	-1.59941	0.189794	-8.42709	3.54376e-17	1.80239e-15	Down
Phatr3_J43374	699.779	-1.78566	0.35085	-5.08953	3.58946e-07	2.70029e-06	Down
Phatr3_J43419	448.516	-1.4235	0.277467	-5.13033	2.89237e-07	2.23481e-06	Down
Phatr3_J43443	2922.5	-1.83314	0.40825	-4.49025	7.11382e-06	3.81382e-05	Down
Phatr3_J43464	5199.08	-2.43873	0.428314	-5.6938	1.24245e-08	1.32975e-07	Down
Phatr3_J43465	2676.58	-2.02647	0.345472	-5.86579	4.47004e-09	5.24478e-08	Down
Phatr3_J43490	1596.78	-1.19714	0.219748	-5.44778	5.1002e-08	4.75775e-07	Down
Phatr3_J43495	2591.57	-1.42064	0.254004	-5.59298	2.232e-08	2.25086e-07	Down
Phatr3_J43543	262.167	-1.45097	0.20353	-7.12903	1.01076e-12	2.55374e-11	Down
Phatr3_J43557	396.456	-1.73578	0.25063	-6.92566	4.33943e-12	9.77157e-11	Down
Phatr3_J43574	141.704	-2.15849	0.310573	-6.95003	3.65206e-12	8.39329e-11	Down
Phatr3_J43587	3120.14	-1.07751	0.240814	-4.47447	7.66002e-06	4.07451e-05	Down
Phatr3_J43676	374.331	-1.00124	0.1342	-7.46084	8.59733e-14	2.62589e-12	Down
Phatr3_J43689	2170.22	-1.06771	0.304982	-3.50091	0.000463677	0.0015357	Down
Phatr3_J43720	2829.95	-1.25082	0.242548	-5.157	2.50939e-07	1.97012e-06	Down
Phatr3_J43737	7144.1	-2.16101	0.657055	-3.28894	0.00100567	0.0030172	Down
Phatr3_J43786	2813.03	-2.00966	0.402812	-4.98909	6.06658e-07	4.31897e-06	Down
Phatr3_J43827	756.803	-1.28258	0.187507	-6.84021	7.9076e-12	1.70042e-10	Down
Phatr3_J43831	3992.07	-2.30898	0.491217	-4.70053	2.59488e-06	1.54872e-05	Down
Phatr3_J43934	2914.84	-1.74676	0.403965	-4.32402	1.53209e-05	7.54943e-05	Down
Phatr3_J43970	3955.4	-1.25606	0.215683	-5.82362	5.75868e-09	6.6239e-08	Down
Phatr3_J43971	1103.82	-1.30579	0.244784	-5.33446	9.58318e-08	8.4036e-07	Down
Phatr3_J44011	4594.34	-1.09097	0.140593	-7.75974	8.51044e-15	3.17055e-13	Down
Phatr3_J44024	1212.52	-1.371	0.469454	-2.92041	0.0034957	0.00903506	Down
Phatr3_J44047	261.514	-1.05393	0.229457	-4.59315	4.36597e-06	2.44486e-05	Down
Phatr3_J44055	331.013	-1.96388	0.245771	-7.99068	1.34192e-15	5.50801e-14	Down
Phatr3_J44092	1207.63	-1.28455	0.249456	-5.14939	2.61338e-07	2.04354e-06	Down
Phatr3_J44099	23352.2	-1.14597	0.158535	-7.22848	4.88424e-13	1.32259e-11	Down
Phatr3_J44221	1281.04	-2.54944	0.499448	-5.10451	3.31656e-07	2.52421e-06	Down
Phatr3_J44242	1954.51	-1.17507	0.184771	-6.35957	2.02313e-10	3.17672e-09	Down
Phatr3_J44262	311.344	-1.06824	0.12236	-8.73035	2.53889e-18	1.57978e-16	Down
Phatr3_J44265	259.423	-1.16428	0.109788	-10.6049	2.82888e-26	4.59615e-24	Down
Phatr3_J44285	306.344	-1.68112	0.294144	-5.71531	1.09505e-08	1.1861e-07	Down
Phatr3_J44286	89.1435	-1.44654	0.280386	-5.1591	2.48144e-07	1.95587e-06	Down
Phatr3_J44291	4349.12	-1.06313	0.240389	-4.42254	9.75479e-06	5.05814e-05	Down
Phatr3_J44311	845.054	-1.05124	0.250454	-4.19734	2.70069e-05	0.00012399	Down
Phatr3_J44376	6482.1	-1.70746	0.260807	-6.54682	5.87732e-11	1.04966e-09	Down
Phatr3_J44392	1255.5	-1.39779	0.277712	-5.03322	4.82313e-07	3.51752e-06	Down
Phatr3_J44400	1041.85	-1.55475	0.320115	-4.85684	1.19275e-06	7.81667e-06	Down
Phatr3_J44401	1473.34	-1.605	0.391718	-4.09734	4.17921e-05	0.000182556	Down
Phatr3_J44429	1096.53	-1.11452	0.258598	-4.30985	1.63365e-05	7.98265e-05	Down
Phatr3_J44440	308.193	-1.10647	0.123798	-8.93774	3.97194e-19	2.88595e-17	Down
Phatr3_J44450	2384.24	-1.38454	0.220351	-6.28333	3.31389e-10	4.97637e-09	Down
Phatr3_J44486	5698.27	-1.15321	0.240582	-4.79342	1.63959e-06	1.02952e-05	Down
Phatr3_J44517	415.631	-1.00611	0.192618	-5.22333	1.75736e-07	1.4386e-06	Down
Phatr3_J44522	70.0051	-2.86647	0.294112	-9.7462	1.91512e-22	2.13363e-20	Down
Phatr3_J44523	49.2217	-1.54268	0.314451	-4.90594	9.29818e-07	6.29093e-06	Down
Phatr3_J44529	2912.5	-1.09967	0.293545	-3.74619	0.000179543	0.000663602	Down
Phatr3_J44582	356.366	-1.01774	0.193476	-5.26029	1.43828e-07	1.20609e-06	Down
Phatr3_J44583	236.761	-1.67509	0.177556	-9.43415	3.94188e-21	3.63088e-19	Down
Phatr3_J44607	800.476	-1.60906	0.222882	-7.21933	5.22445e-13	1.40173e-11	Down
Phatr3_J44610	3461.09	-1.51	0.374736	-4.02951	5.58931e-05	0.000235957	Down
Phatr3_J44618	4390.45	-1.21455	0.159603	-7.60986	2.74389e-14	9.27754e-13	Down
Phatr3_J44651	5404.85	-1.08958	0.454458	-2.39753	0.0165059	0.0344182	Down
Phatr3_J44659	4070.81	-1.33204	0.11311	-11.7766	5.15514e-32	1.47085e-29	Down
Phatr3_J44759	339.658	-1.49593	0.228156	-6.5566	5.50477e-11	9.89168e-10	Down
Phatr3_J44770	11177.5	-1.60784	0.523975	-3.06854	0.00215109	0.0059083	Down
Phatr3_J44794	871.906	-1.30143	0.260655	-4.99294	5.94662e-07	4.25465e-06	Down
Phatr3_J44807	131.184	-2.0004	0.263163	-7.60138	2.92986e-14	9.82049e-13	Down
Phatr3_J44899	2253.93	-1.91378	0.368668	-5.19106	2.091e-07	1.67423e-06	Down
Phatr3_J44920	1357.07	-2.61028	0.38534	-6.77397	1.25296e-11	2.58959e-10	Down
Phatr3_J44924	8274.75	-1.17469	0.259328	-4.52976	5.90511e-06	3.23247e-05	Down
Phatr3_J44942	102.154	-1.28746	0.26759	-4.81131	1.49948e-06	9.49182e-06	Down
Phatr3_J44955	29625.7	-1.35556	0.299534	-4.52556	6.02356e-06	3.29269e-05	Down
Phatr3_J44970	314.322	-1.40755	0.331726	-4.2431	2.20449e-05	0.000104026	Down
Phatr3_J45031	81.6816	-1.16123	0.165242	-7.02746	2.10326e-12	5.07299e-11	Down
Phatr3_J45045	203.763	-1.12495	0.303124	-3.71119	0.000206284	0.000748485	Down
Phatr3_J45046	119.155	-1.29706	0.177557	-7.30506	2.77139e-13	7.75591e-12	Down
Phatr3_J45053	721.454	-1.34014	0.346461	-3.8681	0.000109689	0.00043015	Down
Phatr3_J45079	351.801	-2.51387	0.356573	-7.05007	1.78823e-12	4.3763e-11	Down
Phatr3_J45112	694.529	-5.73745	0.464625	-12.3486	4.95859e-35	1.93352e-32	Down
Phatr3_J45186	890.035	-1.35066	0.236188	-5.71859	1.07414e-08	1.16777e-07	Down
Phatr3_J45190	1000.58	-1.48495	0.299128	-4.96427	6.89602e-07	4.81897e-06	Down
Phatr3_J45207	765.759	-1.18849	0.436224	-2.72449	0.00643999	0.0153089	Down
Phatr3_J45238	944.85	-1.6171	0.596952	-2.70893	0.00674997	0.0159421	Down
Phatr3_J45245	157.285	-1.09744	0.28763	-3.81545	0.000135937	0.00052086	Down
Phatr3_J45280	362.511	-1.43979	0.176909	-8.13858	3.99929e-16	1.75878e-14	Down
Phatr3_J45399	10647.2	-2.69919	0.386328	-6.98678	2.81266e-12	6.64697e-11	Down
Phatr3_J45400	1355.61	-1.18154	0.303466	-3.8935	9.88097e-05	0.000392754	Down
Phatr3_J45403	1260.45	-1.26528	0.230478	-5.48984	4.02306e-08	3.82305e-07	Down
Phatr3_J45418	1028.04	-1.10561	0.325483	-3.39683	0.000681717	0.00214772	Down
Phatr3_J45419	586.939	-2.26146	0.227959	-9.92048	3.39138e-23	4.00731e-21	Down
Phatr3_J45441	238.699	-1.17799	0.222701	-5.28958	1.22597e-07	1.04529e-06	Down
Phatr3_J45451	80.086	-1.08494	0.220263	-4.92564	8.40838e-07	5.73869e-06	Down
Phatr3_J45520	765.233	-1.24464	0.175407	-7.09572	1.28684e-12	3.21654e-11	Down
Phatr3_J45560	528.868	-2.36592	0.362285	-6.53055	6.55293e-11	1.15795e-09	Down
Phatr3_J45565	465.928	-1.57935	0.382116	-4.13316	3.57805e-05	0.000158907	Down
Phatr3_J45621	112.289	-3.46865	0.470181	-7.37726	1.61584e-13	4.71375e-12	Down
Phatr3_J45637	88.7554	-1.63014	0.185396	-8.79272	1.45986e-18	9.2812e-17	Down
Phatr3_J45641	776.474	-1.4524	0.168402	-8.62461	6.43089e-18	3.79942e-16	Down
Phatr3_J45656	4903.76	-1.31504	0.398796	-3.29751	0.000975454	0.00293691	Down
Phatr3_J45662	2385.45	-1.88191	0.195873	-9.60779	7.41243e-22	7.47505e-20	Down
Phatr3_J45663	818.426	-1.91377	0.12517	-15.2894	9.00286e-53	2.63289e-49	Down
Phatr3_J45715	816.707	-1.05808	0.271652	-3.89499	9.82035e-05	0.000390743	Down
Phatr3_J45721	64.8902	-1.28629	0.327835	-3.9236	8.72355e-05	0.000352376	Down
Phatr3_J45724	692.827	-1.16022	0.278046	-4.17275	3.00945e-05	0.000136558	Down
Phatr3_J45727	742.758	-1.62615	0.284209	-5.72168	1.05474e-08	1.14776e-07	Down
Phatr3_J45737	101.617	-1.50406	0.188499	-7.97914	1.47361e-15	6.02738e-14	Down
Phatr3_J45740	591.702	-1.2067	0.125361	-9.62584	6.21993e-22	6.38253e-20	Down
Phatr3_J45758	1463.24	-3.3764	0.369562	-9.1362	6.46873e-20	5.2187e-18	Down
Phatr3_J45834	90.2715	-1.21584	0.365548	-3.32609	0.000880738	0.00268864	Down
Phatr3_J45843	132.329	-1.26703	0.193195	-6.55827	5.4437e-11	9.79698e-10	Down
Phatr3_J45844	257.65	-1.37471	0.183885	-7.4759	7.66756e-14	2.39826e-12	Down
Phatr3_J45845	7550.37	-2.11531	0.537112	-3.9383	8.2061e-05	0.000333431	Down
Phatr3_J45846	7215.3	-1.4592	0.348783	-4.18368	2.8683e-05	0.000130864	Down
Phatr3_J45888	319.117	-1.49083	0.181561	-8.21116	2.19058e-16	9.97096e-15	Down
Phatr3_J45898	1765.64	-1.05427	0.126238	-8.35142	6.74448e-17	3.27373e-15	Down
Phatr3_J46012	6029.25	-1.61296	0.240846	-6.69705	2.12669e-11	4.18821e-10	Down
Phatr3_J46132	1308	-1.22948	0.166476	-7.38534	1.52065e-13	4.45829e-12	Down
Phatr3_J46134	176.076	-2.26913	0.468877	-4.8395	1.30165e-06	8.43116e-06	Down
Phatr3_J46172	684.989	-1.0636	0.28089	-3.78652	0.000152772	0.000575379	Down
Phatr3_J46199	2668.89	-1.54424	0.261445	-5.90655	3.49343e-09	4.19571e-08	Down
Phatr3_J46218	518.948	-2.88899	0.277802	-10.3995	2.49323e-25	3.60072e-23	Down
Phatr3_J46233	217.693	-2.15486	0.386432	-5.5763	2.45689e-08	2.45857e-07	Down
Phatr3_J46239	1064.07	-1.33113	0.25472	-5.22583	1.73375e-07	1.42325e-06	Down
Phatr3_J46259	370.829	-1.2291	0.256594	-4.79007	1.66727e-06	1.04522e-05	Down
Phatr3_J46282	3825.89	-1.11629	0.263561	-4.23542	2.2813e-05	0.000107175	Down
Phatr3_J46303	1075.81	-1.31542	0.272379	-4.82938	1.3696e-06	8.79339e-06	Down
Phatr3_J46336	29913.9	-1.75908	0.510061	-3.44877	0.000563145	0.00181379	Down
Phatr3_J46345	201.802	-1.00311	0.275349	-3.64303	0.000269443	0.000946528	Down
Phatr3_J46346	517.262	-1.18168	0.285598	-4.13756	3.51015e-05	0.000156188	Down
Phatr3_J46361	2051.34	-1.24887	0.279719	-4.46472	8.01727e-06	4.24296e-05	Down
Phatr3_J46370	863.578	-3.20361	0.33194	-9.65117	4.85969e-22	5.07577e-20	Down
Phatr3_J46371	251.233	-1.16156	0.257881	-4.50425	6.66086e-06	3.59902e-05	Down
Phatr3_J46394	1533.41	-1.25939	0.39202	-3.21256	0.00131558	0.00381311	Down
Phatr3_J46395	5160.37	-1.77804	0.576361	-3.08495	0.00203586	0.00562085	Down
Phatr3_J46411	4249.73	-1.46405	0.358632	-4.08231	4.45909e-05	0.00019351	Down
Phatr3_J46415	883.711	-1.27381	0.284682	-4.4745	7.65908e-06	4.07451e-05	Down
Phatr3_J46431	880.747	-4.17781	0.330017	-12.6594	9.93169e-37	4.4685e-34	Down
Phatr3_J46445	102.292	-1.7972	0.387833	-4.63394	3.58764e-06	2.0546e-05	Down
Phatr3_J46452	574.845	-1.4727	0.12033	-12.2389	1.92681e-34	6.83026e-32	Down
Phatr3_J46454	18542.5	-1.14363	0.325129	-3.51746	0.000435705	0.00145045	Down
Phatr3_J46461	2358.89	-1.35356	0.134694	-10.0491	9.27017e-24	1.12961e-21	Down
Phatr3_J46465	1212.57	-1.57963	0.285607	-5.53076	3.18846e-08	3.10305e-07	Down
Phatr3_J46486	111.269	-1.73138	0.150282	-11.5209	1.0353e-30	2.42218e-28	Down
Phatr3_J46493	3181.63	-1.55547	0.23696	-6.56427	5.22875e-11	9.45378e-10	Down
Phatr3_J46508	138.201	-1.17565	0.292359	-4.02125	5.78903e-05	0.000243773	Down
Phatr3_J46516	1092.3	-1.79017	0.239195	-7.48412	7.20286e-14	2.27727e-12	Down
Phatr3_J46519	145.104	-1.30576	0.323496	-4.03641	5.42757e-05	0.000229959	Down
Phatr3_J46528	241.002	-1.21386	0.257085	-4.72165	2.33942e-06	1.41137e-05	Down
Phatr3_J46597	6341.55	-2.94865	0.403824	-7.30182	2.83891e-13	7.90705e-12	Down
Phatr3_J46743	2095.28	-1.35303	0.199652	-6.77695	1.22737e-11	2.54571e-10	Down
Phatr3_J46768	658.421	-1.18221	0.322793	-3.66242	0.00024984	0.00088484	Down
Phatr3_J46821	119.258	-2.27022	0.291149	-7.79745	6.31721e-15	2.38383e-13	Down
Phatr3_J46848	254.173	-1.32547	0.282833	-4.6864	2.78054e-06	1.64526e-05	Down
Phatr3_J46850	2028.48	-1.70937	0.385811	-4.43058	9.39779e-06	4.89908e-05	Down
Phatr3_J46943	167.942	-1.68353	0.211313	-7.96702	1.6255e-15	6.57964e-14	Down
Phatr3_J46947	169.363	-1.02511	0.220816	-4.64237	3.4443e-06	1.98676e-05	Down
Phatr3_J46993	335.706	-1.58999	0.313207	-5.0765	3.84455e-07	2.87371e-06	Down
Phatr3_J47006	6601.89	-1.44457	0.588157	-2.45609	0.0140459	0.0298797	Down
Phatr3_J47026	496.207	-1.34801	0.276142	-4.88158	1.05238e-06	7.00119e-06	Down
Phatr3_J47058	538.44	-1.81027	0.247034	-7.32802	2.33573e-13	6.66323e-12	Down
Phatr3_J47067	3559.03	-1.51976	0.254989	-5.96009	2.52101e-09	3.15409e-08	Down
Phatr3_J47103	1157.83	-1.0193	0.347282	-2.93508	0.00333459	0.00866809	Down
Phatr3_J47106	56.9731	-1.08005	0.191675	-5.6348	1.75262e-08	1.80795e-07	Down
Phatr3_J47109	55.6651	-1.31655	0.204969	-6.42316	1.33472e-10	2.2053e-09	Down
Phatr3_J47134	2219.55	-1.70674	0.491624	-3.47163	0.000517308	0.00168518	Down
Phatr3_J47181	236.028	-1.07929	0.330963	-3.26106	0.00110997	0.00328558	Down
Phatr3_J47260	199.623	-1.04048	0.279642	-3.72075	0.000198636	0.000725005	Down
Phatr3_J47290	808.545	-1.13274	0.397856	-2.84711	0.00441188	0.0110704	Down
Phatr3_J47298	238.78	-2.23638	0.281575	-7.94242	1.98281e-15	7.99824e-14	Down
Phatr3_J47315	861.617	-1.14398	0.22922	-4.99076	6.01409e-07	4.29117e-06	Down
Phatr3_J47347	363.947	-6.96069	0.739537	-9.41222	4.85744e-21	4.40483e-19	Down
Phatr3_J47350	147.123	-1.28441	0.301752	-4.2565	2.07653e-05	9.86248e-05	Down
Phatr3_J47358	453.565	-1.77034	0.313669	-5.64399	1.66158e-08	1.72163e-07	Down
Phatr3_J47360	3247.73	-3.51384	0.456653	-7.69478	1.41734e-14	5.07035e-13	Down
Phatr3_J47361	1888.8	-1.6876	0.258758	-6.52193	6.9408e-11	1.21912e-09	Down
Phatr3_J47364	668.283	-1.7648	0.42195	-4.18248	2.88344e-05	0.000131503	Down
Phatr3_J47371	870.273	-1.09445	0.275811	-3.9681	7.24466e-05	0.000298724	Down
Phatr3_J47400	130.632	-3.60985	0.249021	-14.4962	1.28097e-47	1.8731e-44	Down
Phatr3_J47408	2522.82	-2.11081	0.45885	-4.60021	4.2206e-06	2.37026e-05	Down
Phatr3_J47514	992.548	-1.20791	0.211897	-5.70046	1.19487e-08	1.28471e-07	Down
Phatr3_J47526	588.288	-1.78626	0.264633	-6.74996	1.47881e-11	2.99812e-10	Down
Phatr3_J47550	2278.88	-1.87906	0.473068	-3.97208	7.12477e-05	0.000294195	Down
Phatr3_J47564	2552.52	-1.19701	0.134284	-8.91404	4.92049e-19	3.53128e-17	Down
Phatr3_J47583	322.517	-1.13671	0.215187	-5.28241	1.27496e-07	1.08154e-06	Down
Phatr3_J47593	1733.45	-1.90098	0.501954	-3.78717	0.000152373	0.000574246	Down
Phatr3_J47669	510.789	-1.12415	0.147304	-7.63154	2.31961e-14	7.95741e-13	Down
Phatr3_J47672	1430.9	-1.12262	0.323181	-3.47366	0.000513421	0.0016747	Down
Phatr3_J47674	994.543	-1.00974	0.209632	-4.81673	1.45931e-06	9.26263e-06	Down
Phatr3_J47715	2259.23	-4.91468	0.326795	-15.039	4.07375e-51	6.80782e-48	Down
Phatr3_J47726	820.805	-1.12073	0.170008	-6.59221	4.3332e-11	7.98264e-10	Down
Phatr3_J47742	135.939	-3.35895	0.328424	-10.2275	1.49354e-24	2.03156e-22	Down
Phatr3_J47748	222.498	-1.13851	0.167742	-6.78724	1.14302e-11	2.39624e-10	Down
Phatr3_J47758	3587.57	-1.20239	0.310585	-3.87139	0.000108217	0.000424807	Down
Phatr3_J47760	3188.39	-1.33458	0.164654	-8.10537	5.25839e-16	2.26149e-14	Down
Phatr3_J47785	586.431	-1.13662	0.273878	-4.15009	3.3234e-05	0.00014884	Down
Phatr3_J47803	439.28	-1.20492	0.366063	-3.29157	0.000996288	0.00299142	Down
Phatr3_J47833	249.953	-1.45047	0.182821	-7.93382	2.12513e-15	8.51364e-14	Down
Phatr3_J47858	2742.91	-1.33074	0.174632	-7.62023	2.53216e-14	8.66117e-13	Down
Phatr3_J47869	18174.6	-1.12692	0.257168	-4.38203	1.17581e-05	6.00112e-05	Down
Phatr3_J47888	385.434	-1.7973	0.210178	-8.55131	1.21702e-17	6.84456e-16	Down
Phatr3_J47898	863.95	-1.62175	0.442201	-3.66745	0.000244977	0.000870518	Down
Phatr3_J47930	907.43	-1.23546	0.127064	-9.72313	2.40287e-22	2.55534e-20	Down
Phatr3_J47934	2042.91	-1.381	0.291787	-4.73291	2.21322e-06	1.34754e-05	Down
Phatr3_J47947	1297.02	-1.32276	0.27076	-4.88537	1.03237e-06	6.88128e-06	Down
Phatr3_J47952	92.1238	-1.37063	0.275499	-4.97508	6.52221e-07	4.59619e-06	Down
Phatr3_J47994	5996.48	-1.08994	0.160113	-6.80728	9.94624e-12	2.11933e-10	Down
Phatr3_J48010	2501.04	-1.23864	0.224533	-5.51652	3.45787e-08	3.3513e-07	Down
Phatr3_J48017	168.168	-1.03863	0.14132	-7.34949	1.98967e-13	5.70469e-12	Down
Phatr3_J48031	151.092	-1.19816	0.142636	-8.4001	4.46104e-17	2.24936e-15	Down
Phatr3_J48128	613.758	-1.00645	0.249117	-4.04006	5.3437e-05	0.000227064	Down
Phatr3_J48164	454.472	-4.03308	0.454986	-8.86419	7.70601e-19	5.24098e-17	Down
Phatr3_J48192	3320.55	-1.21891	0.490549	-2.48479	0.0129627	0.0278797	Down
Phatr3_J48208	1360.43	-1.07042	0.266307	-4.01948	5.83277e-05	0.000245526	Down
Phatr3_J48225	177.873	-1.16023	0.391459	-2.96385	0.00303815	0.00798479	Down
Phatr3_J4823	397.305	-1.35176	0.205394	-6.58127	4.66444e-11	8.52572e-10	Down
Phatr3_J48308	1272.3	-1.54707	0.428588	-3.6097	0.000306556	0.00106035	Down
Phatr3_J48309	3405.04	-1.89971	0.326715	-5.81458	6.07877e-09	6.95107e-08	Down
Phatr3_J48379	9239.99	-1.40788	0.242462	-5.80659	6.37583e-09	7.27653e-08	Down
Phatr3_J48383	794.104	-1.66581	0.431533	-3.86022	0.000113283	0.000443037	Down
Phatr3_J48417	177.132	-1.20236	0.283631	-4.23916	2.24359e-05	0.000105573	Down
Phatr3_J48423	1856.82	-1.97501	0.749552	-2.63492	0.00841583	0.0192244	Down
Phatr3_J48425	377.517	-1.09049	0.276731	-3.94061	8.12762e-05	0.000330897	Down
Phatr3_J48438	327.291	-1.30228	0.253644	-5.13427	2.83234e-07	2.19435e-06	Down
Phatr3_J48444	129.458	-1.08702	0.190303	-5.71206	1.11617e-08	1.20786e-07	Down
Phatr3_J48446	656.029	-1.14044	0.16572	-6.8817	5.91422e-12	1.29559e-10	Down
Phatr3_J48527	15149.3	-1.0647	0.272868	-3.90187	9.54513e-05	0.00038187	Down
Phatr3_J48538	3091.82	-1.50728	0.310855	-4.84883	1.24193e-06	8.09816e-06	Down
Phatr3_J48554	14053.7	-1.41645	0.457382	-3.09686	0.00195582	0.00543837	Down
Phatr3_J48558	1121.27	-2.24867	0.373278	-6.02412	1.70035e-09	2.19061e-08	Down
Phatr3_J48605	46.4622	-1.95869	0.298903	-6.55292	5.64232e-11	1.01078e-09	Down
Phatr3_J48612	382.427	-1.38022	0.2199	-6.27656	3.46142e-10	5.17796e-09	Down
Phatr3_J48680	29956.6	-1.00158	0.314495	-3.18473	0.0014489	0.00414712	Down
Phatr3_J48683	1247.88	-2.551	0.413096	-6.17533	6.60267e-10	9.23239e-09	Down
Phatr3_J48707	3663.91	-1.0417	0.179408	-5.80632	6.38591e-09	7.28094e-08	Down
Phatr3_J48822	3324.33	-1.01912	0.236683	-4.30584	1.66353e-05	8.10834e-05	Down
Phatr3_J48833	66.6883	-1.7687	0.301881	-5.85893	4.6585e-09	5.44665e-08	Down
Phatr3_J48861	322.423	-1.65031	0.199682	-8.26469	1.40053e-16	6.57966e-15	Down
Phatr3_J48870	390.353	-1.20011	0.249423	-4.81155	1.49764e-06	9.48535e-06	Down
Phatr3_J48875	7028.17	-2.13919	0.448049	-4.77446	1.80187e-06	1.12059e-05	Down
Phatr3_J48882	10709.7	-4.98881	0.387466	-12.8755	6.18652e-38	3.60777e-35	Down
Phatr3_J48915	772.449	-1.15372	0.284633	-4.05337	5.04844e-05	0.000215787	Down
Phatr3_J48919	397.397	-1.23743	0.372071	-3.32578	0.000881705	0.00269089	Down
Phatr3_J48920	1192.38	-1.58683	0.304969	-5.20324	1.95841e-07	1.57888e-06	Down
Phatr3_J48938	2554.51	-1.64597	0.381652	-4.31276	1.61229e-05	7.88815e-05	Down
Phatr3_J48943	139.785	-1.14659	0.326217	-3.51479	0.000440105	0.00146385	Down
Phatr3_J48966	1879.88	-1.37458	0.367446	-3.74089	0.000183369	0.000675488	Down
Phatr3_J49022	1241.23	-1.10776	0.283665	-3.90517	9.41586e-05	0.000377086	Down
Phatr3_J49050	946.613	-1.202	0.225562	-5.32892	9.87992e-08	8.60576e-07	Down
Phatr3_J49062	2034.99	-1.89883	0.34295	-5.53674	3.08146e-08	3.01396e-07	Down
Phatr3_J49097	635.373	-1.306	0.188578	-6.92552	4.34366e-12	9.77157e-11	Down
Phatr3_J49109	582.991	-1.57229	0.211708	-7.42666	1.11374e-13	3.34925e-12	Down
Phatr3_J49117	973.848	-3.4764	0.341731	-10.1729	2.62e-24	3.368e-22	Down
Phatr3_J49119	9219.98	-1.05636	0.28088	-3.76088	0.000169315	0.000631584	Down
Phatr3_J49122	165.368	-1.22708	0.204628	-5.99665	2.01435e-09	2.57247e-08	Down
Phatr3_J49151	64494.9	-1.37187	0.451348	-3.03949	0.0023698	0.00644546	Down
Phatr3_J49154	1290.72	-1.21208	0.499569	-2.42625	0.015256	0.0321094	Down
Phatr3_J49199	1526.2	-1.55417	0.354978	-4.37822	1.19655e-05	6.09437e-05	Down
Phatr3_J49229	3952.54	-1.5035	0.386964	-3.88537	0.000102174	0.000404206	Down
Phatr3_J49237	1163.06	-1.22796	0.192744	-6.37091	1.87916e-10	2.97606e-09	Down
Phatr3_J49253	1850.45	-1.00099	0.305299	-3.27871	0.00104283	0.00311437	Down
Phatr3_J49275	107.116	-1.32238	0.244908	-5.39947	6.68364e-08	6.07972e-07	Down
Phatr3_J49288	1584.56	-2.44651	0.503196	-4.86193	1.16247e-06	7.64823e-06	Down
Phatr3_J49336	134.536	-3.54401	0.725267	-4.88649	1.02648e-06	6.85377e-06	Down
Phatr3_J49339	12377.1	-1.9815	0.392682	-5.04607	4.50992e-07	3.3118e-06	Down
Phatr3_J49346	210.051	-1.24668	0.102756	-12.1325	7.10867e-34	2.30992e-31	Down
Phatr3_J49353	571.136	-1.01464	0.213551	-4.75128	2.02134e-06	1.23971e-05	Down
Phatr3_J4950	1214.37	-2.30635	0.40156	-5.74347	9.2755e-09	1.02074e-07	Down
Phatr3_J49502	592.716	-1.71568	0.258735	-6.63103	3.33343e-11	6.29959e-10	Down
Phatr3_J49514	89.7289	-1.7075	0.336546	-5.0736	3.90367e-07	2.91231e-06	Down
Phatr3_J49550	1525.83	-1.27476	0.230533	-5.52961	3.20943e-08	3.12086e-07	Down
Phatr3_J49576	230.266	-1.32556	0.230325	-5.75518	8.65503e-09	9.59682e-08	Down
Phatr3_J49578	1403.31	-1.04623	0.194808	-5.37056	7.84905e-08	7.00902e-07	Down
Phatr3_J49605	204.589	-1.20588	0.273321	-4.41194	1.02448e-05	5.29344e-05	Down
Phatr3_J49606	281.693	-1.45241	0.132134	-10.992	4.17732e-28	8.14438e-26	Down
Phatr3_J49608	5077.57	-1.26036	0.203036	-6.20755	5.38178e-10	7.7217e-09	Down
Phatr3_J49612	193.904	-1.39922	0.212928	-6.57133	4.9869e-11	9.0585e-10	Down
Phatr3_J49625	144.234	-1.00266	0.297887	-3.36591	0.000762905	0.00237227	Down
Phatr3_J49639	14638.5	-1.31449	0.462056	-2.84487	0.00444302	0.0111342	Down
Phatr3_J49646	838.257	-1.07931	0.20816	-5.18501	2.16006e-07	1.72128e-06	Down
Phatr3_J49702	2182.39	-1.04178	0.206801	-5.03759	4.71433e-07	3.45108e-06	Down
Phatr3_J49724	1181.08	-1.29904	0.345896	-3.75558	0.000172942	0.000642449	Down
Phatr3_J49729	161.805	-1.89136	0.347795	-5.43815	5.38362e-08	4.99822e-07	Down
Phatr3_J49786	677.822	-1.07393	0.166344	-6.45606	1.07461e-10	1.80875e-09	Down
Phatr3_J49822	1155.35	-1.11591	0.26096	-4.27615	1.90153e-05	9.12391e-05	Down
Phatr3_J49834	4001.77	-1.7608	0.154558	-11.3925	4.55668e-30	1.00009e-27	Down
Phatr3_J49844	50.9904	-1.81133	0.289453	-6.25778	3.90502e-10	5.81182e-09	Down
Phatr3_J49850	3548.88	-1.703	0.418964	-4.06479	4.80763e-05	0.000206916	Down
Phatr3_J49854	226.11	-2.03756	0.13441	-15.1593	6.57518e-52	1.28194e-48	Down
Phatr3_J49855	229.666	-1.36508	0.221213	-6.17091	6.78967e-10	9.4667e-09	Down
Phatr3_J49858	170.631	-1.02758	0.226684	-4.53309	5.81257e-06	3.1848e-05	Down
Phatr3_J49877	896.839	-1.03687	0.17416	-5.95355	2.62383e-09	3.25488e-08	Down
Phatr3_J49881	521.776	-1.53214	0.246917	-6.2051	5.46614e-10	7.80744e-09	Down
Phatr3_J49918	270.829	-1.40516	0.284188	-4.94446	7.63536e-07	5.27264e-06	Down
Phatr3_J49957	42978.5	-1.30926	0.321904	-4.06725	4.75721e-05	0.000204972	Down
Phatr3_J49984	240.813	-1.00788	0.257034	-3.92122	8.81027e-05	0.000355362	Down
Phatr3_J50021	762.739	-1.48799	0.282442	-5.26831	1.37687e-07	1.15958e-06	Down
Phatr3_J50034	1028.97	-1.56999	0.314811	-4.9871	6.12926e-07	4.35074e-06	Down
Phatr3_J50052	10353.7	-1.42056	0.15636	-9.08514	1.03569e-19	8.07701e-18	Down
Phatr3_J50053	575.83	-1.14312	0.152875	-7.4775	7.5749e-14	2.37564e-12	Down
Phatr3_J50062	317.233	-1.47105	0.33932	-4.3353	1.45561e-05	7.2325e-05	Down
Phatr3_J50071	698.872	-1.06369	0.260564	-4.08227	4.45977e-05	0.00019351	Down
Phatr3_J50149	115.371	-1.09678	0.199901	-5.48665	4.09636e-08	3.88325e-07	Down
Phatr3_J50246	444.149	-1.33452	0.239307	-5.5766	2.45266e-08	2.45644e-07	Down
Phatr3_J50252	362.485	-1.21393	0.31681	-3.83172	0.000127252	0.000490637	Down
Phatr3_J50256	2263.43	-1.04518	0.303931	-3.43888	0.000584124	0.00187413	Down
Phatr3_J50296	2380.52	-1.06131	0.303385	-3.49824	0.000468338	0.00154938	Down
Phatr3_J50298	84.6506	-1.7671	0.275136	-6.42265	1.3392e-10	2.20958e-09	Down
Phatr3_J50326	1567.28	-1.57412	0.257974	-6.10184	1.04851e-09	1.39859e-08	Down
Phatr3_J50356	4542.16	-1.30325	0.257646	-5.05832	4.22975e-07	3.12767e-06	Down
Phatr3_J50411	7029.38	-1.17816	0.392336	-3.00294	0.00267389	0.00715443	Down
Phatr3_J50457	344.862	-1.21305	0.320243	-3.78791	0.000151922	0.000573102	Down
Phatr3_J50481	619.256	-1.34146	0.441642	-3.03744	0.002386	0.00648349	Down
Phatr3_J50497	6398.35	-1.03879	0.170152	-6.10507	1.02754e-09	1.3753e-08	Down
Phatr3_J50522	458.835	-3.01685	0.403711	-7.47281	7.85001e-14	2.44879e-12	Down
Phatr3_J50530	1621.72	-2.03054	0.452618	-4.48621	7.2501e-06	3.87976e-05	Down
Phatr3_J50546	2976.6	-2.22393	0.472629	-4.70544	2.53321e-06	1.51268e-05	Down
Phatr3_J50572	1222.38	-1.40381	0.188992	-7.42789	1.10341e-13	3.32671e-12	Down
Phatr3_J50576	424.009	-1.88882	0.161013	-11.7309	8.85519e-32	2.40902e-29	Down
Phatr3_J50582	132.205	-1.50899	0.27625	-5.46242	4.69684e-08	4.40254e-07	Down
Phatr3_J50585	143.686	-1.31009	0.250336	-5.23332	1.66489e-07	1.37154e-06	Down
Phatr3_J50594	4352.94	-1.71296	0.169529	-10.1042	5.29009e-24	6.65413e-22	Down
Phatr3_J50597	128.828	-1.63361	0.256649	-6.36514	1.9511e-10	3.07186e-09	Down
Phatr3_J50618	1891.8	-1.25711	0.273917	-4.5894	4.44519e-06	2.48209e-05	Down
Phatr3_J50622	937.855	-1.04834	0.356337	-2.942	0.00326105	0.00849994	Down
Phatr3_J50630	873.286	-1.03228	0.224843	-4.59112	4.40865e-06	2.46594e-05	Down
Phatr3_J50738	4012.35	-1.17813	0.334773	-3.5192	0.000432845	0.00144257	Down
Phatr3_J51092	7059.99	-3.17218	0.444706	-7.1332	9.80604e-13	2.49372e-11	Down
Phatr3_J51183	63.7519	-3.21764	0.296543	-10.8505	1.98317e-27	3.5691e-25	Down
Phatr3_J51460	500.631	-1.10369	0.204537	-5.39605	6.81244e-08	6.17767e-07	Down
Phatr3_J51630	106.806	-1.05758	0.206073	-5.13209	2.86543e-07	2.21545e-06	Down
Phatr3_J51761	5539.38	-1.13681	0.235607	-4.82503	1.39979e-06	8.95283e-06	Down
Phatr3_J51811	12542.2	-2.08403	0.631691	-3.29913	0.000969863	0.00292333	Down
Phatr3_J51897	152.69	-2.09178	0.301629	-6.93495	4.06355e-12	9.24814e-11	Down
Phatr3_J51953	75.7741	-1.10974	0.259395	-4.2782	1.88409e-05	9.04396e-05	Down
Phatr3_J52316	3032.58	-1.21142	0.254216	-4.76531	1.88562e-06	1.16462e-05	Down
Phatr3_J52498	193.141	-2.00729	0.132068	-15.1988	3.59906e-52	8.42036e-49	Down
Phatr3_J52648	8040.36	-1.61379	0.425304	-3.79445	0.000147972	0.000560005	Down
Phatr3_J5271	980.366	-2.51656	0.48323	-5.2078	1.91097e-07	1.54489e-06	Down
Phatr3_J53935	6811.91	-1.02371	0.374925	-2.73043	0.00632517	0.0150868	Down
Phatr3_J54015	9164.05	-1.14021	0.430356	-2.64946	0.008062	0.0185219	Down
Phatr3_J54134	15708.3	-1.7991	0.449595	-4.00159	6.29177e-05	0.000263143	Down
Phatr3_J54319	24826.3	-1.35368	0.129766	-10.4317	1.77601e-25	2.59697e-23	Down
Phatr3_J54405	26433.9	-1.95663	0.441799	-4.42879	9.47632e-06	4.92684e-05	Down
Phatr3_J54409	430.689	-1.30561	0.0990294	-13.1841	1.08335e-39	7.92068e-37	Down
Phatr3_J54435	4159.96	-2.16808	0.357552	-6.06369	1.33037e-09	1.74469e-08	Down
Phatr3_J54574	127.316	-1.27052	0.218234	-5.82184	5.82026e-09	6.67504e-08	Down
Phatr3_J54602	8513.71	-1.76115	0.168343	-10.4617	1.295e-25	1.96739e-23	Down
Phatr3_J54643	1882.74	-1.86188	0.296098	-6.28805	3.2148e-10	4.84623e-09	Down
Phatr3_J54658	398.85	-2.33788	0.550298	-4.2484	2.15306e-05	0.000101928	Down
Phatr3_J54749	136.774	-1.15252	0.159491	-7.22621	4.9667e-13	1.33872e-11	Down
Phatr3_J54760	85.8717	-1.59445	0.26982	-5.90932	3.43523e-09	4.13004e-08	Down
Phatr3_J54818	408.864	-1.34431	0.147688	-9.10239	8.83639e-20	6.98433e-18	Down
Phatr3_J54952	7774.91	-1.51865	0.394996	-3.84473	0.000120687	0.000468258	Down
Phatr3_J54956	2021.38	-1.48578	0.471127	-3.15366	0.00161234	0.00456945	Down
Phatr3_J54982	4369.92	-3.18995	0.334726	-9.53003	1.57244e-21	1.5202e-19	Down
Phatr3_J54983	20180.9	-4.2177	0.4747	-8.88497	6.39358e-19	4.42557e-17	Down
Phatr3_J55010	10238.4	-4.19924	0.630682	-6.65826	2.77098e-11	5.34899e-10	Down
Phatr3_J55046	3527.84	-2.32425	0.537605	-4.32334	1.53683e-05	7.567e-05	Down
Phatr3_J55079	1767.57	-1.12771	0.385497	-2.92533	0.00344089	0.00891902	Down
Phatr3_J5851	2791.11	-1.10687	0.298301	-3.71058	0.000206788	0.000749846	Down
Phatr3_J5902	174.089	-1.9398	0.526575	-3.68381	0.000229772	0.000823492	Down
Phatr3_J6066	1200.78	-1.03508	0.318324	-3.25164	0.00114743	0.00337845	Down
Phatr3_J6258	305.513	-1.87591	0.244749	-7.66463	1.79346e-14	6.28142e-13	Down
Phatr3_J708	762.709	-1.81214	0.23299	-7.77774	7.38326e-15	2.75941e-13	Down
Phatr3_J7136	301.583	-1.8892	0.497862	-3.79462	0.00014787	0.000559801	Down
Phatr3_J7335	194.81	-1.6429	0.264608	-6.20879	5.33927e-10	7.6825e-09	Down
Phatr3_J7346	426.69	-1.00489	0.196981	-5.10147	3.37024e-07	2.56007e-06	Down
Phatr3_J7626	1562.65	-2.14789	0.477709	-4.49622	6.91716e-06	3.72717e-05	Down
Phatr3_J7634	202.41	-1.17396	0.214815	-5.46499	4.62931e-08	4.34272e-07	Down
Phatr3_J7660	535.864	-1.4008	0.454108	-3.08473	0.00203737	0.00562367	Down
Phatr3_J7664	2445.58	-1.1277	0.24163	-4.66705	3.05559e-06	1.7908e-05	Down
Phatr3_J7866	758.861	-1.49908	0.404756	-3.70366	0.000212513	0.00076775	Down
Phatr3_J8091	3974.66	-1.50706	0.373169	-4.03853	5.37872e-05	0.000228137	Down
Phatr3_J8324	1971.03	-1.15464	0.428709	-2.69328	0.00707518	0.0165829	Down
Phatr3_J8457	398.862	-1.64337	0.256323	-6.41134	1.44244e-10	2.36327e-09	Down
Phatr3_J8772	2046.4	-1.60641	0.326091	-4.92625	8.38215e-07	5.72748e-06	Down
Phatr3_J8777	229.666	-1.45678	0.234685	-6.20742	5.38631e-10	7.7217e-09	Down
Phatr3_J8877	790.437	-1.42583	0.111246	-12.817	1.31738e-37	6.70032e-35	Down
Phatr3_J8987	1778.69	-1.71071	0.658034	-2.59973	0.00932982	0.021029	Down
Phatr3_J9210	10803.9	-2.04141	0.534335	-3.82047	0.000133195	0.000511697	Down
Phatr3_J9223	1890.92	-1.20205	0.218683	-5.49677	3.86804e-08	3.70281e-07	Down
Phatr3_J9235	2467.39	-1.58029	0.211595	-7.46847	8.11338e-14	2.49764e-12	Down
Phatr3_J9258	6219.21	-1.69458	0.377109	-4.49359	7.0032e-06	3.76694e-05	Down
Phatr3_J9312	3741.83	-1.93413	0.311542	-6.20824	5.35809e-10	7.70011e-09	Down
Phatr3_J9327	5612.2	-1.12461	0.156794	-7.1725	7.36392e-13	1.91856e-11	Down
Phatr3_J944	229.799	-1.3667	0.280048	-4.88024	1.05956e-06	7.03843e-06	Down
Phatr3_J9606	188.252	-1.02228	0.178626	-5.72302	1.04645e-08	1.13979e-07	Down
Phatr3_J9664	44.9637	-1.64538	0.253631	-6.4873	8.7391e-11	1.49897e-09	Down
Phatr3_J9929	273.073	-1.24012	0.212191	-5.84436	5.08514e-09	5.8897e-08	Down
Phatr3_J9983	241.142	-1.33269	0.332374	-4.00961	6.0818e-05	0.000255274	Down
Phatr3_J9989	410.148	-1.52434	0.267839	-5.69127	1.26101e-08	1.34592e-07	Down
Phatr3_Jdraft1127	318.875	-3.55119	0.441178	-8.04934	8.32443e-16	3.51549e-14	Down
Phatr3_Jdraft1155	57.5355	-1.13769	0.333247	-3.41397	0.000640235	0.00203242	Down
Phatr3_Jdraft116	1651.36	-1.20757	0.269081	-4.48774	7.1984e-06	3.85739e-05	Down
Phatr3_Jdraft1274	63.7805	-1.89783	0.340552	-5.57281	2.50658e-08	2.50187e-07	Down
Phatr3_Jdraft1395	360.08	-1.16001	0.399669	-2.90243	0.00370275	0.00950142	Down
Phatr3_Jdraft1398	44.4947	-1.2081	0.462434	-2.61248	0.00898871	0.0203542	Down
Phatr3_Jdraft1437	1516.07	-6.61643	0.689551	-9.59528	8.36935e-22	8.36792e-20	Down
Phatr3_Jdraft1438	1666.49	-3.07479	0.528727	-5.81546	6.04669e-09	6.92793e-08	Down
Phatr3_Jdraft1443	125.667	-1.28338	0.303679	-4.22612	2.3776e-05	0.000111075	Down
Phatr3_Jdraft1444	41.117	-1.35031	0.405334	-3.33135	0.00086426	0.00264732	Down
Phatr3_Jdraft1535	35.8262	-1.55426	0.260658	-5.96282	2.4792e-09	3.10843e-08	Down
Phatr3_Jdraft1637	1341.92	-1.67328	0.285606	-5.85869	4.66536e-09	5.44665e-08	Down
Phatr3_Jdraft1645	11376.2	-2.1836	0.404607	-5.39684	6.78235e-08	6.15515e-07	Down
Phatr3_Jdraft1646	2547.6	-1.02357	0.228761	-4.4744	7.66278e-06	4.07451e-05	Down
Phatr3_Jdraft1689	22564.8	-1.98808	0.385362	-5.15899	2.48288e-07	1.95587e-06	Down
Phatr3_Jdraft1699	9287.86	-1.1868	0.315832	-3.7577	0.000171482	0.000637432	Down
Phatr3_Jdraft1770	3680.33	-1.73089	0.327617	-5.28327	1.26897e-07	1.07881e-06	Down
Phatr3_Jdraft1777	660.499	-1.37634	0.258147	-5.33163	9.73338e-08	8.4971e-07	Down
Phatr3_Jdraft348	2186.75	-1.36984	0.27685	-4.94794	7.50042e-07	5.19479e-06	Down
Phatr3_Jdraft371	676.463	-3.09476	0.625945	-4.94413	7.64835e-07	5.27849e-06	Down
Phatr3_Jdraft375	4536.17	-1.55501	0.258375	-6.01841	1.76143e-09	2.26182e-08	Down
Phatr3_Jdraft521	2738.78	-1.30992	0.296946	-4.41132	1.02743e-05	5.30634e-05	Down
Phatr3_Jdraft825	28275.5	-1.43039	0.248845	-5.74812	9.02407e-09	9.94944e-08	Down
Phatr3_Jdraft920	607.565	-1.56106	0.27053	-5.77036	7.91031e-09	8.84654e-08	Down
Phatr3_EG00087	6643.06	1.40736	0.325889	4.31851	1.57085e-05	7.71513e-05	Up
Phatr3_EG00101	2439.52	1.30985	0.374115	3.5012	0.000463174	0.00153447	Up
Phatr3_EG00122	387.637	1.47692	0.340512	4.33735	1.44209e-05	7.17548e-05	Up
Phatr3_EG00125	1764.76	1.04476	0.139141	7.50869	5.97208e-14	1.91927e-12	Up
Phatr3_EG00162	365.736	1.62429	0.527156	3.08124	0.00206141	0.00568332	Up
Phatr3_EG00168	133.83	1.11724	0.166249	6.72031	1.81343e-11	3.58943e-10	Up
Phatr3_EG00179	2600.12	1.25279	0.405262	3.0913	0.00199284	0.005519	Up
Phatr3_EG00203	1653.62	1.32614	0.280671	4.72489	2.3024e-06	1.39335e-05	Up
Phatr3_EG00214	477.029	1.53601	0.370317	4.14782	3.35654e-05	0.000150095	Up
Phatr3_EG00234	1188.74	1.92206	0.450921	4.26253	2.02129e-05	9.63529e-05	Up
Phatr3_EG00253	1821.16	1.23488	0.425403	2.90286	0.00369775	0.00949436	Up
Phatr3_EG00296	3462.4	1.88698	0.238061	7.92645	2.255e-15	9.00306e-14	Up
Phatr3_EG00320	520.597	1.01197	0.141517	7.15085	8.62431e-13	2.2173e-11	Up
Phatr3_EG00322	4822	1.02123	0.160006	6.38242	1.74308e-10	2.78179e-09	Up
Phatr3_EG00349	840.839	1.13997	0.220975	5.15879	2.48547e-07	1.9566e-06	Up
Phatr3_EG00367	9328.98	1.5315	0.470765	3.25321	0.0011411	0.00336151	Up
Phatr3_EG00405	737.7	1.29901	0.247023	5.25867	1.45098e-07	1.21587e-06	Up
Phatr3_EG00409	612.881	1.25157	0.468134	2.67353	0.00750577	0.0174384	Up
Phatr3_EG00432	1874.86	1.54508	0.403485	3.82934	0.000128487	0.000494908	Up
Phatr3_EG00439	345.145	2.33132	0.290986	8.01177	1.13071e-15	4.69046e-14	Up
Phatr3_EG00452	49.4817	1.00721	0.155934	6.4592	1.05255e-10	1.77673e-09	Up
Phatr3_EG00498	2465.75	1.01625	0.107936	9.41531	4.71681e-21	4.31072e-19	Up
Phatr3_EG00522	6152.35	1.62889	0.438352	3.71594	0.000202453	0.000737327	Up
Phatr3_EG00528	45.2281	1.25488	0.334571	3.75072	0.000176328	0.000653575	Up
Phatr3_EG00540	169.026	1.72764	0.370173	4.66712	3.05444e-06	1.7908e-05	Up
Phatr3_EG00547	2431.49	1.65737	0.424237	3.90671	9.3561e-05	0.000374949	Up
Phatr3_EG00570	2209.22	1.47544	0.239494	6.16067	7.24392e-10	1.0076e-08	Up
Phatr3_EG00627	845.813	1.03477	0.0969484	10.6734	1.35612e-26	2.26628e-24	Up
Phatr3_EG00724	263.042	2.12051	0.377203	5.62165	1.8914e-08	1.94425e-07	Up
Phatr3_EG00769	7552.71	1.13677	0.412862	2.75339	0.00589816	0.0141998	Up
Phatr3_EG00818	561.223	1.06168	0.218977	4.84836	1.24488e-06	8.11288e-06	Up
Phatr3_EG00820	774.854	1.22859	0.12454	9.86508	5.89858e-23	6.83184e-21	Up
Phatr3_EG00924	539.67	1.59174	0.254888	6.24486	4.24172e-10	6.25961e-09	Up
Phatr3_EG00999	9077.03	1.41993	0.403603	3.51813	0.000434597	0.001448	Up
Phatr3_EG01006	2768.76	1.06491	0.235281	4.52614	6.00712e-06	3.28524e-05	Up
Phatr3_EG01051	2666.67	1.26834	0.217654	5.82731	5.63274e-09	6.4918e-08	Up
Phatr3_EG01078	2961.99	1.59461	0.307437	5.18678	2.13966e-07	1.7085e-06	Up
Phatr3_EG01085	1619.27	1.60734	0.312727	5.13974	2.75113e-07	2.13696e-06	Up
Phatr3_EG01169	125.052	1.36072	0.275746	4.93469	8.02764e-07	5.51423e-06	Up
Phatr3_EG01200	7995.26	1.47221	0.310268	4.74497	2.08541e-06	1.27589e-05	Up
Phatr3_EG01251	90.4294	1.8741	0.175554	10.6754	1.32745e-26	2.25051e-24	Up
Phatr3_EG01281	1629.43	1.06433	0.430246	2.47378	0.0133692	0.0286435	Up
Phatr3_EG01283	702.574	1.70387	0.306178	5.56498	2.62186e-08	2.60582e-07	Up
Phatr3_EG01290	1284.99	1.49606	0.285015	5.24904	1.52896e-07	1.2703e-06	Up
Phatr3_EG01301	5417.06	1.21391	0.528068	2.29878	0.0215174	0.0433461	Up
Phatr3_EG01358	166.761	1.55216	0.278428	5.57471	2.47946e-08	2.47903e-07	Up
Phatr3_EG01360	2721.8	1.71493	0.279732	6.13061	8.75431e-10	1.19635e-08	Up
Phatr3_EG01364	1795.03	1.15872	0.280089	4.13695	3.51948e-05	0.000156425	Up
Phatr3_EG01534	1887.16	1.18428	0.406109	2.91616	0.00354374	0.00914306	Up
Phatr3_EG01544	3394.61	1.29611	0.47637	2.7208	0.00651249	0.0154404	Up
Phatr3_EG01579	36.6937	1.09803	0.29703	3.69669	0.00021843	0.000787424	Up
Phatr3_EG01726	26470.1	1.39095	0.363464	3.82692	0.000129757	0.000499473	Up
Phatr3_EG01771	395.28	1.52096	0.285166	5.33358	9.62954e-08	8.43162e-07	Up
Phatr3_EG01865	354.564	1.00968	0.345512	2.92225	0.00347508	0.00899568	Up
Phatr3_EG01910	1722.95	1.5621	0.337049	4.63464	3.57553e-06	2.05032e-05	Up
Phatr3_EG01914	445.198	1.43864	0.333294	4.31643	1.5857e-05	7.77104e-05	Up
Phatr3_EG01985	2197.85	1.32696	0.388751	3.4134	0.00064158	0.00203503	Up
Phatr3_EG01988	1522.25	1.54722	0.397997	3.88753	0.00010127	0.000400901	Up
Phatr3_EG02006	3998.13	1.51813	0.352554	4.30608	1.66171e-05	8.1062e-05	Up
Phatr3_EG02062	13092.8	1.60908	0.284728	5.65128	1.59259e-08	1.65601e-07	Up
Phatr3_EG02083	131.191	1.24131	0.253705	4.89273	9.94459e-07	6.65895e-06	Up
Phatr3_EG02092	13200.9	1.85645	0.345006	5.38093	7.41027e-08	6.6681e-07	Up
Phatr3_EG02103	28.2827	1.58078	0.379863	4.16145	3.1624e-05	0.000142723	Up
Phatr3_EG02108	8873.34	1.42057	0.523092	2.71572	0.00661317	0.0156474	Up
Phatr3_EG02109	1980.32	1.68019	0.50469	3.32915	0.000871109	0.00266586	Up
Phatr3_EG02127	618.04	1.09175	0.207191	5.26927	1.36969e-07	1.15437e-06	Up
Phatr3_EG02170	1137.32	1.49331	0.32427	4.60514	4.12194e-06	2.32154e-05	Up
Phatr3_EG02239	4805.52	1.61682	0.458072	3.52962	0.000416152	0.00139408	Up
Phatr3_EG02240	6192.28	1.5705	0.623857	2.5174	0.0118225	0.0257829	Up
Phatr3_EG02241	9093.53	2.08004	0.314119	6.62183	3.54767e-11	6.65075e-10	Up
Phatr3_EG02280	8660.46	1.58158	0.36453	4.33869	1.43338e-05	7.1382e-05	Up
Phatr3_EG02315	15828.6	1.57861	0.29382	5.37271	7.75609e-08	6.9366e-07	Up
Phatr3_EG02375	5628.73	1.29246	0.423684	3.05052	0.00228446	0.00623655	Up
Phatr3_EG02395	4540.56	1.12785	0.141544	7.9682	1.61003e-15	6.53963e-14	Up
Phatr3_EG02417	5008.16	1.30463	0.340094	3.83609	0.000125006	0.000482456	Up
Phatr3_EG02438	9868.87	1.45823	0.447868	3.25593	0.0011302	0.00333861	Up
Phatr3_EG02442	1844.95	1.60444	0.442245	3.62794	0.000285695	0.000998225	Up
Phatr3_EG02443	1342.42	1.64066	0.4797	3.42019	0.000625782	0.00199249	Up
Phatr3_EG02454	17442.4	1.2408	0.150709	8.2331	1.82434e-16	8.40201e-15	Up
Phatr3_EG02462	5774.15	1.15603	0.137069	8.43393	3.34261e-17	1.71499e-15	Up
Phatr3_EG02538	12221.6	1.12519	0.259254	4.34013	1.42399e-05	7.09934e-05	Up
Phatr3_EG02550	1397.02	1.54627	0.381061	4.05779	4.95386e-05	0.000212428	Up
Phatr3_EG02555	658.968	1.33707	0.25546	5.23396	1.65917e-07	1.36911e-06	Up
Phatr3_EG02594	47751.1	1.05352	0.155773	6.76316	1.35013e-11	2.76116e-10	Up
Phatr3_EG02652	15543.1	1.26675	0.499869	2.53417	0.0112715	0.0247475	Up
Phatr3_EG02655	6971.03	1.57534	0.437376	3.60179	0.00031603	0.00108957	Up
Phatr3_J10628	6569.52	1.51599	0.327414	4.6302	3.65316e-06	2.09001e-05	Up
Phatr3_J10954	4565.47	1.32198	0.284626	4.64465	3.40661e-06	1.96987e-05	Up
Phatr3_J11014	38573.7	1.02714	0.233031	4.40777	1.04442e-05	5.38221e-05	Up
Phatr3_J11387	3027.2	1.13501	0.202683	5.59993	2.14438e-08	2.1813e-07	Up
Phatr3_J11490	813.316	1.35986	0.363695	3.73902	0.00018474	0.000679615	Up
Phatr3_J11735	4917.39	1.11134	0.121611	9.13848	6.33353e-20	5.14512e-18	Up
Phatr3_J11823	13429	1.90881	0.341729	5.58575	2.3269e-08	2.3385e-07	Up
Phatr3_J11841	16985.3	1.79502	0.345904	5.18936	2.1102e-07	1.68733e-06	Up
Phatr3_J11943	223.427	1.69668	0.379069	4.47591	7.60863e-06	4.05493e-05	Up
Phatr3_J12051	833.226	1.43955	0.11325	12.7112	5.12247e-37	2.3969e-34	Up
Phatr3_J12436	1072.12	1.19647	0.290751	4.11511	3.86999e-05	0.000170213	Up
Phatr3_J12612	450.766	1.18962	0.36171	3.28887	0.0010059	0.0030172	Up
Phatr3_J12783	1009.4	1.70914	0.514422	3.32245	0.000892303	0.00271827	Up
Phatr3_J13028	581.876	1.20374	0.253642	4.74581	2.07678e-06	1.27195e-05	Up
Phatr3_J13402	426.802	1.01557	0.175615	5.78293	7.34124e-09	8.26543e-08	Up
Phatr3_J14149	697.352	1.35646	0.119507	11.3504	7.37948e-30	1.56955e-27	Up
Phatr3_J14177	9449.08	1.02104	0.0858783	11.8894	1.34353e-32	4.13594e-30	Up
Phatr3_J14180	2958.73	1.38627	0.305206	4.54209	5.56989e-06	3.06043e-05	Up
Phatr3_J14401	4521.09	1.16582	0.415672	2.80466	0.00503695	0.0123908	Up
Phatr3_J14702	2282.11	1.60868	0.33013	4.87287	1.09987e-06	7.27538e-06	Up
Phatr3_J14778	1559.14	2.40538	0.203164	11.8396	2.43562e-32	7.12297e-30	Up
Phatr3_J14845	690.457	1.6074	0.26149	6.14709	7.89174e-10	1.08737e-08	Up
Phatr3_J15016	4055	1.50132	0.340829	4.40492	1.05824e-05	5.44861e-05	Up
Phatr3_J15134	631.437	1.01105	0.155693	6.49387	8.36581e-11	1.44128e-09	Up
Phatr3_J15264	22988.8	1.5768	0.367063	4.29573	1.74122e-05	8.42032e-05	Up
Phatr3_J15393	508.125	1.36568	0.21221	6.43552	1.23053e-10	2.03892e-09	Up
Phatr3_J15563	2274.38	1.23698	0.1758	7.03628	1.97436e-12	4.78179e-11	Up
Phatr3_J15929	8333.36	1.07568	0.228992	4.69743	2.63452e-06	1.56998e-05	Up
Phatr3_J16065	1539.69	1.30471	0.176993	7.37156	1.68638e-13	4.90728e-12	Up
Phatr3_J16375	17975.5	1.43284	0.388254	3.69047	0.000223844	0.000803969	Up
Phatr3_J17135	5068.11	1.9458	0.288838	6.73664	1.6209e-11	3.25237e-10	Up
Phatr3_J17259	3099.81	1.02134	0.120352	8.48625	2.13403e-17	1.12959e-15	Up
Phatr3_J17914	295.84	1.09958	0.283138	3.88354	0.000102948	0.000406443	Up
Phatr3_J18473	7220.88	1.34761	0.179636	7.50193	6.28865e-14	2.00996e-12	Up
Phatr3_J18572	5261.1	1.58179	0.334513	4.72862	2.26051e-06	1.37155e-05	Up
Phatr3_J1971	3889.67	1.08794	0.209847	5.18443	2.16679e-07	1.72547e-06	Up
Phatr3_J20677	3930.76	1.00959	0.302034	3.34263	0.000829898	0.00255747	Up
Phatr3_J20716	383.17	2.20984	0.627116	3.52381	0.000425396	0.00142098	Up
Phatr3_J20872	10901.9	1.02806	0.226588	4.53711	5.70292e-06	3.12912e-05	Up
Phatr3_J21275	6261.9	1.41086	0.214393	6.58072	4.68165e-11	8.54383e-10	Up
Phatr3_J21410	3274.83	1.27566	0.238545	5.34768	8.90876e-08	7.84749e-07	Up
Phatr3_J21912	828.055	1.10115	0.108184	10.1785	2.47376e-24	3.25147e-22	Up
Phatr3_J22319	2035.11	1.46008	0.451773	3.23189	0.00122974	0.00359278	Up
Phatr3_J22677	2012.94	1.24544	0.187124	6.65568	2.81995e-11	5.41672e-10	Up
Phatr3_J22921	3349.89	1.32843	0.185728	7.15253	8.51951e-13	2.19518e-11	Up
Phatr3_J23281	12132.6	1.62013	0.238227	6.80077	1.04065e-11	2.20534e-10	Up
Phatr3_J23489	707.065	1.27157	0.166269	7.64767	2.04647e-14	7.08272e-13	Up
Phatr3_J23497	247017	1.03771	0.182414	5.68876	1.27962e-08	1.36205e-07	Up
Phatr3_J2444	15500	1.52741	0.338357	4.51419	6.35578e-06	3.45011e-05	Up
Phatr3_J25417	9292	1.61264	0.213342	7.55894	4.06377e-14	1.3391e-12	Up
Phatr3_J2542	1095.14	1.1202	0.135095	8.29195	1.11409e-16	5.36323e-15	Up
Phatr3_J25932	3719.56	1.52163	0.445574	3.415	0.000637815	0.00202584	Up
Phatr3_J26173	7979.43	1.08954	0.278771	3.90836	9.29264e-05	0.00037275	Up
Phatr3_J26896	6867.65	1.78196	0.292011	6.10236	1.04513e-09	1.39725e-08	Up
Phatr3_J27190	2501.87	1.09269	0.200069	5.46157	4.7194e-08	4.42013e-07	Up
Phatr3_J28445	6965.53	1.40288	0.273488	5.12958	2.90395e-07	2.24079e-06	Up
Phatr3_J2845	2690.01	1.33546	0.301657	4.4271	9.55087e-06	4.96119e-05	Up
Phatr3_J28797	9592.45	1.47178	0.264803	5.55801	2.72871e-08	2.70283e-07	Up
Phatr3_J29136	32330.6	1.35196	0.175393	7.70819	1.27612e-14	4.57917e-13	Up
Phatr3_J29736	3931.91	1.0845	0.13356	8.11993	4.66472e-16	2.02103e-14	Up
Phatr3_J30246	3562.61	1.51515	0.264563	5.72698	1.02234e-08	1.11457e-07	Up
Phatr3_J30352	15862.2	1.40855	0.319424	4.40966	1.03531e-05	5.34469e-05	Up
Phatr3_J30786	16915.8	1.56163	0.197981	7.88778	3.07614e-15	1.20396e-13	Up
Phatr3_J31442	1339.47	1.07949	0.169079	6.38456	1.7189e-10	2.75072e-09	Up
Phatr3_J31453	74.4479	1.37924	0.41938	3.28875	0.00100632	0.00301768	Up
Phatr3_J31584	665.469	1.51894	0.296415	5.12436	2.98549e-07	2.29463e-06	Up
Phatr3_J31650	2992.46	1.20124	0.290914	4.1292	3.64026e-05	0.000161363	Up
Phatr3_J31781	236.653	1.27937	0.179613	7.12291	1.05674e-12	2.66417e-11	Up
Phatr3_J32065	449.062	1.15184	0.23041	4.99907	5.76076e-07	4.1394e-06	Up
Phatr3_J32118	480.485	1.6664	0.349355	4.76993	1.84288e-06	1.14245e-05	Up
Phatr3_J32786	1993.48	1.36647	0.342257	3.99253	6.5371e-05	0.000272139	Up
Phatr3_J32949	1496.99	1.14077	0.168818	6.75741	1.40479e-11	2.86294e-10	Up
Phatr3_J33028	6480.17	1.42771	0.262712	5.43451	5.49471e-08	5.08924e-07	Up
Phatr3_J33087	399.202	1.32458	0.183605	7.21429	5.42147e-13	1.44795e-11	Up
Phatr3_J33318	728.859	1.61116	0.246683	6.53129	6.52055e-11	1.15397e-09	Up
Phatr3_J33327	1259.93	1.10836	0.255692	4.33476	1.45916e-05	7.23889e-05	Up
Phatr3_J33588	1314.03	1.68705	0.328586	5.13426	2.8325e-07	2.19435e-06	Up
Phatr3_J33765	3569.04	1.06376	0.142214	7.47995	7.43526e-14	2.33811e-12	Up
Phatr3_J34233	276.866	1.84808	0.310074	5.96013	2.5204e-09	3.15409e-08	Up
Phatr3_J34244	513.496	1.28995	0.254073	5.07709	3.83259e-07	2.8666e-06	Up
Phatr3_J34710	1369.17	2.33509	0.680098	3.43346	0.000595934	0.00190732	Up
Phatr3_J34716	2570.24	1.13951	0.270659	4.21012	2.55234e-05	0.000118013	Up
Phatr3_J34741	299.582	1.52634	0.486901	3.1348	0.00171971	0.00484634	Up
Phatr3_J34754	951.681	1.58701	0.527478	3.00867	0.00262393	0.00703233	Up
Phatr3_J34798	15587.7	1.7116	0.327958	5.21897	1.79918e-07	1.4677e-06	Up
Phatr3_J34844	268.729	1.32705	0.278826	4.75942	1.9415e-06	1.19724e-05	Up
Phatr3_J34868	197.862	1.00865	0.2676	3.76924	0.000163743	0.00061236	Up
Phatr3_J34971	11094.3	1.67297	0.226743	7.37829	1.60337e-13	4.68905e-12	Up
Phatr3_J35067	572.738	1.83045	0.245069	7.46911	8.07409e-14	2.4921e-12	Up
Phatr3_J35233	4463.59	1.08197	0.321441	3.36602	0.000762625	0.00237203	Up
Phatr3_J35240	11886.8	1.0236	0.407167	2.51395	0.0119386	0.0259973	Up
Phatr3_J35250	5300.81	1.20446	0.501963	2.3995	0.0164175	0.0342582	Up
Phatr3_J35463	1633.37	1.61256	0.350478	4.60101	4.20439e-06	2.36229e-05	Up
Phatr3_J35525	747.532	1.62812	0.33681	4.83393	1.3386e-06	8.61805e-06	Up
Phatr3_J35642	909.345	1.59429	0.344682	4.62539	3.73899e-06	2.13256e-05	Up
Phatr3_J35688	919.711	1.18298	0.29575	3.99994	6.33573e-05	0.000264887	Up
Phatr3_J35694	99.4885	1.47193	0.36633	4.01806	5.86803e-05	0.000246833	Up
Phatr3_J35859	237.594	1.53763	0.262047	5.86776	4.41709e-09	5.19308e-08	Up
Phatr3_J35869	1468.74	1.62998	0.254942	6.39354	1.62088e-10	2.60813e-09	Up
Phatr3_J36284	4811.69	1.51783	0.346928	4.37504	1.21408e-05	6.1749e-05	Up
Phatr3_J36337	2776.51	1.3199	0.348076	3.792	0.000149438	0.000565188	Up
Phatr3_J36435	2678.02	1.43814	0.191243	7.51994	5.48025e-14	1.77584e-12	Up
Phatr3_J36590	2176.77	1.797	0.344366	5.21829	1.80583e-07	1.47107e-06	Up
Phatr3_J36771	186.796	1.36626	0.34733	3.93362	8.36776e-05	0.000339411	Up
Phatr3_J36801	2233.67	1.04133	0.121092	8.59948	8.00748e-18	4.66028e-16	Up
Phatr3_J3687	1032.2	1.06168	0.101672	10.4422	1.59068e-25	2.38562e-23	Up
Phatr3_J37257	1106.99	1.15565	0.308474	3.74635	0.000179423	0.000663577	Up
Phatr3_J37270	939.116	1.567	0.302122	5.18665	2.1411e-07	1.7085e-06	Up
Phatr3_J37463	301.967	1.56829	0.280741	5.58625	2.32024e-08	2.33381e-07	Up
Phatr3_J37567	325.455	1.98397	0.328266	6.04379	1.50533e-09	1.95442e-08	Up
Phatr3_J37658	6790.9	1.59284	0.358137	4.44759	8.68401e-06	4.55949e-05	Up
Phatr3_J37671	2302.85	1.02144	0.1661	6.14956	7.76977e-10	1.07309e-08	Up
Phatr3_J37740	780.055	1.0034	0.206286	4.86412	1.14964e-06	7.57238e-06	Up
Phatr3_J37774	2143.3	1.85555	0.415607	4.46466	8.01947e-06	4.24296e-05	Up
Phatr3_J37787	3805.02	1.44048	0.351081	4.10299	4.0784e-05	0.000178619	Up
Phatr3_J37793	2254.06	1.06098	0.413777	2.56412	0.0103437	0.0229777	Up
Phatr3_J37848	2013.37	1.1434	0.149026	7.67249	1.68693e-14	5.9439e-13	Up
Phatr3_J37861	7748.35	1.93077	0.379103	5.09299	3.52466e-07	2.65666e-06	Up
Phatr3_J3787	3987.28	1.18876	0.134928	8.81031	1.24802e-18	8.02159e-17	Up
Phatr3_J37918	2075.56	1.53333	0.170334	9.00194	2.21768e-19	1.69558e-17	Up
Phatr3_J38020	284.697	1.19491	0.342388	3.48993	0.000483152	0.00158895	Up
Phatr3_J38049	1784.65	1.21084	0.213423	5.67341	1.39981e-08	1.47718e-07	Up
Phatr3_J38107	1168.25	1.20273	0.109284	11.0055	3.595e-28	7.12786e-26	Up
Phatr3_J38343	747.042	1.82811	0.509669	3.58685	0.0003347	0.00114651	Up
Phatr3_J38362	6875.8	1.24276	0.320082	3.88262	0.000103339	0.00040771	Up
Phatr3_J39065	1130.18	1.56046	0.191789	8.13635	4.07369e-16	1.7848e-14	Up
Phatr3_J39173	417.802	1.07668	0.263931	4.07938	4.51551e-05	0.00019577	Up
Phatr3_J39243	351.754	1.63691	0.224298	7.2979	2.92292e-13	8.1217e-12	Up
Phatr3_J39317	393.469	1.90529	0.349292	5.45472	4.90498e-08	4.57929e-07	Up
Phatr3_J39432	991.211	1.28601	0.252312	5.0969	3.45266e-07	2.61081e-06	Up
Phatr3_J39769	1260.33	2.19505	0.27435	8.00091	1.23505e-15	5.10518e-14	Up
Phatr3_J39969	321.297	2.37602	0.278908	8.51899	1.60954e-17	8.71686e-16	Up
Phatr3_J40273	2573.16	1.10687	0.083329	13.2831	2.90156e-40	2.26283e-37	Up
Phatr3_J40725	1223.61	2.52695	0.610734	4.13757	3.51002e-05	0.000156188	Up
Phatr3_J41056	552.592	1.07427	0.14517	7.40009	1.36097e-13	4.02036e-12	Up
Phatr3_J41125	39.0475	1.16781	0.508303	2.29746	0.0215924	0.0434738	Up
Phatr3_J41348	1102.54	1.96195	0.413514	4.74458	2.08936e-06	1.27764e-05	Up
Phatr3_J41766	1549.18	2.02961	0.205509	9.87599	5.29079e-23	6.18917e-21	Up
Phatr3_J42437	300.455	1.18415	0.244162	4.84985	1.23555e-06	8.06557e-06	Up
Phatr3_J42451	972.831	1.8625	0.338283	5.50576	3.67574e-08	3.53609e-07	Up
Phatr3_J42514	8493.47	1.96046	0.471826	4.15504	3.25227e-05	0.000146383	Up
Phatr3_J42534	182.534	1.22132	0.3196	3.82141	0.000132693	0.000509934	Up
Phatr3_J42574	33182.7	1.30975	0.361482	3.62329	0.000290883	0.00101152	Up
Phatr3_J42585	178.207	1.67508	0.240255	6.97211	3.12225e-12	7.29023e-11	Up
Phatr3_J42586	8085.63	2.67456	0.599104	4.46426	8.03459e-06	4.24711e-05	Up
Phatr3_J42677	3113.68	1.0422	0.183517	5.67907	1.35432e-08	1.43634e-07	Up
Phatr3_J42680	490.963	1.67609	0.240641	6.9651	3.2818e-12	7.61716e-11	Up
Phatr3_J42697	3863.28	1.12589	0.235196	4.78705	1.69248e-06	1.06037e-05	Up
Phatr3_J42708	1236.21	1.54791	0.161676	9.57416	1.02689e-21	1.00104e-19	Up
Phatr3_J42743	2828.96	1.23344	0.238962	5.16164	2.44799e-07	1.93099e-06	Up
Phatr3_J42793	20480.4	1.18285	0.193142	6.12424	9.11149e-10	1.24082e-08	Up
Phatr3_J4283	5215.18	1.26779	0.359253	3.52897	0.000417177	0.00139677	Up
Phatr3_J42914	3782.8	1.29013	0.344109	3.74919	0.000177407	0.000656951	Up
Phatr3_J42951	2582.14	1.16372	0.336083	3.46258	0.000535018	0.00173466	Up
Phatr3_J42960	1670.62	1.22991	0.515492	2.3859	0.0170373	0.0353623	Up
Phatr3_J42993	3541.25	1.76645	0.345892	5.10693	3.27444e-07	2.50028e-06	Up
Phatr3_J43026	1538.38	1.01018	0.116105	8.70056	3.30254e-18	2.02268e-16	Up
Phatr3_J43122	3511.27	1.50229	0.249427	6.02297	1.71248e-09	2.20138e-08	Up
Phatr3_J43128	1311.99	1.47414	0.182697	8.0688	7.09911e-16	3.00889e-14	Up
Phatr3_J43158	2472.35	1.34562	0.108899	12.3566	4.48598e-35	1.80955e-32	Up
Phatr3_J43214	3209.75	1.32054	0.282696	4.67123	2.99398e-06	1.75998e-05	Up
Phatr3_J43221	1087.29	1.76924	0.374164	4.72851	2.26172e-06	1.37157e-05	Up
Phatr3_J43297	17663	1.02685	0.17353	5.91743	3.27009e-09	3.9559e-08	Up
Phatr3_J43298	3805.57	1.47223	0.174215	8.45069	2.89594e-17	1.49897e-15	Up
Phatr3_J43313	14016.1	1.06718	0.168017	6.35166	2.13007e-10	3.33122e-09	Up
Phatr3_J43349	4968.02	1.04571	0.271215	3.85565	0.000115423	0.000450522	Up
Phatr3_J43386	256.407	1.12212	0.253107	4.43338	9.27673e-06	4.84556e-05	Up
Phatr3_J4344	4295.62	1.61156	0.354072	4.5515	5.32645e-06	2.93633e-05	Up
Phatr3_J43481	2218.04	1.59261	0.392994	4.05249	5.06751e-05	0.000216507	Up
Phatr3_J43483	1202.05	1.64072	0.308117	5.32498	1.00962e-07	8.7811e-07	Up
Phatr3_J43503	1659.28	1.18502	0.352135	3.36524	0.000764765	0.00237678	Up
Phatr3_J43529	1263.28	1.14576	0.266125	4.30535	1.6672e-05	8.11942e-05	Up
Phatr3_J43546	3329.72	1.51506	0.38884	3.89636	9.76492e-05	0.00038867	Up
Phatr3_J43664	2859.84	1.67505	0.281957	5.94078	2.83661e-09	3.49291e-08	Up
Phatr3_J43679	2636.49	1.45117	0.399229	3.63493	0.000278054	0.000973272	Up
Phatr3_J43688	406.795	2.37807	0.401259	5.92651	3.09432e-09	3.75882e-08	Up
Phatr3_J43718	1839.81	1.26079	0.22266	5.66238	1.49287e-08	1.56598e-07	Up
Phatr3_J43725	11160.6	1.29297	0.514724	2.51196	0.0120061	0.0261396	Up
Phatr3_J43771	14152	1.11188	0.23809	4.67001	3.0119e-06	1.76962e-05	Up
Phatr3_J43775	1629.99	1.17627	0.176817	6.65247	2.88213e-11	5.51803e-10	Up
Phatr3_J43808	1968.19	1.36313	0.365798	3.72644	0.000194201	0.000710816	Up
Phatr3_J43823	1461.44	1.57127	0.318077	4.93991	7.81582e-07	5.37821e-06	Up
Phatr3_J43824	1046.32	1.63775	0.272144	6.01794	1.76647e-09	2.26581e-08	Up
Phatr3_J43853	1649.12	1.08846	0.37867	2.87443	0.00404763	0.0102598	Up
Phatr3_J43869	1168.27	1.16157	0.178118	6.52137	6.96694e-11	1.22188e-09	Up
Phatr3_J43881	854.072	1.06333	0.136118	7.81182	5.6367e-15	2.14085e-13	Up
Phatr3_J43891	3322.87	1.15993	0.208928	5.55183	2.827e-08	2.78748e-07	Up
Phatr3_J43911	4645.75	1.43626	0.389998	3.68273	0.000230752	0.000826498	Up
Phatr3_J43917	8008.85	1.00593	0.117237	8.5803	9.46246e-18	5.42607e-16	Up
Phatr3_J43956	8982.79	1.48729	0.350237	4.24653	2.17106e-05	0.000102573	Up
Phatr3_J43961	7512.41	1.33955	0.283836	4.71945	2.36478e-06	1.42374e-05	Up
Phatr3_J44147	3268.58	1.47232	0.191796	7.67646	1.63544e-14	5.77989e-13	Up
Phatr3_J44165	12514.8	1.47501	0.339197	4.34855	1.37043e-05	6.86271e-05	Up
Phatr3_J44194	5448.12	1.47073	0.342535	4.29366	1.7575e-05	8.49203e-05	Up
Phatr3_J44214	771.668	1.21006	0.506904	2.38715	0.0169793	0.0352671	Up
Phatr3_J44270	2504.94	1.35412	0.300785	4.50194	6.73356e-06	3.63326e-05	Up
Phatr3_J44271	2971.66	1.67684	0.396045	4.23396	2.29608e-05	0.000107713	Up
Phatr3_J44300	1605.92	1.33936	0.343126	3.90339	9.48551e-05	0.000379615	Up
Phatr3_J44318	3632.62	1.05754	0.328771	3.21666	0.00129691	0.00376833	Up
Phatr3_J44397	1230.14	1.09709	0.295841	3.70838	0.000208589	0.000755439	Up
Phatr3_J44420	4555.81	1.11873	0.165799	6.74749	1.50426e-11	3.04444e-10	Up
Phatr3_J44464	1901.74	1.5074	0.277946	5.42335	5.84923e-08	5.38679e-07	Up
Phatr3_J44469	13576.7	1.21329	0.251213	4.82973	1.36716e-06	8.78708e-06	Up
Phatr3_J44488	123096	1.15251	0.304525	3.78462	0.000153942	0.000579227	Up
Phatr3_J44511	319.224	1.3671	0.374116	3.65421	0.000257977	0.000910627	Up
Phatr3_J44527	15199.1	1.04102	0.100244	10.3849	2.90562e-25	4.14512e-23	Up
Phatr3_J44537	271.467	1.233	0.174178	7.07893	1.45268e-12	3.59271e-11	Up
Phatr3_J44586	4881.02	1.00256	0.133858	7.48974	6.90101e-14	2.1937e-12	Up
Phatr3_J44700	1272.47	1.08251	0.242118	4.47103	7.78448e-06	4.13171e-05	Up
Phatr3_J44742	383.766	1.2119	0.3588	3.37765	0.000731071	0.00228359	Up
Phatr3_J44756	22146.9	1.51402	0.259431	5.83591	5.34965e-09	6.17162e-08	Up
Phatr3_J44765	7063.68	1.63337	0.332952	4.90573	9.30793e-07	6.29388e-06	Up
Phatr3_J44800	29209.7	1.12017	0.126885	8.82823	1.06344e-18	6.94981e-17	Up
Phatr3_J44820	482.123	1.04047	0.268695	3.87229	0.000107816	0.000423376	Up
Phatr3_J44848	6026.77	1.35483	0.304554	4.44856	8.64479e-06	4.54094e-05	Up
Phatr3_J44858	1346.72	1.54342	0.221701	6.96171	3.36175e-12	7.77189e-11	Up
Phatr3_J45001	1600.52	1.14466	0.242779	4.71482	2.4193e-06	1.45357e-05	Up
Phatr3_J45016	3261.44	1.09083	0.132046	8.26103	1.44424e-16	6.73096e-15	Up
Phatr3_J45019	1449.54	1.34693	0.2098	6.42009	1.36191e-10	2.24389e-09	Up
Phatr3_J45041	1371.63	1.23943	0.205044	6.0447	1.49688e-09	1.94561e-08	Up
Phatr3_J45060	34502.1	2.03156	0.422301	4.81069	1.5041e-06	9.51594e-06	Up
Phatr3_J45062	938.741	1.00648	0.22568	4.45979	8.2041e-06	4.33085e-05	Up
Phatr3_J45068	16706.9	1.59289	0.447283	3.56125	0.000369091	0.0012504	Up
Phatr3_J45099	749.541	1.47136	0.295469	4.97976	6.36647e-07	4.5e-06	Up
Phatr3_J45206	447.239	1.14903	0.415876	2.76293	0.00572854	0.0138539	Up
Phatr3_J45222	7927	1.00452	0.163777	6.13349	8.59704e-10	1.17899e-08	Up
Phatr3_J45254	1269.21	1.422	0.324026	4.38854	1.14112e-05	5.84193e-05	Up
Phatr3_J45315	486.934	1.27909	0.513079	2.49297	0.0126678	0.0273308	Up
Phatr3_J45323	1322.96	1.42259	0.257282	5.52929	3.21537e-08	3.12404e-07	Up
Phatr3_J45334	1954.7	1.80192	0.267613	6.73329	1.65869e-11	3.31681e-10	Up
Phatr3_J45389	1360.99	2.7193	0.197936	13.7383	5.99034e-43	5.83958e-40	Up
Phatr3_J45393	2957.27	1.74291	0.448539	3.88576	0.00010201	0.000403692	Up
Phatr3_J45511	869.988	1.26812	0.214179	5.92081	3.20353e-09	3.88744e-08	Up
Phatr3_J45547	1835.24	1.23651	0.272902	4.53097	5.87134e-06	3.21549e-05	Up
Phatr3_J45552	971.604	1.50026	0.203063	7.38815	1.48881e-13	4.37589e-12	Up
Phatr3_J45558	2213.37	1.10991	0.231606	4.79224	1.64928e-06	1.03505e-05	Up
Phatr3_J45765	1980.28	1.39431	0.465333	2.99638	0.00273209	0.00728183	Up
Phatr3_J45877	325.556	1.2589	0.370557	3.39733	0.000680464	0.00214442	Up
Phatr3_J45931	818.318	1.16039	0.1349	8.60191	7.83979e-18	4.58549e-16	Up
Phatr3_J45947	5032.65	1.23893	0.367642	3.36994	0.000751841	0.00234165	Up
Phatr3_J46000	311.666	2.19912	0.341663	6.4365	1.2226e-10	2.02865e-09	Up
Phatr3_J46003	207.726	1.36334	0.243474	5.59953	2.14929e-08	2.18439e-07	Up
Phatr3_J46006	430.95	1.60802	0.29238	5.49977	3.80292e-08	3.64345e-07	Up
Phatr3_J46020	3612.89	1.34422	0.224387	5.99062	2.09047e-09	2.6627e-08	Up
Phatr3_J46021	3672.74	1.49805	0.243233	6.15893	7.32366e-10	1.01628e-08	Up
Phatr3_J46060	1759.46	1.21778	0.415562	2.93045	0.00338473	0.0087857	Up
Phatr3_J46063	5070.47	1.31348	0.113365	11.5863	4.83475e-31	1.17827e-28	Up
Phatr3_J46095	9340.16	1.92921	0.428137	4.50606	6.60435e-06	3.57344e-05	Up
Phatr3_J46143	5557.24	1.05843	0.180909	5.85058	4.89866e-09	5.68498e-08	Up
Phatr3_J46165	334.791	1.46287	0.13488	10.8457	2.09051e-27	3.70527e-25	Up
Phatr3_J46203	4426.04	1.60294	0.390358	4.10633	4.02001e-05	0.00017626	Up
Phatr3_J46323	3916.18	1.33914	0.251143	5.33218	9.70426e-08	8.47969e-07	Up
Phatr3_J46380	991.365	1.87168	0.327874	5.70855	1.13944e-08	1.23077e-07	Up
Phatr3_J46458	5228.24	1.29911	0.348282	3.73005	0.000191439	0.000701582	Up
Phatr3_J46511	800.675	1.36217	0.212768	6.40213	1.53223e-10	2.49291e-09	Up
Phatr3_J46513	11058.3	1.60754	0.356957	4.50344	6.68623e-06	3.61106e-05	Up
Phatr3_J46527	6378.27	1.03417	0.150562	6.86873	6.47743e-12	1.41367e-10	Up
Phatr3_J46535	11441.9	1.2855	0.512307	2.50923	0.0120994	0.0262985	Up
Phatr3_J46606	3213.34	1.84076	0.449726	4.09307	4.25704e-05	0.000185609	Up
Phatr3_J46621	451.747	1.16933	0.163995	7.13029	1.00155e-12	2.53596e-11	Up
Phatr3_J46622	1250.51	1.47983	0.283499	5.21988	1.79043e-07	1.4626e-06	Up
Phatr3_J46647	2505.84	1.84603	0.380327	4.8538	1.2112e-06	7.91101e-06	Up
Phatr3_J46659	2661.71	1.48213	0.307383	4.82178	1.42285e-06	9.07549e-06	Up
Phatr3_J46673	8362.34	1.14937	0.247278	4.64809	3.35029e-06	1.94019e-05	Up
Phatr3_J46730	7438.64	1.16944	0.440095	2.65724	0.00787842	0.0181814	Up
Phatr3_J46808	4194.89	1.2235	0.163788	7.47003	8.01739e-14	2.48596e-12	Up
Phatr3_J46838	1717.67	1.46265	0.304965	4.79614	1.61754e-06	1.01676e-05	Up
Phatr3_J46925	1686.67	1.25766	0.242353	5.18935	2.11025e-07	1.68733e-06	Up
Phatr3_J47045	2281.43	1.34515	0.277861	4.84106	1.29145e-06	8.38258e-06	Up
Phatr3_J47053	1189.38	1.51037	0.284881	5.30177	1.14684e-07	9.83557e-07	Up
Phatr3_J47062	1315.2	1.19263	0.134969	8.83628	9.89545e-19	6.5771e-17	Up
Phatr3_J47140	2415.91	1.21898	0.285545	4.26897	1.96374e-05	9.39542e-05	Up
Phatr3_J47152	784.883	1.59514	0.264445	6.03201	1.61935e-09	2.09316e-08	Up
Phatr3_J47158	833.573	1.86966	0.21443	8.71918	2.80233e-18	1.73448e-16	Up
Phatr3_J47179	1111.14	1.47358	0.332056	4.43774	9.09063e-06	4.75591e-05	Up
Phatr3_J47183	2067.11	1.27734	0.507562	2.51661	0.0118489	0.0258261	Up
Phatr3_J47205	508.313	1.88486	0.303972	6.20078	5.61851e-10	7.97638e-09	Up
Phatr3_J47349	202.237	1.15946	0.171928	6.7439	1.54195e-11	3.11098e-10	Up
Phatr3_J47359	529.307	1.47691	0.227263	6.49869	8.10213e-11	1.40205e-09	Up
Phatr3_J47517	405.127	1.96664	0.318208	6.18035	6.39597e-10	8.96048e-09	Up
Phatr3_J47533	1326.98	1.56115	0.319431	4.88729	1.02235e-06	6.83136e-06	Up
Phatr3_J47534	3025.92	1.21376	0.266918	4.54731	5.4336e-06	2.99116e-05	Up
Phatr3_J47544	18911.4	1.50442	0.442374	3.40079	0.000671925	0.00211922	Up
Phatr3_J47569	28860.5	1.35735	0.537067	2.52734	0.011493	0.0251643	Up
Phatr3_J47571	51534.4	1.24719	0.531316	2.34736	0.0189068	0.0388098	Up
Phatr3_J47572	57482.5	1.65548	0.516007	3.20826	0.00133541	0.00386292	Up
Phatr3_J47573	57951.1	1.24296	0.538249	2.30927	0.0209285	0.0424081	Up
Phatr3_J47619	1881.51	1.1541	0.230712	5.00233	5.66416e-07	4.08175e-06	Up
Phatr3_J47656	5280.96	1.04631	0.243986	4.28841	1.79959e-05	8.67749e-05	Up
Phatr3_J47720	30626.2	1.60812	0.503564	3.19347	0.00140572	0.0040423	Up
Phatr3_J47727	5705.34	1.60149	0.372236	4.30235	1.68999e-05	8.22015e-05	Up
Phatr3_J47734	5449.55	1.15602	0.295366	3.91385	9.08374e-05	0.000365035	Up
Phatr3_J47738	838.752	1.51628	0.213943	7.08727	1.36781e-12	3.4044e-11	Up
Phatr3_J47755	2050.13	1.03421	0.383717	2.69523	0.007034	0.016503	Up
Phatr3_J47761	2019.3	1.04944	0.362914	2.89171	0.00383153	0.00978367	Up
Phatr3_J47842	1196.13	1.03795	0.224415	4.62514	3.7435e-06	2.13305e-05	Up
Phatr3_J47847	13321.1	1.2289	0.148444	8.27856	1.24672e-16	5.95272e-15	Up
Phatr3_J47849	1400.98	1.26936	0.419302	3.02731	0.00246739	0.00666133	Up
Phatr3_J47857	829.179	1.06739	0.252324	4.23025	2.33427e-05	0.000109313	Up
Phatr3_J47887	2570.05	1.58998	0.167428	9.49654	2.16979e-21	2.04696e-19	Up
Phatr3_J47965	1937.4	1.19084	0.271033	4.39369	1.1144e-05	5.72269e-05	Up
Phatr3_J47992	1747.72	1.19613	0.197172	6.06641	1.30804e-09	1.71927e-08	Up
Phatr3_J48061	801.595	1.36707	0.473758	2.88559	0.00390677	0.00994372	Up
Phatr3_J48064	1871.16	1.02458	0.298445	3.43305	0.000596828	0.00190913	Up
Phatr3_J48085	3620.8	1.01672	0.151179	6.72526	1.7528e-11	3.48712e-10	Up
Phatr3_J48112	2557.79	1.00808	0.1698	5.93687	2.90507e-09	3.55848e-08	Up
Phatr3_J48125	411.169	1.55553	0.520282	2.98978	0.00279182	0.00742413	Up
Phatr3_J48134	3642.57	1.3706	0.272137	5.03642	4.7431e-07	3.4678e-06	Up
Phatr3_J48235	445.512	1.50518	0.645426	2.33207	0.0196971	0.0402264	Up
Phatr3_J48319	2350.06	3.45856	0.263289	13.136	2.04796e-39	1.40924e-36	Up
Phatr3_J48333	778.403	1.01606	0.254693	3.98934	6.62564e-05	0.000275335	Up
Phatr3_J48351	275.997	1.22321	0.502975	2.43195	0.0150176	0.0316648	Up
Phatr3_J48365	1318.72	1.58456	0.472108	3.35635	0.000789797	0.00244502	Up
Phatr3_J48434	10470.1	1.1855	0.220622	5.37343	7.72537e-08	6.91441e-07	Up
Phatr3_J48481	927.225	1.41368	0.284406	4.97064	6.67337e-07	4.68016e-06	Up
Phatr3_J48553	16454.9	1.41586	0.417063	3.39483	0.000686711	0.00216061	Up
Phatr3_J48559	636.819	1.15461	0.186755	6.1825	6.30962e-10	8.85338e-09	Up
Phatr3_J48573	9623.27	1.19457	0.199918	5.97531	2.29647e-09	2.91052e-08	Up
Phatr3_J48606	2474.24	1.6963	0.364996	4.64745	3.36056e-06	1.94517e-05	Up
Phatr3_J48674	2396.26	1.06262	0.23854	4.4547	8.4012e-06	4.42292e-05	Up
Phatr3_J48725	5877.21	1.1899	0.243471	4.88725	1.02254e-06	6.83136e-06	Up
Phatr3_J48730	32958.6	1.52948	0.491104	3.11438	0.00184332	0.00516236	Up
Phatr3_J48735	62807.3	1.2737	0.284647	4.47465	7.65358e-06	4.07451e-05	Up
Phatr3_J48736	1319.74	1.35633	0.300947	4.50688	6.57892e-06	3.56297e-05	Up
Phatr3_J48809	2059.83	1.03556	0.237353	4.36295	1.28318e-05	6.46733e-05	Up
Phatr3_J48899	2211.36	1.24658	0.416599	2.99228	0.002769	0.00737182	Up
Phatr3_J48922	7274.72	1.50261	0.280251	5.36166	8.24606e-08	7.31885e-07	Up
Phatr3_J48930	1361.25	1.40678	0.192291	7.31591	2.55637e-13	7.22329e-12	Up
Phatr3_J48960	723.438	1.87716	0.346287	5.42083	5.9323e-08	5.45567e-07	Up
Phatr3_J49066	20933.2	1.54119	0.385948	3.99325	6.51731e-05	0.000271412	Up
Phatr3_J49082	988.69	1.42898	0.301245	4.74357	2.09984e-06	1.28338e-05	Up
Phatr3_J49083	809.986	2.2125	0.341243	6.48364	8.9533e-11	1.53191e-09	Up
Phatr3_J49105	1173.97	1.11665	0.067962	16.4305	1.15656e-60	1.35294e-56	Up
Phatr3_J49115	1568.81	1.07281	0.164559	6.51927	7.06486e-11	1.23535e-09	Up
Phatr3_J49129	316.681	1.60829	0.233237	6.89552	5.36686e-12	1.18626e-10	Up
Phatr3_J49188	492.19	1.52248	0.283391	5.37237	7.77099e-08	6.94462e-07	Up
Phatr3_J49194	1880.68	1.82466	0.394081	4.63017	3.65368e-06	2.09001e-05	Up
Phatr3_J49198	10520.2	1.25344	0.292092	4.29125	1.77667e-05	8.57757e-05	Up
Phatr3_J49232	2158.47	1.03932	0.134603	7.72131	1.15141e-14	4.15716e-13	Up
Phatr3_J49248	2344.06	1.02235	0.312438	3.27218	0.00106722	0.00317633	Up
Phatr3_J49269	2351.78	1.76088	0.410755	4.28695	1.81146e-05	8.72752e-05	Up
Phatr3_J49431	8343.82	1.19038	0.344525	3.45514	0.000550001	0.00177732	Up
Phatr3_J49442	381.677	1.17557	0.256312	4.58647	4.50798e-06	2.51595e-05	Up
Phatr3_J49467	11958.3	1.53107	0.380589	4.0229	5.74849e-05	0.000242328	Up
Phatr3_J49507	6765.05	1.34002	0.283736	4.72276	2.32668e-06	1.40586e-05	Up
Phatr3_J49571	13653.1	1.31077	0.412117	3.18056	0.00146989	0.00420101	Up
Phatr3_J49572	674.445	1.14316	0.12904	8.85899	8.07434e-19	5.42837e-17	Up
Phatr3_J49680	1052.74	1.43059	0.255001	5.61012	2.02188e-08	2.06568e-07	Up
Phatr3_J49728	921.852	1.24546	0.463518	2.68698	0.00721014	0.0168419	Up
Phatr3_J49730	1890.05	1.14144	0.211946	5.38551	7.22394e-08	6.52553e-07	Up
Phatr3_J49734	6104.83	2.44697	0.372892	6.56213	5.30432e-11	9.5756e-10	Up
Phatr3_J49838	3280.78	1.02859	0.204048	5.04094	4.63249e-07	3.39541e-06	Up
Phatr3_J49911	2154.08	1.4488	0.478312	3.02898	0.00245379	0.0066338	Up
Phatr3_J49921	2388.73	1.13173	0.133847	8.45538	2.78182e-17	1.4463e-15	Up
Phatr3_J49933	3724.14	1.6346	0.50334	3.24751	0.00116421	0.00342356	Up
Phatr3_J49948	322.921	1.20832	0.206328	5.85631	4.73267e-09	5.51422e-08	Up
Phatr3_J50016	418.095	1.19063	0.398827	2.98534	0.00283262	0.00752009	Up
Phatr3_J50060	294.585	1.08783	0.102107	10.6538	1.67389e-26	2.7579e-24	Up
Phatr3_J50129	5435.7	1.966	0.374565	5.24875	1.53131e-07	1.27135e-06	Up
Phatr3_J50133	21043.8	1.13488	0.157734	7.19489	6.25123e-13	1.65821e-11	Up
Phatr3_J50208	197.186	1.16948	0.231028	5.06208	4.14702e-07	3.07612e-06	Up
Phatr3_J50277	806.864	1.65337	0.461187	3.58503	0.000337039	0.00115384	Up
Phatr3_J50280	3109.91	1.71436	0.334694	5.12216	3.02054e-07	2.31853e-06	Up
Phatr3_J50344	718.427	1.40762	0.239963	5.866	4.46438e-09	5.2434e-08	Up
Phatr3_J50361	104.516	1.23671	0.190785	6.4822	9.03917e-11	1.5414e-09	Up
Phatr3_J50365	2728.26	1.76949	0.380134	4.65492	3.24113e-06	1.88819e-05	Up
Phatr3_J50486	8046.38	1.49261	0.160743	9.28566	1.60708e-20	1.37223e-18	Up
Phatr3_J50494	1379.79	1.83167	0.488195	3.75192	0.000175486	0.000650867	Up
Phatr3_J50500	9065.41	1.19838	0.443781	2.70039	0.00692592	0.0162624	Up
Phatr3_J50592	11960.2	1.38624	0.41248	3.36074	0.000777326	0.0024114	Up
Phatr3_J50610	2417.79	1.76805	0.26891	6.57488	4.86912e-11	8.85832e-10	Up
Phatr3_J50634	374.155	1.36338	0.245774	5.54731	2.90097e-08	2.84977e-07	Up
Phatr3_J50635	1800.91	1.11891	0.24745	4.52178	6.13206e-06	3.34263e-05	Up
Phatr3_J50872	23352.1	1.73622	0.339062	5.12065	3.04487e-07	2.33503e-06	Up
Phatr3_J50914	229.157	3.00565	0.505824	5.9421	2.81396e-09	3.46867e-08	Up
Phatr3_J51024	1170.45	1.63081	0.297388	5.48379	4.16302e-08	3.93687e-07	Up
Phatr3_J51128	10177.5	1.05183	0.440075	2.39011	0.0168433	0.0350218	Up
Phatr3_J51134	18014	1.6542	0.168976	9.78955	1.2485e-22	1.40432e-20	Up
Phatr3_J51279	5481.21	1.40158	0.275707	5.08358	3.70394e-07	2.78105e-06	Up
Phatr3_J51597	3980.34	1.2026	0.218159	5.51251	3.53744e-08	3.41427e-07	Up
Phatr3_J52174	23018	1.71827	0.410878	4.18195	2.89022e-05	0.000131709	Up
Phatr3_J53967	401.327	1.20874	0.454417	2.65998	0.00781449	0.0180482	Up
Phatr3_J54150	31020.7	1.31323	0.421936	3.11239	0.00185579	0.00519478	Up
Phatr3_J54229	20255.7	1.63695	0.378054	4.32994	1.49147e-05	7.37103e-05	Up
Phatr3_J54360	24779.7	1.54061	0.281415	5.47451	4.38731e-08	4.13227e-07	Up
Phatr3_J54748	2021.39	1.06112	0.0755705	14.0415	8.6863e-45	1.12903e-41	Up
Phatr3_J54751	6113.02	1.22454	0.226387	5.40904	6.33643e-08	5.78187e-07	Up
Phatr3_J55086	20354.2	1.17343	0.302272	3.88203	0.000103588	0.000408416	Up
Phatr3_J55126	31892.3	1.24007	0.372681	3.32743	0.000876507	0.00267782	Up
Phatr3_J5546	2908.83	1.1663	0.403809	2.88824	0.00387401	0.00987325	Up
Phatr3_J5608	2456.03	1.1163	0.22483	4.96508	6.86744e-07	4.80187e-06	Up
Phatr3_J7359	6501.03	1.25011	0.266202	4.69608	2.65198e-06	1.57797e-05	Up
Phatr3_J7784	1083.33	1.04066	0.142832	7.28594	3.19433e-13	8.83388e-12	Up
Phatr3_J8538	615.104	1.46746	0.334822	4.38281	1.1716e-05	5.98438e-05	Up
Phatr3_J8598	1145.54	1.142	0.181193	6.30271	2.92483e-10	4.44346e-09	Up
Phatr3_J8945	3503.59	1.23482	0.399051	3.09438	0.00197223	0.00547749	Up
Phatr3_J9158	782.88	1.18972	0.339935	3.49984	0.000465544	0.00154145	Up
Phatr3_J9277	1044.1	1.03141	0.143724	7.17632	7.16153e-13	1.86999e-11	Up
Phatr3_J9320	4857.68	1.01841	0.103695	9.82115	9.12929e-23	1.03684e-20	Up
Phatr3_J9444	2729.17	1.01393	0.178664	5.67508	1.38622e-08	1.46618e-07	Up
Phatr3_Jdraft1182	1371.95	1.7246	0.175571	9.82279	8.98181e-23	1.03009e-20	Up
Phatr3_Jdraft1315	2450.25	1.05797	0.134331	7.87584	3.38457e-15	1.31537e-13	Up
Phatr3_Jdraft1524	152.313	2.09556	0.303443	6.90594	4.98707e-12	1.107e-10	Up
Phatr3_Jdraft1556	219.105	1.21903	0.204683	5.95572	2.58933e-09	3.22577e-08	Up
Phatr3_Jdraft1618	1286.62	1.19543	0.294817	4.05484	5.01681e-05	0.000214812	Up
Phatr3_Jdraft356	429.755	2.66008	0.473939	5.61272	1.99173e-08	2.03843e-07	Up
Phatr3_Jdraft383	3374.52	1.10215	0.081234	13.5676	6.22971e-42	5.60578e-39	Up
Phatr3_Jdraft79	2160.76	1.86078	0.483554	3.84813	0.000119024	0.000462571	Up
Phatr3_Jdraft998	322.729	1.3229	0.45132	2.93118	0.00337675	0.0087683	Up

## Sheet: Table 16
Table 16| Differential expression of miRNAs over 24 hours comparing CL and DL conditions
miRNA	baseMean	log2FoldChange	lfcSE	stat	pvalue	padj	Regulation
Csi-miRN890	41.3281	1.61515	0.289563	-5.57788	2.43468e-08	9.42221e-06	Up
Csi-miRN945	5.49777	1.8211	0.550708	-3.30683	0.000943588	0.00763309	Up
Gbi-miRN1183	26.3	1.53564	0.35388	-4.33944	1.42846e-05	0.000460677	Up
Gbi-miRN1223a>Gbi-miRN1223b>Gbi-miRN1223c	19.3392	2.0605	0.555008	-3.71255	0.000205182	0.00294095	Up
Lja-miRN1768	1.51348	1.6919	0.63089	-2.68177	0.00732343	0.0377889	Up
Lja-miRN1787	3.00222	2.27008	0.54178	-4.19004	2.78911e-05	0.000830295	Up
Lja-miRN1796	14.4311	1.34654	0.358521	-3.75581	0.00017278	0.00257956	Up
Mes-miR472	11.1595	1.75231	0.327777	-5.34605	8.9894e-08	1.15963e-05	Up
Smo-miRN2986	2.86952	2.08551	0.630846	-3.30589	0.00094674	0.00763309	Up
Spe-miR159a	3.21596	1.85528	0.61313	-3.02592	0.0024788	0.0168297	Up
ath-miR404	19.7276	1.31263	0.349564	-3.75505	0.000173304	0.00257956	Up
eun-miR10219-3p	5.24716	1.79982	0.602011	-2.98968	0.00279274	0.0180132	Up
ghr-miR7494	0.998588	2.75265	0.871823	-3.15735	0.00159213	0.0120814	Up
osa-miR2869	3.91252	2.18352	0.493821	-4.42169	9.79328e-06	0.000344545	Up
osa-miR5149	7.60466	1.51877	0.398775	-3.80859	0.000139761	0.00257559	Up
osa-miR5802>Osa-miR5802	39.4018	1.17325	0.332599	-3.52752	0.000419473	0.00455962	Up
ppt-miR11317>Ppa-miR11317	9.827	1.54324	0.394951	-3.90742	9.32872e-05	0.00180511	Up
stu-miR8049-3p	8.68469	1.26112	0.469825	-2.68423	0.00726975	0.0377889	Up
Aof-miRN34a>Aof-miRN34b>Aof-miRN34c>Aof-miRN34d>Aof-miRN34e>Aof-miRN34f>Aof-miRN34g>Vvi-miRN34	8.06913	-1.90654	0.63651	2.9953	0.00274176	0.0179841	Down
Atr-miRN45>Aly-miRN45>Bdi-miRN45a>Bdi-miRN45b>Bdi-miRN45c>Bdi-miRN45d>Bdi-miRN45e>Bdi-miRN45f>Bdi-miRN45g>Cmo-miRN45>Lsa-miRN45>Mtr-miRN45a>Mtr-miRN45b>Osa-miRN45a>Osa-miRN45b>Rco-miRN45>Spe-miRN45>Zma-miRN45a>Zma-miRN45b	41.1524	-1.50472	0.365206	4.12021	3.78523e-05	0.00104635	Down
Atr-miRN46	2.67947	-2.11712	0.639828	3.3089	0.000936637	0.00763309	Down
Bju-miR165i>Bju-miR166o>Bna-miR166g>Bna-miR166h>Bna-miR166i>Bna-miR166j	8.47472	-3.19607	0.943335	3.38806	0.000703896	0.00649174	Down
Bju-miRN251a>Bju-miRN251b	13.0623	-1.3342	0.386131	3.4553	0.000549688	0.0054546	Down
Can-miRN445a>Can-miRN445b	2.4263	-3.2497	0.914949	3.55178	0.000382634	0.00454648	Down
Car-miRN772a>Car-miRN772b	7.31203	-1.81595	0.684617	2.65251	0.00798959	0.0399231	Down
Cit-miRN846a>Cit-miRN846b>Cit-miRN846c>Cit-miRN846d	2.41942	-2.43287	0.930035	2.61589	0.00889945	0.0420011	Down
Cit-miRN847	24.2833	-1.79404	0.637702	2.81328	0.00490389	0.0296532	Down
Cma-miRN976	18.735	-1.92333	0.552195	3.48306	0.000495709	0.0050484	Down
Cma-miRN982	14.5615	-1.83255	0.521007	3.51732	0.000435932	0.00455962	Down
Cma-miRN988	4.48844	-1.87937	0.565744	3.32194	0.000893939	0.00763309	Down
Cmo-miRN993a>Cmo-miRN993b	484.317	-1.19065	0.300105	3.96743	7.26522e-05	0.00163254	Down
Cpa-miRN510	768.204	-1.87008	0.347627	5.37955	7.46734e-08	1.15963e-05	Down
Cti-miRN568	29.9006	-2.23264	0.465474	4.79649	1.61467e-06	8.92681e-05	Down
Fan-miRN1130	5.41686	-3.17285	0.936861	3.38668	0.000707441	0.00649174	Down
Ghi-miR166h>Ghi-miR166i	4.57529	-2.78906	1.01709	2.74219	0.00610308	0.0342303	Down
Ghi-miRN1441a	142.449	-3.1429	0.701369	4.4811	7.4259e-06	0.000319314	Down
Ghi-miRN1441b	31.3468	-2.24259	0.706047	3.17626	0.00149189	0.0116636	Down
Ghi-miRN34a	9.6457	-3.3479	0.99161	3.37623	0.00073486	0.00649174	Down
Ghi-miRN34d	12.2923	-2.94381	0.869779	3.38455	0.000712944	0.00649174	Down
Gma-miRN1327	1.40128	-2.00324	0.759569	2.63734	0.00835599	0.0399231	Down
Hbr-miR482f	1.10879	-3.04388	1.12448	2.70693	0.00679081	0.0364671	Down
Hbr-miRN1502	187.1	-1.46591	0.476002	3.07964	0.00207253	0.0143226	Down
Lsa-miRN1661	8.57335	-1.4149	0.533823	2.65051	0.0080371	0.0399231	Down
Mac-miR396t	1.2374	-2.79397	1.05684	2.6437	0.00820062	0.0399231	Down
Mes-miRN1841a>Mes-miRN1841b	8.40641	-1.76053	0.443503	3.96959	7.19953e-05	0.00163254	Down
Mtr-miRN1926	60.9757	-1.03101	0.273841	3.76501	0.000166543	0.00257956	Down
Nbe-miR6151d	11.1688	-2.03142	0.747414	2.71793	0.00656914	0.0361177	Down
Nbe-miRN2059	17.5734	-1.32448	0.350166	3.78242	0.00015531	0.00257956	Down
Nta-miRN2103	5.85843	-2.41013	0.67923	3.54833	0.000387685	0.00454648	Down
Pab-miRN2749	3.09022	-2.52026	0.686177	3.67289	0.000239822	0.00320038	Down
Spe-miRN3244	7.85571	-1.22538	0.386148	3.17335	0.00150692	0.0116636	Down
Tae-miRN485	1.41945	-2.43825	0.813467	2.99735	0.00272334	0.0179841	Down
Vvi-miRN3354	65.6773	-1.68535	0.462959	3.64039	0.000272225	0.0035117	Down
aau-miR162>aly-miR162a-3p>aly-miR162b-3p>ath-miR162a-3p>ath-miR162b-3p>bra-miR162-3p>cme-miR162>cpa-miR162a>csi-miR162-3p>eun-miR162-3p>fve-miR162-3p>ghr-miR162a>gma-miR162b>gma-miR162c>hpe-miR162a>htu-miR162a>lus-miR162a>lus-miR162b>mdm-miR162a>mdm-miR162b>mes-miR162>mtr-miR162>nta-miR162a>nta-miR162b>osa-miR162a>pde-miR162>ppe-miR162>ptc-miR162a>ptc-miR162b>rco-miR162>sbi-miR162>sly-miR162>stu-…	8.48564	-3.89762	0.746878	5.21855	1.80329e-07	1.74468e-05	Down
ahy-miR159>aly-miR159a-3p>aof-miR159>ath-miR159a>atr-miR159>bna-miR159>bra-miR159a>cme-miR159a>cpa-miR159a>csi-miR159a-3p>fve-miR159a-3p>gma-miR159a-3p>gma-miR159e-3p>hbr-miR159a>htu-miR159a>mdm-miR159d>mdm-miR159e>mdm-miR159f>mes-miR159a-3p>mes-miR159b>mtr-miR159a>nta-miR159>ppe-miR159>ptc-miR159a>ptc-miR159b>pvu-miR159a.1>rco-miR159>sly-miR159>vca-miR159-3p>vvi-miR159c>Atr-miR159>Aly-miR159a>At…	25.1209	-3.39659	0.962977	3.52717	0.000420022	0.00455962	Down
aly-miR159c-3p>ath-miR159c>cas-miR159a	6.48942	-5.57774	1.10925	5.02841	4.94575e-07	3.82801e-05	Down
aly-miR396b-5p>ama-miR396-5p>aqc-miR396b>ata-miR396c-5p>ath-miR396b-5p>atr-miR396b>atr-miR396c>atr-miR396e>bcy-miR396b>bdi-miR396e-5p>bgy-miR396b>bna-miR396a>bra-miR396-5p>cas-miR396b>cca-miR396a-5p>ccl-miR396>cme-miR396a>cme-miR396c>cme-miR396d>csi-miR396f-5p>fve-miR396b-5p>gma-miR396b-5p>gma-miR396c>gma-miR396k-5p>lus-miR396b>lus-miR396e>mdm-miR396c>mdm-miR396d>mdm-miR396e>mes-miR396c>mes-miR39…	30.2438	-2.62383	0.970834	2.70265	0.00687881	0.0364671	Down
aof-miR12145	11.4811	-1.53076	0.58826	2.60219	0.00926305	0.0431904	Down
aof-miR166a>atr-miR166b>bdi-miR166f>csi-miR166b-3p>csi-miR166d-3p>csi-miR166g-3p>gma-miR166h-3p>gma-miR166k>pab-miR166e>Ach-miR166f>Ach-miR166g>Aof-miR166a>Bdi-miR166f>Can-miR166i>Can-miR166j>Car-miR166h>Car-miR166j>Cla-miR166f>Ccl-miR166a>Ccl-miR166b>Ccl-miR166c>Cit-miR166a>Cit-miR166b>Cit-miR166m>Csi-miR166b>Cme-miR166e>Cme-miR166g>Cma-miR166n>Cma-miR166o>Cmo-miR166a>Cmo-miR166j>Cmo-miR166o>Fsy…	3.94808	-4.22596	0.856328	4.93498	8.01606e-07	5.17036e-05	Down
ath-miR5629	9.36821	-2.08907	0.469236	4.45206	8.50499e-06	0.000329143	Down
bdi-miR159b-3p.1>far-miR159>hvu-miR159b>hvu-miR159a>osa-miR159a.1>osa-miR159b>sbi-miR159a>sof-miR159a>sof-miR159b>sof-miR159d>ssp-miR159a>tae-miR159a>tae-miR159b>zma-miR159a-3p>zma-miR159b-3p>zma-miR159f-3p>zma-miR159j-3p>zma-miR159k-3p>Bdi-miR159b>Iba-miR159b>Oni-miR159a>Oru-miR159d>Osa-miR159b>Pha-miR159c>Pvi-miR159b>Pvi-miR159d>Pvi-miR159e>Pvi-miR159f>Sbi-miR159>Tae-miR159a>Tae-miR159f>Tae-miR…	5.86061	-3.36486	0.996988	3.37503	0.00073808	0.00649174	Down
cas-miR166e>csi-miR166f-3p>osa-miR166m>Ccl-miR166g>Cit-miR166f>Csi-miR166f>Gma-miR166r>Tae-miR166p>Tae-miR166r	5.5395	-3.55139	0.89752	3.95689	7.59322e-05	0.00163254	Down
crt-miR166b	4.45925	-5.58008	1.51677	3.67893	0.000234219	0.00320038	Down
csi-miR166a-3p>ctr-miR166>hbr-miR166b>lus-miR166i>lus-miR166k>Bju-miR166a>Bju-miR166d>Bju-miR166g>Bju-miR166l>Bju-miR166n>Bna-miR166d>Bna-miR166k>Bna-miR166l	2.02394	-3.81435	1.01102	3.77278	0.000161437	0.00257956	Down
csi-miR172a-5p	43.8596	-1.54662	0.386269	4.004	6.22791e-05	0.0016068	Down
fve-miR1511>Fan-miR1511a>Fan-miR1511b>Fan-miR1511c>Fan-miR1511d>Fve-miR1511	7.59939	-2.89478	1.00428	2.88246	0.00394588	0.0250337	Down
gma-miR5776>Gma-miR5776	15.2081	-1.67673	0.476477	3.51902	0.000433138	0.00455962	Down
hbr-miR398	2.65507	-3.92778	1.26572	3.1032	0.00191443	0.0138082	Down
lja-miR11155e-5p	46.6085	-1.65845	0.597833	2.7741	0.00553539	0.0324575	Down
mes-miR159a-5p	3.52404	-1.8551	0.674009	2.75234	0.00591718	0.0336757	Down
mtr-miR5274a	1.38012	-1.89151	0.683057	2.76918	0.00561971	0.0324601	Down
novel22_mature	3.56726	-1.28022	0.501909	2.5507	0.0107507	0.0489472	Down
novel2_mature	9.71504	-1.80464	0.504721	3.57553	0.000349521	0.00436338	Down
osa-miR1871>Osa-miR1871	8.17971	-1.12834	0.427411	2.63994	0.00829204	0.0399231	Down
osa-miR396e-3p	7.53098	-3.89022	1.24602	3.1221	0.00179563	0.0133636	Down
pab-miR396a-5p>vvi-miR396a>Can-miR396c>Gbi-miR396d>Pab-miR396s	2.65725	-3.22337	1.03936	3.1013	0.00192673	0.0138082	Down
pab-miR858a	0.928825	-2.66917	1.00826	2.64729	0.00811399	0.0399231	Down
ppe-miR398b>Fan-miR398g>Fan-miR398h>Fan-miR398i>Fve-miR398a>Fve-miR398b	5.2886	-3.36267	1.17812	2.85427	0.00431362	0.0269253	Down
ppt-miR894	1.13029	-3.16328	1.13133	2.79608	0.00517267	0.0307973	Down
ptc-miR1445	5.35478	-2.3653	0.767516	3.08177	0.00205777	0.0143226	Down
ptc-miR6478	11.9679	-2.90692	0.741778	3.91885	8.89711e-05	0.00180511	Down
vca-miR168a-3p	22.5124	-3.13609	0.671051	4.6734	2.9626e-06	0.000143316	Down
