# Supplementary material for: An undiscovered circadian clock to regulate phytoplankton photosynthesis
Source: PNAS Nexus. 2024 Nov 6;3(11):pgae497. doi: 10.1093/pnasnexus/pgae497 (PMC11563040; doi:10.1093/pnasnexus/pgae497)
Supplement: pgae497_Supplementary_Data [file pgae497_supplementary_data.zip › PNASNEXUS-PNASNEXUS-2024-00646RR-s07.xlsx]

## Sheet: Table 17
Table 17| Results of rhythmicity detection and differential expression analysis for genes encoding bHLH-family transcription factors.
Gene ID	Gene name	Rhythmicity in CL			Rhythmicity in DL			DEG (CL/DL)
		Phase	Padj	Max/Min	Phase	Padj	Max/Min	Log2FC	Padj
Phatr3_J54435	bHLH2_PAS	1	3e-06	2.16	1	0.0002	15.94	-2.17	2e-08
Phatr3_J35859	bHLH1	5	0.022	1.63		0.082	5.91	1.54	5e-08
Phatr3_J31578	bHLH4	8	0.015	1.54	2	0.007	1.63	-0.09	0.55
Phatr3_J43365	bHLH5		0.06	2.38	3	0.0002	76.43	-0.97	0.068
Phatr3_J46003	bHLH2		0.187	1.4	4	0.003	4.66	1.36	2e-07
Phatr3_J44962	bHLH1a_PAS		0.577	1.37	5	0.0002	146.5	0.4	0.593
Phatr3_J44963	bHLH1b_PAS		1	1.4	5	0.0006	6.94	-0.79	0.009
Phatr3_J42586	bHLH3		0.38	1.78	6	3e-06	76.54	2.67	4e-05
Phatr3_J48817	bHLH6		1	1.18		0.082	1.66	0.1	0.411
Boldface stands for significance (adjusted p-value < 0.05) in rhythmicity detection and DEG analysis and relatively large fold change of expression (log2foldchange > 1 or < -1).
Max/Min: the ratio of maximum to minimum FPKM during a period of 24 h.
Log2FC: log base 2 of fold change of FPKM comparing a 24 h dataset of CL and DL group.

## Sheet: Table 18
Table 18| Results of rhythmicity detection and differential expression analysis for genes encoding Myb-family transcription factors.
Gene ID	Gene name	Rhythmicity in CL			Rhythmicity in DL			DEG (CL/DL)
		Phase	Padj	Max/Min	Phase	Padj	Max/Min	Log2FC	Padj
Phatr3_EG01924	SHAQKYF1b	4	0.01	1.57		0.109	5.53	0.92	0.0006
Phatr3_J49527		4	0.022	1.53		0.082	3.76	0.7	0.002
Phatr3_J47726	Myb2R3a	4	0.015	1.62	8	0.0006	3.39	-1.12	8e-10
Phatr3_J50365	Myb5R	5	0.031	1.5	4	0.044	23.85	1.77	2e-05
Phatr3_J15016	Myb3R1	5	0.007	1.51		0.06	19.43	1.5	5e-05
Phatr3_J6817	Myb2R4	5	0.0002	1.8	6	0.001	2.86	0.66	0.0001
Phatr3_J36337	Myb3R4	5	0.015	1.47	4	0.022	14.34	1.32	0.0006
Phatr3_J37257	Myb1R10	5	0.01	1.78	6	0.0002	12.67	1.16	0.0007
Phatr3_J47205	Myb1R4	5	0.015	1.53		0.06	12.44	1.88	8e-09
Phatr3_J45029	Myb1R5	5	0.031	1.36	6	0.0006	1.6	0.5	2e-09
Phatr3_J49838	SHAQKYF7	5	0.015	1.35	5	0.002	4.51	1.03	3e-06
Phatr3_J6839	Myb3R2	7	0.01	1.77	5	0.0006	5.47	0.45	0.135
Phatr3_J14143	Myb2R1	7	0.022	1.31	6	0.003	1.94	0.48	9e-05
Phatr3_J44256	SHAQKYF3	7	0.007	1.84	6	0.0003	11.03	-0.19	0.674
Phatr3_EG02275	Myb2R3b		0.187	1.36	4	0.022	1.43	0.43	0.0003
Phatr3_J46535	SHAQKYF6		1	1.12	5	2e-05	79.88	1.29	0.026
Phatr3_J50328	SHAQKYF8		0.577	1.72	5	9e-05	2.42	0.32	0.042
Phatr3_J42928	Myb1R3		0.997	1.3	5	0.003	1.51	0.19	0.043
Phatr3_J48573	Myb1R2		0.187	1.28	5	2e-05	4.14	1.19	3e-08
Phatr3_J7959	Myb3R5		0.24	1.55	6	8e-06	10.94	0.43	0.269
Phatr3_J44331	SHAQKYF4		1	1.77	6	8e-06	9.78	0.07	0.877
Phatr3_J1785	Myb1R11		0.699	1.24	6	9e-05	1.62	-0.12	0.22
Phatr3_J48179	Myb3R6		0.06	1.23	6	0.0006	3.17	0.63	0.0002
Phatr3_J4423			0.304	1.31	6	0.0002	1.92	0.36	0.0006
Phatr3_J50318	Myb4R2		0.471	1.23	7	0.007	2.09	0.52	3e-07
Phatr3_J43055			0.044	1.36	7	8e-06	11.99	-1.7	9e-08
Phatr3_J49808	Myb2R7b		1	1.17	7	0.0002	1.6	-0.05	0.752
Phatr3_EG02497	MybR+R		1	1.12	7	2e-05	1.91	-0.14	0.302
Phatr3_J47256	SHAQKYF5		0.06	1.86	7	0.022	6.27	0.19	0.598
Phatr3_J47011	Myb2R9		1	1.19		9e-05	1.42	-0.19	0.074
Phatr3_EG00315			0.022	5.1		0.0003	31.22	-1.17	0.031
Phatr3_J15516	Myb4R1		0.031	1.2		0.082	1.59	0.04	0.694
Phatr3_EG01013			1	1.21		0.304	1.61	0.24	0.069
Phatr3_J32183	Myb2R2		0.187	11.05		0.769	5.93	0.09	0.921
Phatr3_J45431	SHAQKYF2		0.304	1.62		0.38	2.66	0.13	0.502
Phatr3_EG02473	Myb1R1		1	1.18		0.699	1.46	0.02	0.863
Phatr3_J49720	Myb2R8		0.109	1.48		0.06	2.01	0.84	1e-07
Phatr3_EG02570	SHAQKYF1a		0.577	1.14		0.109	1.9	0.11	0.284
Phatr3_EG01922			0.24	1.13		0.24	1.66	0.3	0.001
Boldface stands for significance (adjusted p-value < 0.05) in rhythmicity detection and DEG analysis and relatively large fold change of expression (log2foldchange > 1 or < -1).
Max/Min: the ratio of maximum to minimum FPKM during a period of 24 h.
Log2FC: log base 2 of fold change of FPKM comparing a 24 h dataset of CL and DL group.

## Sheet: Table 19
Table 19| Results of rhythmicity detection and differential expression analysis for genes encoding bZIP-family transcription factors.
Gene ID	Gene name	Rhythmicity in CL			Rhythmicity in DL			DEG (CL/DL)
		Phase	Padj	Max/Min	Phase	Padj	Max/Min	Log2FC	Padj
Phatr3_J43303	bZIP15		1	1.37	2	0.003	3.04	0.25	0.236
Phatr3_J47278	bZIP13		0.24	1.62	2	0.022	4.35	0.63	0.009
Phatr3_J47279	bZIP16		0.06	1.42	3	0.0003	5.14	0.7	0.017
Phatr3_J48800	bZIP7_PAS		0.144	1.2	4	9e-07	25.21	0.63	0.242
Phatr3_EG00162	bZIPX_2		1	1.11	5	0.0002	111.4	1.62	0.006
Phatr3_J46647	bZIP_4		0.699	1.33	5	0.001	17.49	1.85	8e-06
Phatr3_J45409	bZIP21b		0.144	1.58	5	0.0003	2.19	0.91	3e-09
Phatr3_EG02108	bZIP14		0.187	1.2	5	0.004	108.9	1.42	0.016
Phatr3_J42560	bZIP12		0.699	1.31	5	0.022	2.06	0.41	0.005
Phatr3_J50039	bZIP6_PAS		0.24	1.34	6	0.004	48.27	0.54	0.32
Phatr3_J44700	bZIP21a		0.839	1.16	6	0.0003	5.63	1.08	4e-05
Phatr3_J48701	bZIP19		0.839	1.54	6	0.022	5.18	0.12	0.734
Phatr3_J47686	bZIP8		1	1.19	6	0.044	2.83	-0.01	0.964
Phatr3_J45142	bZIP5_PAS		0.304	1.42	7	5e-08	702.6	0.4	0.624
Phatr3_J44608	bZIP_3		1	1.14	7	8e-06	1.82	-0.16	0.237
Phatr3_J49205	bZIP11		0.577	1.15	7	0.044	2.19	-0.03	0.804
Phatr3_J47944	bZIP_1		0.577	1.19	7	0.002	1.45	-0.16	0.017
Phatr3_J46173	bZIP17		1	1.22	8	0.022	1.7	0.14	0.102
Phatr3_J42577	bZIP18	8	0.004	1.58	8	0.01	4.44	-1.13	4e-06
Phatr3_EG01019	bZIPX_1		0.24	2.9		8e-06	443.1	2.42	0.0006
Phatr3_J43744	bZIP10		0.187	1.32		0.109	2.65	0.46	0.007
Phatr3_J49099	bZIP20		1	1.28		0.839	1.28	0.11	0.29
Phatr3_J39741	bZIP_2		1			0.272	3.66	-3.96	2e-06
Boldface stands for significance (adjusted p-value < 0.05) in rhythmicity detection and DEG analysis and relatively large fold change of expression (log2foldchange > 1 or < -1).
Max/Min: the ratio of maximum to minimum FPKM during a period of 24 h.
Log2FC: log base 2 of fold change of FPKM comparing a 24 h dataset of CL and DL group.

## Sheet: Table 20
Table 20| Results of rhythmicity detection and differential expression analysis for genes encoding HSF-family transcription factors.
Gene ID	Gene name	Rhythmicity in CL			Rhythmicity in DL			DEG (CL/DL)
		Phase	Padj	Max/Min	Phase	Padj	Max/Min	Log2FC	Padj
Phatr3_J43363	HSF4.2j	1	0.0006	1.84	3	2e-05	5.51	-0.77	0.009
Phatr3_J49557	HSF4.6a	1	0.01	1.67	3	9e-07	6.58	-0.7	0.021
Phatr3_J49594	HSF4.3a	1	4e-05	1.87	3	4e-05	13.7	-0.12	0.792
Phatr3_EG01937	HSF4.5f	1	0.015	1.8	3	0.01	3.13	-0.86	0.001
Phatr3_J49170	HSF_2	1	0.015	1.51	3	0.002	3.1	-0.4	0.119
Phatr3_EG01932	HSF4.6b	2	0.044	1.54	2	0.031	2.04	-0.11	0.634
Phatr3_J55070	HSF2	2	0.003	3.17	3	2e-07	5.01	-0.53	0.105
Phatr3_J47181	HSF1b	3	0.022	3.54	1	2e-05	7.15	-1.08	0.003
Phatr3_J44917	HSF4.4c	4	0.015	1.61		0.082	1.64	-0.39	0.0007
Phatr3_J48320		4	0.0003	1.73	7	0.002	4.95	0.12	0.707
Phatr3_J38294	HSF2.1b	6	0.044	1.5	6	0.003	2.4	0.04	0.864
Phatr3_J50481	HSF2.2c	8	0.044	2.22		1	27.08	-1.34	0.006
Phatr3_Jdraft1311		8	0.002	1.58	6	3e-06	5.79	0.66	0.02
Phatr3_J45389	HSF3.3f		0.997	1.43	1	0.007	3.66	2.72	6e-40
Phatr3_J43051	HSF1a		0.997	1.51	1	0.01	2.93	-0.77	2e-05
Phatr3_J41548			1	1.27	2	4e-05	2.41	-1.59	3e-22
Phatr3_J43737	PHYH		0.997	5.85	2	9e-07	417.3	-2.16	0.003
Phatr3_J15068	HemF_1		1	4.76	2	5e-08	342.3	-2.1	0.003
Phatr3_J45560	HSF3.1b		0.01	3.17	3	0.015	8.13	-2.37	1e-09
Phatr3_J45112	HSF1.1c		0.082	3.27	3	2e-05	66.77	-5.74	2e-32
Phatr3_J34724	HSF1.1d		0.304	7.73	3	2e-05	53.35	-5.63	3e-25
Phatr3_J48702	HSF4.1c		0.839	1.16	3	0.001	2.27	0.32	0.041
Phatr3_J43364	HSF4.2d		0.144	1.31	4	0.01	1.68	0.1	0.485
Phatr3_J43413	HSF2.2e		0.699	1.27	4	0.001	2.06	-0.74	3e-06
Phatr3_J48558	HSF4.3b		0.471	1.35	4	9e-05	9.99	-2.25	2e-08
Phatr3_J44750	HSF1d		0.304	1.34	5	0.003	6.87	0.45	0.194
Phatr3_J44586	HSF2.2a		0.24	1.3	5	0.01	1.92	1	2e-12
Phatr3_J44684	HSF4.5b		0.24	1.21	5	0.003	4.24	-0.06	0.856
Phatr3_J33622	HSF1.2b		0.577	1.22	5	0.044	2.47	0.82	1e-07
Phatr3_J49596	HSF4.7b		0.24	1.22	5	0.002	2.6	0.84	4e-07
Phatr3_J48572	HSF4.1b		1	1.26	5	0.0003	2.98	0.29	0.177
Phatr3_J48361	HSF4.2c		1	1.14	5	4e-05	7.26	0.41	0.149
Phatr3_Jdraft1650			0.031	1.16	6	0.01	3.44	0.39	0.036
Phatr3_J50136	HSF2.2b		0.304	1.36	6	0.0006	2.16	0.28	0.035
Phatr3_J45816	HSF4a_4f		0.24	1.6	6	0.015	10.69	-0.53	0.137
Phatr3_J45392	HSF3.3b		1	1.25	6	0.007	6.77	-0.13	0.761
Phatr3_J45393	HSF3.3a		0.06	1.36	6	0.002	22.36	1.74	0.0004
Phatr3_J45559	HSF3.1c		1	1.39	6	0.007	6.45	0.49	0.116
Phatr3_J35419	HSF1.3b		1	1.17	6	0.003	3.47	-0.59	0.008
Phatr3_J44582	HSF2c		1	1.74	6	4e-05	3.12	-1.02	1e-06
Phatr3_J42514	HSF1g		0.471	1.31	6	3e-06	46.33	1.96	0.0001
Phatr3_J42552	HSF_1		0.577	1.13	6	4e-05	2.19	-0.25	0.037
Phatr3_J49566	HSF4.6f		1	1.15	6	0.044	2.77	-0.21	0.252
Phatr3_J39785	HSF4.5e		1	1.82	6	3e-06	5.38	-0.92	0.004
Phatr3_J48667	HSF4.3c		0.304	1.39	6	0.0003	20.32	0.25	0.591
Phatr3_EG01965	HSF3.2c		0.699	1.09	6	2e-05	3.07	0.69	0.0001
Phatr3_J50622	HSF3.3c		1	1.28	7	0.007	11.52	-1.05	0.008
Phatr3_J21201	SQD1		1	1.3	7	0.022	4.32	-0.76	0.0002
Phatr3_J45391	HSF3.3d		0.839	1.15	7	0.01	1.44	0.17	0.115
Phatr3_J12172			1	1.44	7	0.022	4.14	0.05	0.859
Phatr3_J45561	HSF3.1d		0.109	1.22	7	0.031	2.36	0.28	0.03
Phatr3_J45206	HSF3.2e		1	1.27	7	0.002	62.81	1.15	0.014
Phatr3_J10788			0.699	1.23	7	0.044	2.63	0.33	0.053
Phatr3_J16363	HSF4b		1	1.18	7	0.007	1.94	0.42	6e-05
Phatr3_J31764	HSF3.2d		1	1.28	7	8e-06	3.35	-0.36	0.049
Phatr3_EG02471	HSF4.2b		0.187	1.24	7	0.003	1.39	0.39	9e-12
Phatr3_J55108	HSF1c_AP2		0.839	1.17	7	0.007	1.41	0.21	0.001
Phatr3_EG02327	HSF3a		1	1.09	7	0.015	2.15	-0.75	8e-11
Phatr3_EG02624	HSF3.3e		0.06	1.69	8	0.003	38.8	-0.37	0.448
Phatr3_J42565			0.187	1.67	8	0.007	5.35	-1.19	1e-06
Phatr3_J47952	HSF3b		0.997	2.32	8	0.003	3.61	-1.37	5e-06
Phatr3_J47360	HSF2.1a		0.38	1.24	8	0.007	55.25	-3.51	5e-13
Phatr3_J49620	HSF4.6c		0.044	1.25		0.187	1.71	0.39	0.0003
Phatr3_J40994	HSF2b		1	1.94		0.839	2.55	-2.01	6e-10
Phatr3_J45926	HSF3.1a		0.38	1.26		1	1.49	0.52	1e-09
Phatr3_J45666	HSF1.3a		1	1.33		0.577	2.02	0.15	0.268
Phatr3_J34415	HSF4.4d		0.699	1.34		0.38	1.27	-0.82	2e-08
Phatr3_J44570	HSF2.1c		0.997	1.25		0.06	3.8	0.15	0.583
Phatr3_J44029	HSF1.1a		0.997	1.31		0.24	1.96	-0.9	2e-12
Phatr3_J33380	HSF1.1b		0.109	1.09		0.109	1.44	-0.07	0.413
Phatr3_J44099	HSF1		0.577	1.32		0.699	2.8	-1.15	1e-11
Phatr3_J44200	HSF3		0.38	1.2		0.24	1.73	0.83	2e-11
Phatr3_J42824	HSF1.2a		1	1.1		0.06	2.16	0.8	7e-09
Phatr3_J49567	HSF4.6h		0.997	1.07		0.24	1.44	0.56	5e-11
Phatr3_J39786	HSF4.5d		0.471	1.42		0.144	1.54	-1.13	3e-17
Phatr3_J39794	HSF4.5c		1	1.39		1	1.56	0.06	0.678
Phatr3_J49147	HSF4.4a		0.839	1.43		0.109	2.05	-0.05	0.749
Phatr3_J48394	HSF4.6d		0.38	1.72		0.471	1.65	0.05	0.838
Boldface stands for significance (adjusted p-value < 0.05) in rhythmicity detection and DEG analysis and relatively large fold change of expression (log2foldchange > 1 or < -1).
Max/Min: the ratio of maximum to minimum FPKM during a period of 24 h.
Log2FC: log base 2 of fold change of FPKM comparing a 24 h dataset of CL and DL group.

## Sheet: Table 21
Table 21| Results of rhythmicity detection and differential expression analysis for genes within cell division processes.
Gene ID	Gene name	Rhythmicity in CL			Rhythmicity in DL			DEG (CL/DL)
		Phase	Padj	Max/Min	Phase	Padj	Max/Min	Log2FC	Padj
Chloroplast division
Phatr3_J21455	DRP5B	5	0.007	1.43		1	9.93	1.43	0.005
Phatr3_J14426	FtsZ		0.577	1.21	6	0.0002	1.67	1.21	0.004
Phatr3_J14995	FtsZ		0.24	1.36	2	0.003	2.89	1.36	0.728
Phatr3_J42361	FtsZ		0.699	1.26		0.144	1.31	1.26	2e-05
Mitosis
Phatr3_J25506	SMC1	4	0.002	1.7	3	0.022	14.08	0.53	0.173
Phatr3_EG02658	SCC3	4	0.003	1.56	3	0.044	2.08	0.01	0.955
Phatr3_J44165	SMC4	5	0.007	1.43	4	0.044	18.44	1.48	7e-05
Phatr3_J43956	SMC	5	0.022	1.35	4	0.022	19.78	1.49	0.0001
Phatr3_J54192	SMC5	4	0.044	1.36		1	1.89	0.07	0.624
Phatr3_J30352	SMC2	5	0.003	1.41		0.109	14.09	1.41	5e-05
Phatr3_J28237	SMC6	5	0.002	1.42		1	2.92	0.39	0.071
Phatr3_J52607	SMC3		0.144	1.46	1	9e-05	2.31	-0.13	0.486
Phatr3_J44595	RAD21		0.109	1.35	3	0.015	2.4	0.37	0.05
Phatr3_J2418	Pt-KIF1	5	0.015	1.51	4	0.01	3.87	0.86	9e-05
Phatr3_J15853	Pt-KIF6	5	0.01	1.35	5	0.004	1.7	0.52	2e-06
Phatr3_J7359	Pt-KIF13	5	0.01	1.48	5	0.022	6.57	1.25	2e-05
Phatr3_EG02280	Pt-KIF7	5	0.015	1.52		0.082	13.96	1.58	7e-05
Phatr3_J13169	Pt-KIF11		0.38	1.25	8	4e-05	1.83	-0.65	2e-11
Phatr3_J46207	Pt-KIF3		1	1.09	8	0.0006	1.78	-0.12	0.304
Phatr3_J11198	Pt-KIF9		0.187	1.22	5	0.0002	1.92	0.79	1e-14
Phatr3_J779	Pt-KIF5		1	1.13	7	0.031	1.47	-0.24	0.024
Phatr3_J19211	Pt-KIF12		0.06	1.12		0.031	2.17	0.71	0.0003
Phatr3_J9158	Pt-KIF10		0.187	1.44	4	0.002	15.12	1.19	0.002
Phatr3_EG02239	Pt-KIF14		0.24	1.76	5	0.022	32.49	1.62	0.001
Phatr3_J15264	Pt-KIF4		0.187	1.45	4	0.022	17.55	1.58	8e-05
Phatr3_J2444	Pt-KIF2		1	1.53	4	0.109	12.4	1.53	3e-05
Phatr3_J46838		4	0.022	1.43		0.109	10.64	1.46	1e-05
Phatr3_J43664		5	0.031	1.32		0.06	9.81	1.68	3e-08
Phatr3_J43019			0.007	1.21		0.06	1.67	0.4	2e-05
DNA replication
Phatr3_J42750	MCM	3	0.031	2.43	2	0.031	2.77	0.32	0.222
Phatr3_J11490	MCM5	4	0.002	1.6		0.109	27.76	1.36	0.0007
Phatr3_J51597	MCM3	4	0.001	1.44	4	0.044	4.43	1.2	3e-07
Phatr3_J51412	MCM4	4	0.01	1.59	3	0.015	16.86	0.93	0.009
Phatr3_J39465			1	1.22	7	0.004	4.64	0.13	0.704
Phatr3_J18622	MCM2		0.304	1.63	3	0.007	3.88	0.37	0.137
Phatr3_J981	MCM9		0.699	1.26		0.144	1.86	0.05	0.828
Phatr3_J13243	MCM7		0.144	1.49		0.109	2.92	0.25	0.221
Phatr3_J468	MCM6		0.144	1.38		0.082	1.61	0.37	0.003
Phatr3_J52561	MCM8		1	1.16		0.38	1.33	0.52	2e-10
Phatr3_EG01006		4	0.007	1.68		0.06	4.89	1.06	3e-05
Phatr3_EG02362		4	0.044	2.02	3	0.031	7.99	0.39	0.249
Phatr3_J54677		4	0.007	1.49		0.699	3.61	0.37	0.092
Phatr3_J43638		5	0.044	1.33	5	0.0002	1.78	0.48	6e-07
Phatr3_J50124			1	1.1	2	0.031	2.1	-0.1	0.674
Phatr3_J44910			0.577	1.32	5	0.001	1.65	0.1	0.312
Phatr3_J25495			0.699	1.27	1	0.001	1.98	-0.33	0.013
Phatr3_J51407			0.304	1.41	8	0.003	2.44	-0.95	4e-08
Phatr3_J37723			0.06	1.58	3	0.007	2.81	0.76	6e-05
Phatr3_J52678			0.082	2.1		0.082	17.84	0.26	0.583
Phatr3_J19604	MSH2	4	0.003	1.37		0.082	2.11	0.03	0.877
Phatr3_J47730		7	0.022	2.03	1	0.003	5.25	-0.64	0.02
Phatr3_J52173	MSH5		0.839	1.35		0.144	4.54	0.15	0.578
Phatr3_J51916	MSH4		0.577	1.45		0.06	1.7	-0.6	4e-08
Phatr3_J53933			0.082	1.24		0.304	2.37	0.15	0.423
Phatr3_J54331	MLH1		0.699	1.15		1	1.38	0.27	0.0007
Phatr3_J14607	PMS1		0.997	1.14	6	0.004	1.69	-0.66	5e-09
Cyclin-dependent kinases
Phatr3_J49025	hCDK4		0.839	1.21	1	0.031	1.33	0.05	0.737
Phatr3_J42539	hCDK2		0.38	1.84	2	0.022	1.74	-0.48	0.003
Phatr3_J5526	hCDK6	7	0.031	1.53	3	3e-06	2.12	-0.23	0.232
Phatr3_J51279	CDKA2		0.144	1.39	4	0.022	6.94	1.4	3e-06
Phatr3_J20262	CDKA1		0.24	1.22	5	0.01	2.14	-0.11	0.436
Phatr3_J21410	hCDK1		0.109	1.46	5	0.004	5.17	1.28	8e-07
Phatr3_EG02386	hCDK3		0.997	1.21	5	8e-06	2.17	0.35	0.008
Phatr3_EG02211		5	0.007	1.35	6	0.0006	1.43	0.28	0.0008
Phatr3_J23198	hCDK5		0.699	1.29	7	0.031	1.61	0.3	0.002
Phatr3_J44306			0.304	1.44	7	0.015	2.44	0.17	0.352
Phatr3_EG02630	CDKC1_1		1	4.85		0.009	7.86	-0.15	0.84
Phatr3_J26925	CDKC2		0.38	1.35		0.144	1.41	0.11	0.516
Phatr3_J10160	CDKD1		1	1.22		0.699	1.87	0.2	0.231
Phatr3_J14453	hCDK7		1	1.52		0.839	3.79	0	0.999
Phatr3_J12118			0.577	1.3		0.471	1.53	-0.58	1e-08
Phatr3_J3295			1	1.21		1	1.71	-0.02	0.915
Cyclins
Phatr3_J8598	CYCB2	4	0.007	1.43		0.471	3.3	1.14	4e-09
Phatr3_J29283	CYCD1	4	0.01	1.54		0.144	1.81	0.78	2e-07
Phatr3_J43046	dsCYC3	4	0.01	1.32	6	5e-08	9.47	0.94	0.002
Phatr3_J17135	CYCA/B1	5	0.044	1.46	4	0.01	9.44	1.95	3e-10
Phatr3_J48202	CYCP4	7	0.001	1.33	6	0.004	1.82	0.06	0.602
Phatr3_J6231	CYCP6	7	0.015	1.81	6	0.007	1.94	-0.09	0.551
Phatr3_J43034	dsCYC4	8	0.044	1.64	6	0.0003	12.89	-0.38	0.371
Phatr3_J40753	dsCYC8	8	0.044	2.01	7	0.002	13.08	-0.39	0.408
Phatr3_J48763	Cyclin h		0.699	1.25	2	0.044	1.68	-0.11	0.412
Phatr3_J36892	CYCH1		0.699	1.58	3	0.004	3.65	0.18	0.511
Phatr3_J43058			1	1.34	3	0.044	2.28	0.78	2e-05
Phatr3_J46095	CYCB1		0.082	1.64	5	0.01	23.34	1.93	4e-05
Phatr3_J43226	CYCP3/5		1	1.06	6	0.044	3.09	-0.06	0.78
Phatr3_J31942	dsCYC1		0.187	2.07	6	2e-05	12.07	-0.5	0.227
Phatr3_J32087	dsCYC5		0.577	1.35	6	0.002	7.72	0.35	0.274
Phatr3_J49894	dsCYC7		1	1.69	6	0.004	4.26	-0.01	0.988
Phatr3_J50251	dsCYC10		0.24	1.64	6	0.022	7.2	0.77	0.01
Phatr3_J48210	CYCP1		1	1.17	7	0.007	2.6	0.6	0.001
Phatr3_J49373	dsCYC6		1	1.34	7	0.031	2.13	-0.15	0.301
Phatr3_J41189	dsCYC11		1	1.4	7	0.004	2.07	-0.02	0.946
Phatr3_J31939			1	1.33	7	0.007	2.94	0.17	0.363
Phatr3_J49817	CYCP2		1	1.33	8	0.0003	1.87	-0.57	3e-09
Phatr3_J34956	dsCYC2		0.38	2.54	8	0.002	38.49	-0.48	0.265
Phatr3_J42423	dsCYC9		1	1.43	8	0.01	1.45	-1.32	2e-20
Phatr3_J5718	CYCL1		0.24	1.3		0.187	1.3	-0.09	0.304
Phatr3_J43757	CYC-like		0.082	1.41		0.109	1.48	0.78	2e-14
Phatr3_J36789	Cyclin L1		0.997	1.24		0.839	1.65	0.1	0.447
Phatr3_J38865			0.144	2.31		0.082	1.77	0.61	0.004
Cell cycle control (various)
Phatr3_EG01051	CKS1		0.38	1.31	4	0.031	4.15	1.27	6e-08
Phatr3_J51024	MAD2		0.187	1.42	4	0.044	9.91	1.63	4e-07
Phatr3_J34071	CHK2		1	1.12	5	2e-05	2.49	0.36	0.008
Phatr3_EG02012	MAD1		0.187	1.16	6	0.015	1.44	0.17	0.003
Phatr3_J14805	DP1		0.699	1.33	6	0.031	2.64	-0.52	0.0005
Phatr3_J39090	RBX1		0.187	1.2	6	0.022	1.58	0.29	5e-06
Phatr3_J8815	SKP1_3		1	1.18	6	0.044	3.02	0.16	0.416
Phatr3_J51040	ATM		1	1.22	7	2e-05	2.18	0.09	0.669
Phatr3_J46245	RBR1		1	1.09	7	9e-05	1.76	0.06	0.448
Phatr3_J43065	E2F1		1	1.18	7	0.002	1.94	-0.19	0.041
Phatr3_EG02016	E2F2	4	0.015	1.51	7	4e-05	2.57	-0.6	0.0001
Phatr3_J48930	DEL1	5	0.007	1.62		0.082	2.94	1.41	7e-12
Phatr3_J44571	CUL1_2		0.24	1.29	7	0.0002	1.59	-0.16	0.023
Phatr3_J44151	SKP1_2		0.471	1.34	7	0.003	2.72	-0.14	0.363
Phatr3_J44708	ATR		1	1.26	8	9e-05	2.26	-0.39	0.02
Phatr3_J44716	MYT1		0.082	1.34		0.109	1.96	0.88	7e-09
Phatr3_J5060	DP2		1	1.12		0.577	1.28	0.04	0.618
Phatr3_J22367	CUL1_1		0.471	1.13		0.38	1.12	0.1	0.03
Phatr3_J29317	CUL1_3		1	1.16		0.109	1.64	0.08	0.318
Phatr3_J17276	SKP1_1		0.577	1.3		0.304	1.4	0.16	0.185
APC subunits
Phatr3_J32412	APC5		1	1.37	1	0.002	1.49	-0.01	0.934
Phatr3_J12783	CDC20		0.24	1.78	5	0.0006	91.14	1.71	0.003
Phatr3_J2648	CDH1		0.015	1.28	5	9e-07	2.37	0.39	0.014
Phatr3_J47273	APC2		0.38	1.18	6	0.022	1.35	0.09	0.06
Phatr3_J9475	APC3		0.24	1.33	8	0.007	1.65	0.13	0.182
Phatr3_J41214	APC1		1	1.23		0.109	1.55	0.16	0.235
Phatr3_J1550	APC6		0.24	1.25		0.471	1.45	0.13	0.141
Phatr3_J43701	APC7		0.109	1.62		0.082	2.07	0.52	0.003
Phatr3_J38886	APC8	3	0.022	1.56		0.24	1.38	0.01	0.943
Phatr3_J14899	APC10		1	1.19		0.24	1.77	0.12	0.312
Phatr3_J10271	APC11		0.839	1.25		0.38	1.7	0.93	0.93
Boldface stands for significance (adjusted p-value < 0.05) in rhythmicity detection and DEG analysis and relatively large fold change of expression (log2foldchange > 1 or < -1).
Max/Min: the ratio of maximum to minimum FPKM during a period of 24 h.
Log2FC: log base 2 of fold change of FPKM comparing a 24 h dataset of CL and DL group.

## Sheet: Table 22
Table 22| Results of rhythmicity detection and differential expression analysis for genes within electron transport chain (ETC) and pigment biosynthesis.
Gene ID	Gene name	Rhythmicity in CL			Rhythmicity in DL			DEG (CL/DL)
		Phase	Padj	Max/Min	Phase	Padj	Max/Min	Log2FC	Padj
Electron transport chain (ETC)
Phatr3_J16430	QPR	1	0.001	1.69	3	0.031	4.23	0.26	0.361
Phatr3_EG02321	FNR	3	0.015	1.47	2	0.004	2.28	-0.47	0.01
Phatr3_J48164	FNR	3	9e-05	3.15	3	5e-08	65.87	-4.03	5e-17
Phatr3_J42018	FNR	4	0.022	2.89	2	0.003	5.38	-0.53	0.073
Phatr3_J23717	FNR		0.471	1.95	2	2e-07	62.97	-1.25	0.007
Phatr3_J42543	PGR		0.24	1.95	2	0.001	4.38	-0.59	0.028
Phatr3_J20331	PsbO		0.38	1.5	2	0.001	7.83	-0.79	0.015
Phatr3_J13358	PetC2		1	1.27	2	5e-08	4.81	-0.34	0.238
Phatr3_J26970	QPR		0.144	1.28	3	0.044	1.44	0.2	0.085
Phatr3_J44748	PGR		0.997	3.22	3	0.007	33.79	-0.24	0.659
Phatr3_J44056	FNR		0.699	1.48	3	0.002	7.52	-0.36	0.314
Phatr3_J55057	PsbM		0.839	1.29	3	0.003	4.87	-0.33	0.267
Phatr3_J26293	PsbU		0.471	1.61	3	0.0003	14.85	-0.41	0.327
Phatr3_J54499	PsbQ		0.471	1.62	3	0.0003	12.44	-0.35	0.394
Phatr3_J49162	FNR		0.577	1.37	4	3e-06	4.76	0.58	0.015
Phatr3_J4283			0.0002	1.29	5	0.0006	8.91	1.27	0.001
Phatr3_J47332	FNR		1	1.4	6	2e-05	3.82	0.56	0.015
Phatr3_J37509	FNR		0.471	1.19	6	0.001	2.82	0.59	0.0006
Phatr3_J11373	QPR		0.109	2.03	7	9e-05	18.2	0.56	0.166
Phatr3_J48162	FNR		1	1.23	7	0.031	2.76	-0.11	0.592
Phatr3_J41170			1	1.1	7	0.007	2.3	0.78	3e-08
Phatr3_J46657	PetC		0.577	2.03	7	0.015	3.75	0.86	0.0004
Phatr3_J42940			1	1.13	8	0.015	1.33	-0.09	0.217
Phatr3_J15777	FNR		0.144	1.17		0.997	2.2	0.18	0.307
Phatr3_J9078	Psb27		0.24	1.37		0.082	2.66	-0.13	0.431
Chlorophyll biosynthesis
Phatr3_J5851		1	0.004	1.53	2	9e-07	9.85	-1.11	0.0007
Phatr3_Jdraft1689	DXS	2	0.044	2.37	2	3e-06	28.87	-1.99	2e-06
Phatr3_J12186	HemF_3		0.187	1.14	1	0.031	2.22	-0.41	0.004
Phatr3_J20608			1	2.22	1	5e-08	35.34	-2.29	3e-07
Phatr3_EG02218	GluRS2		0.839	2.2	2	3e-06	263.95	-2.38	0.0002
Phatr3_J54134	HemA		0.187	2.91	2	9e-07	78.75	-1.8	0.0003
Phatr3_J36347	HemL		1	2.56	2	9e-07	404.82	-2.12	0.002
Phatr3_J41746	HemB		0.577	2.89	2	5e-08	297.4	-1.97	0.003
Phatr3_J51811	HemC		1	3.89	2	5e-08	399.12	-2.08	0.003
Phatr3_J44610	HemD		0.24	2.63	2	5e-08	24.3	-1.51	0.0002
Phatr3_J20757	HemE_1		1	4.73	2	5e-08	603.53	-2.69	0.0002
Phatr3_J19188	HemE_2		0.839	3.19	2	4e-05	294.29	-1.62	0.018
Phatr3_J16140	HemE		1	4.99	2	5e-08	590.45	-2.55	0.0006
Phatr3_J15068	HemF_1		1	4.76	2	5e-08	342.31	-2.1	0.003
Phatr3_J31109	PPO		1	2.32	2	2e-07	14.75	-1.61	7e-05
Phatr3_J13265	CHLH_1		0.839	2.5	2	8e-06	369.22	-1.98	0.005
Phatr3_J33017	CHLD		0.997	2.57	2	3e-06	377.67	-2.05	0.003
Phatr3_J18872	CHLM		1	3.62	2	2e-07	593.83	-1.65	0.021
Phatr3_J12155	POR1		0.38	1.99	2	2e-07	36.28	-1.54	0.0006
Phatr3_J30690	DVR		1	1.98	2	8e-06	60.09	-0.95	0.084
Phatr3_J12807	CHLG		1	2.97	2	5e-08	458.45	-1.51	0.032
Phatr3_J5902			0.38	5.25	2	0.0006	39.05	-1.94	0.0008
Phatr3_J31683	CHLP		1	3.1	2	5e-08	159.82	-1.79	0.002
Phatr3_J10830			0.06	5.19	2	2e-07	49.66	-2.25	3e-06
Phatr3_J10640	HemF_2		0.471	2.82	3	0.0006	3.36	-2.96	4e-29
Phatr3_J21354			0.38	1.4	5	4e-05	2.05	0.13	0.317
Phatr3_J34307	POR4		0.699	4.1	6	0.007	114.77	-0.34	0.679
Phatr3_J12588			1	1.19	6	0.022	2.79	0.64	0.0004
Phatr3_J26952			1	1.15	6	0.003	1.34	0.2	0.012
Phatr3_J31879	PPP5		1	1.22	6	0.031	1.85	-0.13	0.257
Phatr3_J10100	CHLH_2		0.082	1.69	7	0.002	2.22	-0.24	0.201
Phatr3_J32550			0.109	1.35	7	0.003	1.73	-0.41	7e-07
Phatr3_J33770			0.997	1.28	7	8e-06	4.63	-0.15	0.562
Phatr3_J45446	HY2		1	1.29	7	0.001	1.93	-0.02	0.915
Phatr3_J9283			0.471	1.28	7	0.0002	1.93	-0.51	4e-06
Phatr3_J51430	GluRS1		0.06	1.21	8	0.007	1.35	-0.04	0.582
Phatr3_J13001	POR2		0.001	1.23		0.144	4.88	0.17	0.512
Phatr3_J43164	POR3		0.38	1.28		1	2.35	-0.23	0.167
Carotenoid biosynthesis
Phatr3_EG02349	PSY	2	0.044	1.79	1	0.0003	7.68	-1.1	0.0001
Phatr3_J35509	PDS1		0.109	1.52	1	0.002	4.6	-0.72	0.008
Phatr3_J9040	ZDS		0.109	1.23	1	9e-05	2.58	-0.63	0.0002
Phatr3_J15806	PDS		0.109	2.41	1	5e-08	13.72	-1.11	0.003
Phatr3_J55102	PDS2		1	1.17	2	8e-06	2.62	-0.74	6e-05
Phatr3_J45845	ZEP1		1	3.92	2	2e-07	108.3	-2.12	0.0003
Phatr3_J45846	VDL2		0.187	2.25	2	9e-05	11.12	-1.46	0.0001
Phatr3_J51703	VDE		0.38	1.39	2	9e-05	5.13	-0.17	0.569
Phatr3_J54842	CRTISO3		0.699	1.25	2	0.031	1.78	-0.06	0.79
Phatr3_J9210	CRTISO5		0.304	3.6	2	5e-08	217.26	-2.04	0.0005
Phatr3_J19000	GGPS_2		0.471	1.94	2	9e-07	55.25	-1.78	0.0003
Phatr3_J26422	LUT1-2	3	0.022	1.32	2	2e-05	3.84	-0.8	0.003
Phatr3_J2738			0.839	1.45	2	0.001	2.58	-0.09	0.748
Phatr3_J10970	ZEP3		0.997	2.13	3	0.007	17.76	-0.58	0.139
Phatr3_J33568			1	1.26	3	0.015	2.69	0.09	0.753
Phatr3_EG01981	CRTISO_L		0.471	1.43	5	9e-05	7.18	-0.11	0.794
Phatr3_J16955			1	1.2	7	0.015	2.13	-0.01	0.951
Phatr3_J45243	CRTISO4		0.24	1.2	8	0.015	1.51	-0.2	0.11
Phatr3_J51868	CRTISO1		1	1.32	8	0.0006	3.13	-0.5	0.004
Phatr3_J34027			0.471			1	1.61	-3.29	3e-06
Phatr3_J36048	VDL1		1	1.28		1	2.25	-0.14	0.364
Phatr3_J43904	CrtN		0.24	1.73		0.839	10.64	0.65	0.095
Phatr3_J8835	LCYB		0.997	1.26		0.304	1.61	-0.43	2e-05
Phatr3_J47271	GGPS_1		1	1.13		0.187	1.5	0.16	0.162
Phatr3_J40200	NOA		0.24	1.4		0.304	11.85	-1.7	2e-08
Phatr3_J16586	LUT1-1		0.031	1.24		0.304	2.66	-0.8	1e-06
Boldface stands for significance (adjusted p-value < 0.05) in rhythmicity detection and DEG analysis and relatively large fold change of expression (log2foldchange > 1 or < -1).
Max/Min: the ratio of maximum to minimum FPKM during a period of 24 h.
Log2FC: log base 2 of fold change of FPKM comparing a 24 h dataset of CL and DL group.

## Sheet: Table 23
Table 23| Results of rhythmicity detection and differential expression analysis for genes within the Calvin-Benson-Bassham (CBB) cycle and carbon concentrating mechanism (CCM).
Gene ID	Gene name	Rhythmicity in CL			Rhythmicity in DL			DEG (CL/DL)
		Phase	Padj	Max/Min	Phase	Padj	Max/Min	Log2FC	Padj
Calvin-Benson-Bassham (CBB) cycle
Phatr3_J31994	FBPC1		0.187	1.62	1	0.015	2.42	-0.73	2e-06
Phatr3_J23247	FBP2		1	1.67	1	0.003	20.28	-1.24	0.0007
Phatr3_J50738	TPI2a		0.187	1.67	1	0.022	21.66	-1.18	0.001
Phatr3_J10208	PRK		1	2.04	2	9e-05	42.54	-1.5	0.0008
Phatr3_J25308	TPI/GapC3		1	3.72	2	2e-07	376.1	-0.87	0.235
Phatr3_J32747	GAPC4		1	5.82	2	5e-08	505.5	-1.51	0.059
Phatr3_J54017	TPT3		0.109	1.77	2	0.0002	112.4	-0.89	0.066
Phatr3_J50742	TPT1		0.839	1.62	2	2e-05	7.98	-0.7	0.034
Phatr3_J22122	GADPH2		0.187	2.36	2	5e-08	257	-1.21	0.031
Phatr3_J53935	RPE		0.699	1.84	2	2e-05	35.45	-1.02	0.015
Phatr3_J29157	PGK2a		1	4	2	3e-06	615.5	-2.18	0.002
Phatr3_J48983	PGK1		1	2.54	2	0.0003	103.9	-0.04	0.964
Phatr3_J41856	TKL		0.577	1.44	2	9e-05	7.54	-0.9	0.002
Phatr3_J46871	rbcMT		0.144	1.32	2	0.0006	2.77	-0.32	0.122
Phatr3_J22993			0.471	1.55	2	0.001	2.69	-0.65	0.003
Phatr3_J9359	FBP4		1	1.36	2	0.004	2.53	-0.68	2e-05
Phatr3_J41423			1	1.27	3	0.01	1.52	0.4	0.002
Phatr3_J44122	PRK		0.109	1.37	3	0.004	1.55	0.1	0.457
Phatr3_J24610	TPT4b		0.997	1.26	5	0.004	2.13	0.01	0.956
Phatr3_J14792	PGK5		1	1.35	5	2e-05	127.7	0.51	0.45
Phatr3_J27976	PEPC2		0.577	1.5	5	0.001	4.48	0.27	0.296
Phatr3_J51128	GADPH4	2	0.022	1.49	5	8e-06	30.86	1.05	0.035
Phatr3_J29456	GADPH4		0.24	1.56	5	8e-06	25.34	0.97	0.045
Phatr3_J54738	TPI1		0.699	1.23	5	0.0002	4.28	0.54	0.011
Phatr3_EG02409	FBP/SBP		0.187	1.28	7	0.004	1.58	-0.04	0.633
Phatr3_J23598	GADPH3		1	1.4	7	0.002	4.69	-0.22	0.446
Phatr3_Jdraft825	FBAC1		0.471	1.53	8	0.007	6.23	-1.43	1e-07
Phatr3_J21988	PPDK	8	0.01	2.13	8	0.007	33.92	-0.63	0.148
Phatr3_EG00747	TPT5		0.839	1.39		0.699	2.66	0.12	0.564
Phatr3_J20015	RPE2		0.577	1.33		1	1.59	-0.05	0.743
Phatr3_J29260	TKL		0.839	1.23		0.082	2.3	-0.1	0.44
Phatr3_J18228	TPI_1		0.38	3.26		0.577	10.62	-0.53	0.179
Phatr3_J2793	FBP1		0.24	1.42		0.699	1.98	-0.03	0.855
Phatr3_J13382	RPI		0.997	1.6		1	2.75	-1.06	7e-10
Phatr3_EG02261	PEPC1		1	1.88		1	4.59	-0.93	0.001
Carbon concentrating mechanism (CCM)
Phatr3_J43233	θ-CA		0.997	1.75	1	0.0006	9.66	-0.54	0.102
Phatr3_J51305	CA1		0.304	4.12	3	0.004	97.14	-0.74	0.167
Phatr3_J36906	γ-CA		1	1.21	3	0.031	1.47	-0.16	0.212
Phatr3_J42574		5	0.022	1.5	4	0.022	18.18	1.31	0.001
Phatr3_J54251			0.109	1.47	5	0.004	4.19	-0.1	0.732
Phatr3_J55029	CA3		0.471	1.18	6	0.002	2.76	-0.87	7e-09
Phatr3_J35370			1	1.13	6	0.002	1.8	-0.06	0.617
Phatr3_J44526		8	0.0006	1.36	7	0.001	2.83	-0.61	0.0002
Phatr3_EG02042	γ-CA		1	1.13		0.187	1.67	0.15	0.164
Phatr3_J45443	CA2		1	3.32		0.082	58.77	-0.82	0.094
Phatr3_J43194	SLC4-6		0.24	1.55	1	0.0003	2.65	-0.95	8e-08
Phatr3_J45656	SLC4A_1		0.24	2.33	2	0.002	32.2	-1.32	0.003
Phatr3_EG02538			1	1.37	5	4e-05	5.33	1.13	7e-05
Phatr3_Jdraft1806	SLC4-2		0.577	2.16	7	9e-05	3.13	-0.5	0.03
Phatr3_J54405	SLC4-5		0.304	5.4		0.082	14.81	-1.96	5e-05
Phatr3_Jdraft52	SLC4-52bd		0.082	1.47		0.109	2.02	0.4	0.006
Phatr3_J1534			0.109	1.27		0.109	2.31	0.81	1e-09
Phatr3_EG02360	SLC4-4		0.304	19.18		0.187	58.4	-2.6	5e-05
Boldface stands for significance (adjusted p-value < 0.05) in rhythmicity detection and DEG analysis and relatively large fold change of expression (log2foldchange > 1 or < -1).
Max/Min: the ratio of maximum to minimum FPKM during a period of 24 h.
Log2FC: log base 2 of fold change of FPKM comparing a 24 h dataset of CL and DL group.
