# Supplementary material for: An undiscovered circadian clock to regulate phytoplankton photosynthesis
Source: PNAS Nexus. 2024 Nov 6;3(11):pgae497. doi: 10.1093/pnasnexus/pgae497 (PMC11563040; doi:10.1093/pnasnexus/pgae497)
Supplement: pgae497_Supplementary_Data [file pgae497_supplementary_data.zip › PNASNEXUS-PNASNEXUS-2024-00646RR-s08.xlsx]

## Sheet: Table 24
Table 24| Target prediction of differentially expressed microRNAs (miRNAs) against differentially expressed coding RNAs in the chlorophyll biosynthesis pathway.
miRNAs	Sequence	Targets	Gene name	Total Score	Total Energy	Max Score	Max Energy	miRNA Length	Target Length	Positions
Eun-miR10219-3p	TGGAGGTTGTTTGGCTTGAGCT	Phatr3_J36347	HemL	286	-41.27	146	-21.96	22	1407	662, 359
		Phatr3_J13265	CHLH1	164	-25.25	164	-25.25	22	4338	1625
		Phatr3_J12807	CHLG	161	-23.8	161	-23.8	22	1272	208
		Phatr3_J54134	HemA	152	-28.85	152	-28.85	22	1763	1292
		Phatr3_J19188	HemE2	143	-21.3	143	-21.3	22	1230	120
		Phatr3_J10640	HemF2	141	-21.26	141	-21.26	22	1098	909
Osa-miR2869	TCCCGACATTAAATTCTGGGC	Phatr3_J16140	HemE	151	-22.54	151	-22.54	21	1500	1149
		Phatr3_J31109	PPO	149	-20.81	149	-20.81	21	1602	232
		Phatr3_J12807	CHLG	143	-21.64	143	-21.64	21	1272	646
Gbi-miRN1183	TCTTACCGACGCCACCCATTCC	Phatr3_J15068	HemF1	282	-48.84	142	-25.28	22	1194	527, 388
		Phatr3_J33017	CHLD	174	-34.92	174	-34.92	22	2403	2048
Ath-miR404	ATTAACGCTGGCGGTTGCGGCAGC	Phatr3_J54134	HemA	148	-33.1	148	-33.1	24	1763	220
		Phatr3_J18872	CHLM	140	-21.19	140	-21.19	24	777	464
Spe-miR159a	TTGGAATGAAGGGAGCTCTAC	Phatr3_J54134	HemA	155	-20.41	155	-20.41	21	1763	681
		Phatr3_J10640	HemF2	147	-20.83	147	-20.83	21	1098	87
Smo-miRN2986	AGCTATGGTTGGATGGCCTGTG	Phatr3_J33017	CHLD	147	-24	147	-24	22	2403	1933
		Phatr3_J36347	HemL	143	-23.94	143	-23.94	22	1407	344
Osa-miR5149	GAGGAGCTGTGACGATTTGGGA	Phatr3_J54134	HemA	162	-23.37	162	-23.37	22	1763	1492
Lja-miRN1787	TTTGTCCCTGATTGTGTGAGC	Phatr3_J54134	HemA	150	-23.22	150	-23.22	21	1763	966
Lja-miRN1796	TTATGACGGGTCTATGTAGGAC	Phatr3_J15068	HemF1	148	-21.26	148	-21.26	22	1194	675
Csi-miRN890	AGAGTAGATTATGGAGAGCGG	Phatr3_J33017	CHLD	153	-27.33	153	-27.33	21	2403	1640
